# Supplementary material for: Genome and Transcriptome Sequencing of the Astaxanthin-Producing Green Microalga, Haematococcus pluvialis
Source: Genome Biol Evol. 2018 Nov 29;11(1):166–73. doi: 10.1093/gbe/evy263 (PMC6330051; doi:10.1093/gbe/evy263)
Supplement: Supplementary Data [file evy263_supp.zip]

Archive with 6 entries (6 files):
- Supplementary Data revised.docx
- Supplementary legends.docx
- Supplementary Table 3.xlsx
- Supplementary Table 4.xlsx
- Supplementary Table 5.xlsx
- Supplementary Table 6.xlsx
