# Supplementary material for: Genome and Transcriptome Sequencing of the Astaxanthin-Producing Green Microalga, Haematococcus pluvialis
Source: Genome Biol Evol. 2018 Nov 29;11(1):166–73. doi: 10.1093/gbe/evy263 (PMC6330051; doi:10.1093/gbe/evy263)
Supplement: Supplementary Data [file evy263_supp.zip › Supplementary Table 3.xlsx]

## Sheet: Supplementary Table 3
Gene_id	Transcript_id(s)	HLSTA_FPKM	HLSTB_FPKM	HLSTC_FPKM	LLMT4_FPKM	LLMT5_FPKM	LLMT6_FPKM
red_GLEAN_10004455	BGI_novel_T003729,red_GLEAN_10004455	4876.49	5126.41	5158.4	4679.35	4869.63	4910.66
red_GLEAN_10016760	BGI_novel_T010400,BGI_novel_T010401,BGI_novel_T010402,BGI_novel_T010403,BGI_novel_T010404,BGI_novel_T010405,BGI_novel_T010406,BGI_novel_T010408,BGI_novel_T010409,BGI_novel_T010410,BGI_novel_T010411,BGI_novel_T010412,BGI_novel_T010413,red_GLEAN_10016760	4685.35	5098.26	5022.51	4436.53	4643.62	4420.25
red_GLEAN_10009199	BGI_novel_T036361,red_GLEAN_10009199	4044.34	4201.43	4164.28	3838.21	3979.04	3794.65
BGI_novel_G003763	BGI_novel_T024450	3851.43	3911.76	3801.4	3739.35	3856.85	3775.31
red_GLEAN_10011710	BGI_novel_T028320,BGI_novel_T028321,BGI_novel_T028322,BGI_novel_T028323,BGI_novel_T028324,BGI_novel_T028325,BGI_novel_T028326,BGI_novel_T028327,BGI_novel_T028328,BGI_novel_T028329,BGI_novel_T028330,BGI_novel_T028331,BGI_novel_T028332,BGI_novel_T028333,BGI_novel_T028334,BGI_novel_T028335,BGI_novel_T028336,BGI_novel_T028337,red_GLEAN_10011710	3223.58	3446.92	3229.4	1746.43	1678.76	1760.64
BGI_novel_G004864	BGI_novel_T033983	3203.05	3372.45	3280.47	3135.41	3094.89	3204.18
red_GLEAN_10013301	BGI_novel_T022941,BGI_novel_T022942,BGI_novel_T022943,BGI_novel_T022944,BGI_novel_T022945,BGI_novel_T022946,BGI_novel_T022949,red_GLEAN_10013301	3018.97	3099.93	3141.54	2841.53	2873.3	2884.67
red_GLEAN_10004980	BGI_novel_T003665,BGI_novel_T003666,BGI_novel_T003667,BGI_novel_T003668,BGI_novel_T003669,BGI_novel_T003670,BGI_novel_T003671,BGI_novel_T003672,BGI_novel_T003673,BGI_novel_T003674,BGI_novel_T003675,BGI_novel_T003676,BGI_novel_T003677,BGI_novel_T003678,red_GLEAN_10004980	2983.94	2988.9	2929.06	3193.46	3228.01	2777.77
red_GLEAN_10011180	BGI_novel_T042127,red_GLEAN_10011180	2714.76	2866.99	2785.39	2537.62	2672.71	2540.53
red_GLEAN_10016116	BGI_novel_T013000,BGI_novel_T013009,BGI_novel_T013010,BGI_novel_T013011,BGI_novel_T013012,red_GLEAN_10016116	2714.43	2845.83	2844.75	2485.39	2497.94	2552.52
red_GLEAN_10020592	BGI_novel_T030532,BGI_novel_T030533,red_GLEAN_10020592	2712.27	2808.91	2796.15	2393.62	2436.79	2511.79
red_GLEAN_10014233	BGI_novel_T033241,BGI_novel_T033242,BGI_novel_T033243,red_GLEAN_10014233	2686.83	2858.31	2949.43	2515.92	2464.38	2520.57
BGI_novel_G004862	BGI_novel_T033981	2622.16	2819.4	2722.72	2600.5	2597.5	2654.98
red_GLEAN_10018345	BGI_novel_T009201,BGI_novel_T009202,BGI_novel_T009203,red_GLEAN_10018345	2561.92	2606.51	2639.08	2370.31	2456.26	2481.55
red_GLEAN_10013964	BGI_novel_T020793,BGI_novel_T020794,red_GLEAN_10013964	2451.96	2573.92	2569.81	2391.98	2474.25	2379.02
red_GLEAN_10009505	BGI_novel_T035079,BGI_novel_T035080,red_GLEAN_10009505	2408.7	2486.88	2435.21	2528	2523.47	2571.39
red_GLEAN_10013349	BGI_novel_T022886,BGI_novel_T022887,BGI_novel_T022888,BGI_novel_T022889,BGI_novel_T022890,BGI_novel_T022892,BGI_novel_T022893,BGI_novel_T022894,BGI_novel_T022895,BGI_novel_T022896,BGI_novel_T022897,BGI_novel_T022899,BGI_novel_T022900,BGI_novel_T022901,BGI_novel_T022902,BGI_novel_T022903,BGI_novel_T022904,BGI_novel_T022905,BGI_novel_T022906,BGI_novel_T022907,BGI_novel_T022908,BGI_novel_T022909,BGI…	2312.2	2431.36	2357.07	2867.98	2954.58	2651.87
red_GLEAN_10002920	BGI_novel_T011515,BGI_novel_T011516,BGI_novel_T011517,BGI_novel_T011518,BGI_novel_T011519,BGI_novel_T011520,BGI_novel_T011521,red_GLEAN_10002920	2303.08	2455.89	2520.55	2207.3	2328.28	2212.3
red_GLEAN_10010391	BGI_novel_T032896,BGI_novel_T032897,red_GLEAN_10010391	2259.21	2263.68	2345.91	2291.64	2217.79	1959.39
red_GLEAN_10009183	red_GLEAN_10009183	2232.62	2342.56	2370.52	2086.76	2138.75	2119.84
BGI_novel_G001655	BGI_novel_T010372	2219.6	2471.67	2505.12	2308.46	2386.76	2357.12
BGI_novel_G006093	BGI_novel_T043914	2175.99	2173.4	2183.4	2705.72	2596	2699.32
BGI_novel_G003350	BGI_novel_T021466	2158.83	2274.34	2243.05	2172.44	2257.48	2188.8
red_GLEAN_10006465	BGI_novel_T045389,red_GLEAN_10006465	2101.57	2225.81	2224.73	2032	2106.34	2095.68
red_GLEAN_10017584	BGI_novel_T004050,BGI_novel_T004051,BGI_novel_T004052,BGI_novel_T004053,BGI_novel_T004054,BGI_novel_T004055,BGI_novel_T004056,BGI_novel_T004057,BGI_novel_T004058,BGI_novel_T004059,BGI_novel_T004060,BGI_novel_T004061,BGI_novel_T004062,red_GLEAN_10017584	2085.57	2141.31	2086.49	2260.05	2230.78	2164.39
red_GLEAN_10016047	BGI_novel_T013497,red_GLEAN_10016047	2058.74	2191.62	2158.69	2105.55	2168.68	2051.89
red_GLEAN_10010908	BGI_novel_T030367,red_GLEAN_10010908	2027.32	2138.56	2151.18	2018.12	2081.97	2047.73
red_GLEAN_10011756	BGI_novel_T027891,BGI_novel_T027892,BGI_novel_T027893,BGI_novel_T027894,BGI_novel_T027895,BGI_novel_T027896,BGI_novel_T027897,BGI_novel_T027898,BGI_novel_T027899,BGI_novel_T027900,BGI_novel_T027901,BGI_novel_T027904,BGI_novel_T027905,BGI_novel_T027906,BGI_novel_T027907,BGI_novel_T027908,BGI_novel_T027909,red_GLEAN_10011756	2026.87	2100.21	2115.26	2013.72	2062.08	1965.13
red_GLEAN_10004063	BGI_novel_T005902,BGI_novel_T005903,BGI_novel_T005904,BGI_novel_T005905,red_GLEAN_10004063	1944.8	2009.13	2130.18	1952.88	2008.81	1838.5
red_GLEAN_10004606	BGI_novel_T003227,BGI_novel_T003228,red_GLEAN_10004606	1887.56	1857.18	1847.75	2091.6	2112.36	1750.14
red_GLEAN_10004339	BGI_novel_T004382,BGI_novel_T004383,BGI_novel_T004384,BGI_novel_T004385,BGI_novel_T004386,BGI_novel_T004387,red_GLEAN_10004339	1883.22	1936.91	2021.04	1759.6	1742.44	1795.16
red_GLEAN_10023011	BGI_novel_T017751,BGI_novel_T017752,BGI_novel_T017753,BGI_novel_T017754,BGI_novel_T017755,BGI_novel_T017756,BGI_novel_T017757,BGI_novel_T017758,BGI_novel_T017759,BGI_novel_T017760,BGI_novel_T017761,BGI_novel_T017762,BGI_novel_T017763,BGI_novel_T017764,BGI_novel_T017765,BGI_novel_T017766,BGI_novel_T017767,BGI_novel_T017768,BGI_novel_T017769,BGI_novel_T017770,BGI_novel_T017771,BGI_novel_T017772,BGI…	1865.07	1820.43	1576.66	1064.07	974.03	1353.87
red_GLEAN_10006406	BGI_novel_T045678,red_GLEAN_10006406	1765.83	1866.17	1850.27	1611.17	1656.67	1630.5
BGI_novel_G003399	BGI_novel_T021835	1753.64	1905.66	1864.6	1712.64	1767.81	1773.26
red_GLEAN_10007543	BGI_novel_T042099,BGI_novel_T042100,BGI_novel_T042101,red_GLEAN_10007543	1742.72	1815.35	1884.14	1733.4	1813.58	1700.49
red_GLEAN_10004065	BGI_novel_T005894,BGI_novel_T005895,BGI_novel_T005896,BGI_novel_T005897,BGI_novel_T005898,BGI_novel_T005899,BGI_novel_T005900,red_GLEAN_10004065	1725.52	1773.34	1844.2	1650.85	1717.32	1609.03
red_GLEAN_10004062	BGI_novel_T005901,red_GLEAN_10004062	1661.48	1787.99	1795.93	1626.95	1757.47	1566.42
red_GLEAN_10015523	BGI_novel_T015656,BGI_novel_T015657,red_GLEAN_10015523	1625.73	1678.43	1660.93	1866.24	2017.65	1630.74
red_GLEAN_10018298	red_GLEAN_10018298	1616.94	1615.54	1721.38	1478.41	1587.96	1441.94
red_GLEAN_10013080	BGI_novel_T023797,red_GLEAN_10013080	1602.09	1698.37	1725.9	1463.31	1430.67	1493.85
BGI_novel_G003968	BGI_novel_T026233	1577.76	1604.58	1623.79	1723.93	1756.04	1737.91
red_GLEAN_10020567	BGI_novel_T037581,BGI_novel_T037582,BGI_novel_T037583,red_GLEAN_10020567	1551.92	1585.88	1632.99	1366.61	1354.65	1423.58
red_GLEAN_10007963	BGI_novel_T040340,BGI_novel_T040341,BGI_novel_T040342,BGI_novel_T040343,BGI_novel_T040344,BGI_novel_T040345,BGI_novel_T040346,red_GLEAN_10007963	1550.74	1712.15	1661.52	1551.09	1562.33	1582.1
red_GLEAN_10018521	BGI_novel_T045726,BGI_novel_T045727,BGI_novel_T045728,BGI_novel_T045729,BGI_novel_T045730,red_GLEAN_10018521	1529.16	1551.39	1665.13	1266.93	1360.69	1247.17
red_GLEAN_10011678	BGI_novel_T028359,red_GLEAN_10011678	1508.97	1554.87	1511.94	1525.21	1604.56	1511.92
red_GLEAN_10003726	BGI_novel_T009164,red_GLEAN_10003726	1485.91	1657.21	1569.67	1488.02	1468.89	1603.22
red_GLEAN_10010999	BGI_novel_T035871,red_GLEAN_10010999	1482.92	1489.98	1519	1293.72	1330.55	1355.67
red_GLEAN_10015054	BGI_novel_T017440,BGI_novel_T017442,BGI_novel_T017443,BGI_novel_T017444,BGI_novel_T017445,BGI_novel_T017446,BGI_novel_T017447,BGI_novel_T017448,BGI_novel_T017449,BGI_novel_T017450,BGI_novel_T017451,BGI_novel_T017452,red_GLEAN_10015054	1467.86	1625.26	1561.59	1399.44	1425.91	1440.97
red_GLEAN_10020621	BGI_novel_T030580,red_GLEAN_10020621	1453.91	1500.6	1501.66	1421.72	1548.41	1365.32
red_GLEAN_10001016	red_GLEAN_10001016	1420.57	1512.5	1675.89	1425.64	1432.91	1355.67
red_GLEAN_10020753	BGI_novel_T029210,BGI_novel_T029211,BGI_novel_T029212,BGI_novel_T029213,BGI_novel_T029214,BGI_novel_T029215,BGI_novel_T029216,BGI_novel_T029217,BGI_novel_T029218,BGI_novel_T029219,red_GLEAN_10020753	1415.82	1556.08	1525.95	1349.75	1398.77	1403.64
red_GLEAN_10021368	BGI_novel_T021159,red_GLEAN_10021368	1393.33	1407.02	1444.44	1448.13	1402.06	1367.46
red_GLEAN_10008141	BGI_novel_T039630,red_GLEAN_10008141	1382.18	1393.57	1418.85	1282.01	1323.72	1212.7
BGI_novel_G004005	BGI_novel_T026327	1374.12	1443.01	1458.88	1414	1419.72	1406.21
red_GLEAN_10021965	BGI_novel_T022709,red_GLEAN_10021965	1370.07	1338.08	1323.32	2071.08	2051.79	1841.02
red_GLEAN_10020735	BGI_novel_T029174,BGI_novel_T029175,red_GLEAN_10020735	1365.32	1455.23	1472.57	1126.45	1186.78	1115.64
red_GLEAN_10017591	BGI_novel_T004088,BGI_novel_T004089,BGI_novel_T004090,BGI_novel_T004091,BGI_novel_T004092,BGI_novel_T004093,BGI_novel_T004094,BGI_novel_T004095,BGI_novel_T004096,BGI_novel_T004097,BGI_novel_T004098,BGI_novel_T004099,BGI_novel_T004100,BGI_novel_T004101,BGI_novel_T004102,red_GLEAN_10017591	1349.94	1359.34	1378	1725.3	1712.38	1582.3
red_GLEAN_10014847	BGI_novel_T018415,red_GLEAN_10014847	1335.77	1372.53	1332.21	1197.24	1315.58	1244.65
red_GLEAN_10016241	BGI_novel_T012608,BGI_novel_T012609,red_GLEAN_10016241	1311.86	1359.55	1335.08	1174.93	1201.98	1256.62
red_GLEAN_10016879	BGI_novel_T009605,red_GLEAN_10016879	1295.95	1388.66	1328.11	1350.59	1393.96	1324.14
red_GLEAN_10017389	BGI_novel_T008232,BGI_novel_T008233,BGI_novel_T008234,BGI_novel_T008235,red_GLEAN_10017389	1286.95	1440.47	1447.28	1372.32	1361.46	1306.32
red_GLEAN_10004237	red_GLEAN_10004237	1283.02	1405.78	1581.28	1394.91	1420.52	1271.78
BGI_novel_G006120	BGI_novel_T044188	1271.58	1315.02	1300.45	1207.54	1261.28	1243.78
BGI_novel_G004212	BGI_novel_T029187	1245.66	1295.68	1300.36	1207.5	1249.62	1255.23
BGI_novel_G004213	BGI_novel_T029188	1245.66	1295.68	1300.36	1207.5	1249.62	1255.23
red_GLEAN_10015619	red_GLEAN_10015619	1229.27	1254.45	1269.44	1156.19	1234.99	1165.11
red_GLEAN_10007544	BGI_novel_T042102,red_GLEAN_10007544	1227.5	1296.73	1284.25	1187.15	1248.33	1176.88
red_GLEAN_10010262	BGI_novel_T032586,BGI_novel_T032587,BGI_novel_T032588,BGI_novel_T032589,BGI_novel_T032590,BGI_novel_T032591,BGI_novel_T032592,red_GLEAN_10010262	1215.97	1287.18	1268.25	1222.05	1194.79	1211.59
red_GLEAN_10004535	BGI_novel_T003420,red_GLEAN_10004535	1200.3	1287.63	1290.33	1147.67	1223.91	1123.62
red_GLEAN_10017321	BGI_novel_T005963,BGI_novel_T005964,red_GLEAN_10017321	1199.37	1142.06	1201.59	1266.67	1269.26	1187.8
red_GLEAN_10003757	BGI_novel_T007247,BGI_novel_T007248,BGI_novel_T007249,BGI_novel_T007250,BGI_novel_T007251,BGI_novel_T007252,red_GLEAN_10003757	1167.72	1229.49	1300.07	1106.36	1132.91	1128.66
red_GLEAN_10009138	BGI_novel_T036530,red_GLEAN_10009138	1162.18	1268.56	1135.37	1147.14	1266.75	1082.33
red_GLEAN_10003096	BGI_novel_T010599,BGI_novel_T010600,BGI_novel_T010601,BGI_novel_T010602,BGI_novel_T010603,BGI_novel_T010604,red_GLEAN_10003096	1144.25	1251.66	1222.32	1071.31	1088.96	1085.28
red_GLEAN_10014846	red_GLEAN_10014846	1132.23	1190.01	1254.51	1173.08	1212.23	1101.24
red_GLEAN_10013620	BGI_novel_T021726,BGI_novel_T021727,BGI_novel_T021728,red_GLEAN_10013620	1096.58	1129.11	1124.49	1071.74	1095.57	1085.73
red_GLEAN_10008248	BGI_novel_T039257,BGI_novel_T039258,BGI_novel_T039259,BGI_novel_T039260,BGI_novel_T039261,red_GLEAN_10008248	1090.13	1166.01	1154.77	1028.48	1047.52	1024.59
BGI_novel_G005592	BGI_novel_T040282	1069.96	1110.67	1105.82	1087.46	1068.89	1111.16
red_GLEAN_10008303	BGI_novel_T039116,red_GLEAN_10008303	1068.11	1033.29	1072.36	999.18	960	1052.41
red_GLEAN_10017476	BGI_novel_T012025,red_GLEAN_10017476	1063.01	1073.02	1061.36	953.12	972.12	1004.77
red_GLEAN_10015246	BGI_novel_T025219,red_GLEAN_10015246	1053.17	1082.98	1057.07	965.79	987.85	949.37
BGI_novel_G005369	BGI_novel_T038530	1046.36	1078.65	1060.74	1066.22	1087.54	1175
red_GLEAN_10006424	BGI_novel_T045571,red_GLEAN_10006424	1027.47	1103.59	1090.5	972.02	979.89	1005.37
BGI_novel_G006449	BGI_novel_T046924	1025.72	1015.73	975.11	1065.61	1120.16	1018.89
red_GLEAN_10013025	BGI_novel_T024044,red_GLEAN_10013025	1024.95	1103.23	1060.62	1103.55	1122.77	1102.85
red_GLEAN_10003095	BGI_novel_T010598,red_GLEAN_10003095	1018.44	1104	1085.97	983.49	1044.17	1009.05
red_GLEAN_10021293	BGI_novel_T021919,BGI_novel_T021920,BGI_novel_T021921,red_GLEAN_10021293	1018.2	969.63	986.8	1032.96	1042.57	1007.52
BGI_novel_G005014	BGI_novel_T035072	1016.57	999.89	992.32	1017.66	965.61	912.72
red_GLEAN_10013593	BGI_novel_T025807,red_GLEAN_10013593	997.67	989.89	1000.91	1115.79	1113.55	1105.38
red_GLEAN_10021523	BGI_novel_T000596,red_GLEAN_10021523	985.79	951.3	916.37	116.23	111.9	87.79
red_GLEAN_10012605	BGI_novel_T025071,BGI_novel_T025072,BGI_novel_T025073,BGI_novel_T025074,BGI_novel_T025075,BGI_novel_T025076,red_GLEAN_10012605	977.38	1039.51	1007.73	973.25	995.68	1023.75
red_GLEAN_10015880	red_GLEAN_10015880	967.49	908.29	927.81	956.3	918.21	948.18
red_GLEAN_10019890	BGI_novel_T034582,red_GLEAN_10019890	955.78	1005.02	988.91	966.81	990.01	924.76
red_GLEAN_10015557	BGI_novel_T015488,red_GLEAN_10015557	937.14	932.9	961.38	602.46	619.12	591.7
red_GLEAN_10007221	BGI_novel_T042855,red_GLEAN_10007221	929.43	1026.91	926.88	338.41	339.18	401.16
red_GLEAN_10014952	BGI_novel_T017969,BGI_novel_T017970,BGI_novel_T017971,red_GLEAN_10014952	929.25	1027.39	1015.01	901.99	916.26	910.03
BGI_novel_G005499	BGI_novel_T039514	920.25	950.66	961.04	653.59	652.57	719.51
red_GLEAN_10013393	BGI_novel_T022826,BGI_novel_T022827,BGI_novel_T022828,red_GLEAN_10013393	903.03	965.8	947.38	870.47	876.37	887.64
red_GLEAN_10016831	BGI_novel_T009438,BGI_novel_T009439,BGI_novel_T009440,BGI_novel_T009443,red_GLEAN_10016831	902.48	948.98	909.76	892.32	921.83	869.69
red_GLEAN_10018941	BGI_novel_T017247,red_GLEAN_10018941	897.09	962.91	978.39	818.2	860.99	846.32
red_GLEAN_10012506	BGI_novel_T025929,red_GLEAN_10012506	895.67	976.58	1020.56	893.71	893.23	849.23
red_GLEAN_10020779	BGI_novel_T029654,red_GLEAN_10020779	894.09	940.86	944.61	1022.43	1056.57	1001.78
red_GLEAN_10022243	BGI_novel_T000184,red_GLEAN_10022243	891.35	971.31	1011.02	928.09	980.34	901.62
red_GLEAN_10012582	BGI_novel_T025017,BGI_novel_T025018,BGI_novel_T025033,BGI_novel_T025034,red_GLEAN_10012582	890.53	921.89	932.27	912.24	910.27	931.45
red_GLEAN_10019561	BGI_novel_T011498,BGI_novel_T011499,BGI_novel_T011500,BGI_novel_T011501,BGI_novel_T011502,BGI_novel_T011503,BGI_novel_T011504,BGI_novel_T011505,BGI_novel_T011506,BGI_novel_T011507,BGI_novel_T011508,BGI_novel_T011509,red_GLEAN_10019561	878.89	935.56	962.59	815.38	811.77	829.63
red_GLEAN_10014232	BGI_novel_T033229,BGI_novel_T033230,BGI_novel_T033231,BGI_novel_T033232,BGI_novel_T033233,BGI_novel_T033234,BGI_novel_T033235,BGI_novel_T033236,BGI_novel_T033237,BGI_novel_T033238,BGI_novel_T033239,BGI_novel_T033240,red_GLEAN_10014232	875.02	933.78	878.39	637.67	607.48	625.29
red_GLEAN_10017949	BGI_novel_T001647,BGI_novel_T001648,red_GLEAN_10017949	870.61	906.44	913.53	914.01	921.35	912.72
red_GLEAN_10018033	BGI_novel_T048930,BGI_novel_T048931,BGI_novel_T048932,BGI_novel_T048933,BGI_novel_T048934,BGI_novel_T048935,BGI_novel_T048936,red_GLEAN_10018033	866.02	862.34	876.23	938.36	962.21	918.87
red_GLEAN_10021361	BGI_novel_T021136,BGI_novel_T021137,BGI_novel_T021138,BGI_novel_T021139,BGI_novel_T021140,BGI_novel_T021141,BGI_novel_T021142,BGI_novel_T021143,red_GLEAN_10021361	853.34	881.67	866.12	808.98	867.05	809.28
red_GLEAN_10010894	BGI_novel_T030470,BGI_novel_T030471,red_GLEAN_10010894	845.61	828.28	745.73	971.06	970.28	888.26
red_GLEAN_10005955	BGI_novel_T047537,BGI_novel_T047538,BGI_novel_T047539,BGI_novel_T047540,BGI_novel_T047544,red_GLEAN_10005955	837.68	859.75	841.99	797.87	805.44	772.58
red_GLEAN_10009467	BGI_novel_T035237,red_GLEAN_10009467	826.64	877.88	829.97	763.79	788.97	765.84
red_GLEAN_10013432	BGI_novel_T024721,red_GLEAN_10013432	825.84	795.59	796.71	934.32	970.78	815.23
red_GLEAN_10016682	BGI_novel_T010633,BGI_novel_T010634,BGI_novel_T010635,red_GLEAN_10016682	822.86	885.05	830.89	795.06	808.71	835.4
red_GLEAN_10001748	BGI_novel_T032130,red_GLEAN_10001748	813.75	788.52	831.01	768.15	850.3	837.91
red_GLEAN_10007667	BGI_novel_T041626,red_GLEAN_10007667	806.03	833.93	835.14	1104.55	1108.82	961.03
red_GLEAN_10010135	red_GLEAN_10010135	776.4	815.03	855.88	796.24	800.55	726.51
red_GLEAN_10006808	red_GLEAN_10006808	775.54	781.85	899.01	853.13	905.08	798.69
red_GLEAN_10005850	BGI_novel_T047909,BGI_novel_T047910,red_GLEAN_10005850	775.17	836.06	805	746.23	771.93	750.2
red_GLEAN_10008886	BGI_novel_T039869,red_GLEAN_10008886	774.97	787.96	798.51	764.52	775.9	769.22
red_GLEAN_10021259	BGI_novel_T021797,BGI_novel_T021798,BGI_novel_T021799,BGI_novel_T021800,BGI_novel_T021801,BGI_novel_T021802,BGI_novel_T021803,red_GLEAN_10021259	774.6	821.67	816.19	741.94	732.77	752.31
red_GLEAN_10004149	BGI_novel_T005449,red_GLEAN_10004149	771.14	818.65	792.74	794.17	806.1	713.73
red_GLEAN_10017731	BGI_novel_T002447,BGI_novel_T002448,BGI_novel_T002449,BGI_novel_T002450,BGI_novel_T002451,red_GLEAN_10017731	755.38	852.63	837.63	720.85	753.28	743.74
red_GLEAN_10005928	BGI_novel_T000714,red_GLEAN_10005928	747.81	817.6	803.61	865.93	948.43	781.63
red_GLEAN_10003828	red_GLEAN_10003828	746.8	786.87	744.99	207.81	204.33	196.66
red_GLEAN_10011288	BGI_novel_T029439,BGI_novel_T029440,red_GLEAN_10011288	746.67	798	801.08	791.7	804.36	788.34
red_GLEAN_10004355	BGI_novel_T004252,BGI_novel_T004253,BGI_novel_T004254,BGI_novel_T004255,BGI_novel_T004256,BGI_novel_T004257,BGI_novel_T004258,BGI_novel_T004259,red_GLEAN_10004355	746.45	719.12	732.33	578.28	579.11	551.16
red_GLEAN_10009434	BGI_novel_T035439,red_GLEAN_10009434	740.97	744.92	694.95	773.76	774.06	731.21
red_GLEAN_10022913	BGI_novel_T043827,BGI_novel_T043828,red_GLEAN_10022913	736.45	767.74	773.51	678.96	700.71	685.28
red_GLEAN_10004238	BGI_novel_T004989,red_GLEAN_10004238	735.21	758.32	753.46	656.53	654.72	672.18
BGI_novel_G005737	BGI_novel_T041289	733.93	686	722.5	1414.44	1375.14	1641.83
red_GLEAN_10022949	BGI_novel_T043943,red_GLEAN_10022949	730.38	760.61	758.57	618.48	623.95	618.69
red_GLEAN_10008654	BGI_novel_T037926,red_GLEAN_10008654	721.62	766.38	774.81	775.88	804.28	739.76
red_GLEAN_10021436	BGI_novel_T019134,BGI_novel_T019135,BGI_novel_T019136,BGI_novel_T019137,BGI_novel_T019138,BGI_novel_T019142,BGI_novel_T019143,BGI_novel_T019144,BGI_novel_T019145,red_GLEAN_10021436	711.89	718.83	705.37	805.71	797.88	783.52
red_GLEAN_10006276	BGI_novel_T045952,red_GLEAN_10006276	710.5	717.18	685.76	1509.36	1421.15	1173.12
red_GLEAN_10010711	BGI_novel_T031135,red_GLEAN_10010711	706.73	735.04	735.79	665.31	686.05	702.44
red_GLEAN_10007119	BGI_novel_T043327,red_GLEAN_10007119	705.23	712.55	719.05	645.22	666.24	643.92
red_GLEAN_10005639	BGI_novel_T048533,BGI_novel_T048534,BGI_novel_T048535,red_GLEAN_10005639	701.35	721.56	724.41	648.26	671.99	650.21
red_GLEAN_10014534	BGI_novel_T025661,red_GLEAN_10014534	698.58	730.12	714.17	860.42	872.18	837.66
red_GLEAN_10018573	red_GLEAN_10018573	690.29	712.22	742.71	649.84	708.86	697.12
red_GLEAN_10013892	BGI_novel_T020986,BGI_novel_T020987,BGI_novel_T020988,red_GLEAN_10013892	687.99	682.96	653.48	861.16	855.82	941.1
red_GLEAN_10013676	BGI_novel_T022321,BGI_novel_T022322,BGI_novel_T022323,BGI_novel_T022324,BGI_novel_T022325,BGI_novel_T022326,BGI_novel_T022327,BGI_novel_T022328,red_GLEAN_10013676	685.55	747.08	704.93	771.8	818.6	707.27
red_GLEAN_10014862	BGI_novel_T021437,red_GLEAN_10014862	684.42	700.99	680.84	433.63	428.88	506.82
red_GLEAN_10003961	BGI_novel_T006108,BGI_novel_T006109,BGI_novel_T006110,BGI_novel_T006111,BGI_novel_T006112,red_GLEAN_10003961	676.07	670.99	708.78	825.55	816.17	674.03
red_GLEAN_10022582	BGI_novel_T019912,BGI_novel_T019913,BGI_novel_T019914,BGI_novel_T019915,BGI_novel_T019916,BGI_novel_T019917,red_GLEAN_10022582	673.26	709.65	626.2	446.3	446.47	502.94
red_GLEAN_10010387	BGI_novel_T032882,BGI_novel_T032883,BGI_novel_T032884,BGI_novel_T032885,red_GLEAN_10010387	673.14	663.02	635.29	673.12	683.41	738.42
red_GLEAN_10017880	BGI_novel_T013654,red_GLEAN_10017880	669.96	665.09	656.87	666.73	668.83	674.72
red_GLEAN_10008653	BGI_novel_T037905,BGI_novel_T037906,BGI_novel_T037907,BGI_novel_T037908,BGI_novel_T037909,BGI_novel_T037910,BGI_novel_T037911,BGI_novel_T037912,BGI_novel_T037913,BGI_novel_T037914,BGI_novel_T037915,BGI_novel_T037916,BGI_novel_T037917,BGI_novel_T037918,BGI_novel_T037919,BGI_novel_T037920,BGI_novel_T037921,BGI_novel_T037922,BGI_novel_T037923,BGI_novel_T037924,BGI_novel_T037925,red_GLEAN_10008653	666.81	707.45	750.8	666.57	669.78	647.71
red_GLEAN_10001712	BGI_novel_T032604,red_GLEAN_10001712	660.38	690.48	668.03	616.81	619.71	625.85
red_GLEAN_10016438	BGI_novel_T011949,BGI_novel_T011950,BGI_novel_T011951,red_GLEAN_10016438	658.73	701.47	684.82	576.05	591.43	549
red_GLEAN_10016888	BGI_novel_T009621,BGI_novel_T009622,BGI_novel_T009623,BGI_novel_T009624,red_GLEAN_10016888	658.14	687.72	681.4	623.78	629.41	634.9
red_GLEAN_10020386	red_GLEAN_10020386	649.32	658.78	668.09	640.04	605.12	651.15
red_GLEAN_10015506	BGI_novel_T026934,red_GLEAN_10015506	645.8	701.32	713.35	613.89	639.37	623.24
red_GLEAN_10014181	BGI_novel_T020240,BGI_novel_T020241,BGI_novel_T020242,BGI_novel_T020243,red_GLEAN_10014181	639.82	695.22	660.03	730.42	746.89	652.93
BGI_novel_G000066	BGI_novel_T000731	637.92	702.06	668.56	676.44	681.37	605.52
BGI_novel_G000067	BGI_novel_T000732	637.92	702.06	668.56	676.44	681.37	605.52
BGI_novel_G000065	BGI_novel_T000730	637.92	702.06	668.56	676.44	681.37	605.52
red_GLEAN_10005560	BGI_novel_T048767,red_GLEAN_10005560	636.29	640.43	629.14	493.96	496.17	564.02
red_GLEAN_10019537	red_GLEAN_10019537	631.15	717.22	672.66	264.24	264.81	251.98
red_GLEAN_10011893	BGI_novel_T027404,BGI_novel_T027405,BGI_novel_T027406,BGI_novel_T027407,BGI_novel_T027408,BGI_novel_T027409,BGI_novel_T027410,BGI_novel_T027411,red_GLEAN_10011893	625.85	665.37	668.27	663.73	667.22	625.77
BGI_novel_G006330	BGI_novel_T045893	623.93	615.98	670.99	819.49	849.04	710.89
red_GLEAN_10014858	red_GLEAN_10014858	619.62	625.03	607.81	431.98	457.38	416.11
red_GLEAN_10019804	BGI_novel_T035399,red_GLEAN_10019804	614.66	617.68	583.17	367.24	371	398.95
red_GLEAN_10016833	BGI_novel_T009441,BGI_novel_T009442,BGI_novel_T009444,BGI_novel_T009445,red_GLEAN_10016833	614.6	634.83	602.6	667.8	681.9	649.54
red_GLEAN_10022810	BGI_novel_T015168,BGI_novel_T015169,BGI_novel_T015170,BGI_novel_T015171,BGI_novel_T015172,BGI_novel_T015173,BGI_novel_T015174,BGI_novel_T015175,BGI_novel_T015176,BGI_novel_T015177,BGI_novel_T015178,BGI_novel_T015179,BGI_novel_T015180,BGI_novel_T015181,red_GLEAN_10022810	613.78	640.39	632.53	519.46	524.05	585.75
red_GLEAN_10010451	red_GLEAN_10010451	612.96	614.66	619.19	899.38	992.69	799.65
red_GLEAN_10020892	red_GLEAN_10020892	609.65	621.4	581.17	590.69	568.19	457.37
red_GLEAN_10003483	BGI_novel_T008590,red_GLEAN_10003483	608.69	622.22	583.92	562.46	562.81	592.01
red_GLEAN_10005913	BGI_novel_T047725,BGI_novel_T047726,red_GLEAN_10005913	608.22	610.53	583.21	476.84	464.99	545.47
red_GLEAN_10013547	BGI_novel_T022102,red_GLEAN_10013547	607.2	653.89	634.56	527.5	560.33	524.99
red_GLEAN_10016294	BGI_novel_T012289,red_GLEAN_10016294	603.85	628.34	620.25	21.84	19.07	17.73
BGI_novel_G005338	BGI_novel_T038293	599.27	643.99	622.08	437.52	445.86	487.97
red_GLEAN_10003822	BGI_novel_T007006,BGI_novel_T007007,red_GLEAN_10003822	599.11	611.31	622.02	631.23	646.4	628.15
red_GLEAN_10008945	BGI_novel_T037181,BGI_novel_T037182,red_GLEAN_10008945	599.07	614.17	599.79	505.03	542.39	508.44
red_GLEAN_10020409	BGI_novel_T031901,red_GLEAN_10020409	593.81	613.94	587.28	618.43	611.42	575.26
red_GLEAN_10002396	BGI_novel_T016201,BGI_novel_T016202,BGI_novel_T016203,red_GLEAN_10002396	582.51	592.58	488.43	651.23	630.49	708.64
BGI_novel_G006673	BGI_novel_T048194	581.8	661.99	657.94	562.46	576.37	552.72
red_GLEAN_10003458	BGI_novel_T008785,red_GLEAN_10003458	579.46	593.12	546.42	619.56	619.14	605.71
red_GLEAN_10017533	BGI_novel_T005052,BGI_novel_T005053,red_GLEAN_10017533	571.62	599.8	604.18	565.89	591.46	607.88
red_GLEAN_10022482	BGI_novel_T032702,BGI_novel_T032703,BGI_novel_T032704,BGI_novel_T032705,BGI_novel_T032706,BGI_novel_T032707,BGI_novel_T032708,BGI_novel_T032709,red_GLEAN_10022482	570.77	591.89	511.1	348.33	331.54	359.84
red_GLEAN_10006524	BGI_novel_T045241,BGI_novel_T045242,BGI_novel_T045243,red_GLEAN_10006524	569.33	579.33	569.05	498.29	517.65	512.47
red_GLEAN_10017750	BGI_novel_T003095,BGI_novel_T003096,BGI_novel_T003097,red_GLEAN_10017750	569.18	590.79	595.69	519.18	538.6	499.91
red_GLEAN_10010903	BGI_novel_T030351,BGI_novel_T030352,BGI_novel_T030353,BGI_novel_T030354,BGI_novel_T030355,BGI_novel_T030356,BGI_novel_T030357,BGI_novel_T030358,red_GLEAN_10010903	568.2	596.37	579.9	533.65	540.03	551.41
red_GLEAN_10001979	BGI_novel_T025802,red_GLEAN_10001979	567.79	590.62	559.37	494.65	503.1	504.49
BGI_novel_G001536	BGI_novel_T009680	566.93	590.08	615.64	579	583.48	597.32
red_GLEAN_10009920	BGI_novel_T033818,BGI_novel_T033819,red_GLEAN_10009920	566.08	587.98	602.21	594.18	601.13	553.81
red_GLEAN_10004404	BGI_novel_T003940,BGI_novel_T003941,BGI_novel_T003942,red_GLEAN_10004404	560.96	570.58	539.87	498.85	505.27	539.29
red_GLEAN_10014947	BGI_novel_T018060,BGI_novel_T018061,BGI_novel_T018062,BGI_novel_T018063,BGI_novel_T018064,BGI_novel_T018065,BGI_novel_T018066,BGI_novel_T018067,BGI_novel_T018068,BGI_novel_T018069,BGI_novel_T018070,BGI_novel_T018071,BGI_novel_T018072,BGI_novel_T018073,BGI_novel_T018074,BGI_novel_T018075,BGI_novel_T018076,BGI_novel_T018077,BGI_novel_T018078,BGI_novel_T018079,BGI_novel_T018080,BGI_novel_T018081,BGI…	558.77	565.49	547.52	583.06	582.81	578.72
red_GLEAN_10005393	BGI_novel_T049169,red_GLEAN_10005393	553.89	585.25	676.03	585.57	580.82	554.35
red_GLEAN_10015614	BGI_novel_T030693,BGI_novel_T030694,BGI_novel_T030695,BGI_novel_T030696,red_GLEAN_10015614	552.8	574.06	607.1	500.96	502.86	504.32
red_GLEAN_10009606	BGI_novel_T034756,red_GLEAN_10009606	552.2	539.42	523.93	669.07	650.4	746.08
red_GLEAN_10021943	BGI_novel_T012397,red_GLEAN_10021943	551.49	545.67	500.04	321.4	305.28	354.25
red_GLEAN_10010133	BGI_novel_T035107,BGI_novel_T035108,BGI_novel_T035109,BGI_novel_T035110,BGI_novel_T035111,BGI_novel_T035112,BGI_novel_T035113,BGI_novel_T035114,BGI_novel_T035115,BGI_novel_T035116,BGI_novel_T035117,BGI_novel_T035118,red_GLEAN_10010133	546.95	579.74	558.76	489.8	495.59	486.71
BGI_novel_G005602	BGI_novel_T040295	544.35	578.08	564.94	571.66	572.21	584.03
BGI_novel_G004672	BGI_novel_T032317	541.85	567.1	549.7	550.91	545.23	565.29
BGI_novel_G004674	BGI_novel_T032320	541.85	567.1	549.7	550.91	545.23	565.29
red_GLEAN_10014953	BGI_novel_T017972,BGI_novel_T017973,BGI_novel_T017974,BGI_novel_T017975,BGI_novel_T017976,red_GLEAN_10014953	534.03	583.06	605.99	537.41	533.37	530.93
red_GLEAN_10015962	BGI_novel_T013984,BGI_novel_T013985,red_GLEAN_10015962	530.74	529.36	534.64	739.02	708.59	608.13
red_GLEAN_10017615	BGI_novel_T003589,red_GLEAN_10017615	524.86	487.09	515.01	395.63	396.39	413.41
red_GLEAN_10016837	BGI_novel_T009446,red_GLEAN_10016837	523.98	555.96	545.06	508.63	537.96	493.16
red_GLEAN_10019019	red_GLEAN_10019019	522.93	526.55	526.26	608.93	587.15	587.64
red_GLEAN_10006747	BGI_novel_T044426,BGI_novel_T044427,red_GLEAN_10006747	520.29	540.24	527.73	535.04	559.67	533.89
red_GLEAN_10017544	BGI_novel_T005085,BGI_novel_T005086,BGI_novel_T005087,BGI_novel_T005088,red_GLEAN_10017544	518.96	560.73	544.08	493.66	514.16	503.11
red_GLEAN_10020066	BGI_novel_T033690,BGI_novel_T033691,red_GLEAN_10020066	517.23	563.73	544.86	471.41	469.88	481.94
red_GLEAN_10017551	BGI_novel_T005108,BGI_novel_T005109,BGI_novel_T005110,BGI_novel_T005111,BGI_novel_T005112,red_GLEAN_10017551	517	495.18	470.74	347.23	340.52	308.87
red_GLEAN_10017729	BGI_novel_T003418,red_GLEAN_10017729	516.42	553.46	561.36	451.28	466.22	474.02
BGI_novel_G001533	BGI_novel_T009677	514.4	499.72	469.75	483.09	505.53	508.49
red_GLEAN_10007579	BGI_novel_T041953,BGI_novel_T041954,BGI_novel_T041955,BGI_novel_T041956,BGI_novel_T041957,red_GLEAN_10007579	513.92	510.55	529.38	610.99	625.83	507.08
red_GLEAN_10016545	BGI_novel_T011403,BGI_novel_T011404,BGI_novel_T011405,red_GLEAN_10016545	511.85	504.27	518.55	555.01	563.9	562.16
red_GLEAN_10022463	BGI_novel_T037025,BGI_novel_T037026,BGI_novel_T037027,BGI_novel_T037028,BGI_novel_T037029,BGI_novel_T037030,red_GLEAN_10022463	511.19	542.36	525.38	498.85	507.1	477.01
red_GLEAN_10009475	BGI_novel_T035150,BGI_novel_T035151,red_GLEAN_10009475	508.19	514.04	520.21	602.05	606.56	499.93
BGI_novel_G000071	BGI_novel_T000858	504.22	473.09	571.68	678.44	691.57	488.98
red_GLEAN_10002781	red_GLEAN_10002781	502.81	536.81	458.95	403.07	389.46	477.36
red_GLEAN_10004697	BGI_novel_T002554,BGI_novel_T002555,red_GLEAN_10004697	500.83	523.01	515.6	508.88	501.91	524.36
red_GLEAN_10021819	BGI_novel_T015216,BGI_novel_T015217,BGI_novel_T015218,BGI_novel_T015219,BGI_novel_T015220,BGI_novel_T015221,BGI_novel_T015222,BGI_novel_T015223,BGI_novel_T015224,BGI_novel_T015225,BGI_novel_T015226,BGI_novel_T015227,BGI_novel_T015228,BGI_novel_T015229,red_GLEAN_10021819	499.81	483.95	466.32	337.33	337.17	330.07
red_GLEAN_10020231	BGI_novel_T047511,red_GLEAN_10020231	499.51	550.65	549.84	522.3	550.11	482.29
red_GLEAN_10013105	BGI_novel_T030767,BGI_novel_T030768,BGI_novel_T030769,BGI_novel_T030770,red_GLEAN_10013105	499.44	506.65	512.84	586.48	573.4	566.58
red_GLEAN_10015858	BGI_novel_T014522,red_GLEAN_10015858	493.13	535.07	532.3	470.38	501.8	470.44
red_GLEAN_10004456	BGI_novel_T003730,BGI_novel_T003731,BGI_novel_T003732,red_GLEAN_10004456	490.8	520.92	510.83	555.1	575.76	547.44
red_GLEAN_10011297	BGI_novel_T029463,BGI_novel_T029464,red_GLEAN_10011297	490.19	515.42	498.26	440.75	459.78	441.59
red_GLEAN_10014655	BGI_novel_T019029,BGI_novel_T019030,BGI_novel_T019031,BGI_novel_T019032,BGI_novel_T019033,BGI_novel_T019034,BGI_novel_T019035,BGI_novel_T019036,BGI_novel_T019037,BGI_novel_T019038,BGI_novel_T019039,BGI_novel_T019040,BGI_novel_T019041,BGI_novel_T019042,BGI_novel_T019043,red_GLEAN_10014655	487.86	506.34	493.76	389.1	374.67	482.42
red_GLEAN_10006653	BGI_novel_T044487,BGI_novel_T044488,BGI_novel_T044490,BGI_novel_T044491,BGI_novel_T044492,red_GLEAN_10006653	485.18	496.69	510.09	448.1	471.81	453.35
red_GLEAN_10007508	BGI_novel_T042066,BGI_novel_T042067,red_GLEAN_10007508	484.3	494.72	480.18	608.72	590.21	550.73
red_GLEAN_10007410	BGI_novel_T042305,red_GLEAN_10007410	482.48	486.06	458.41	425.16	443.19	457.18
red_GLEAN_10013474	BGI_novel_T023472,red_GLEAN_10013474	482.33	491.42	511.23	469.58	482.95	470.83
red_GLEAN_10018364	BGI_novel_T009242,BGI_novel_T009243,BGI_novel_T009244,BGI_novel_T009245,BGI_novel_T009246,red_GLEAN_10018364	479.96	518.22	495.17	485.11	509.52	507.99
red_GLEAN_10015908	BGI_novel_T023061,BGI_novel_T023062,BGI_novel_T023063,BGI_novel_T023064,BGI_novel_T023065,BGI_novel_T023066,BGI_novel_T023067,BGI_novel_T023068,BGI_novel_T023069,red_GLEAN_10015908	472.48	500.46	500.33	569.3	576.83	532.64
red_GLEAN_10010055	BGI_novel_T033445,red_GLEAN_10010055	467.23	491.29	478.43	481.07	505.44	494.18
red_GLEAN_10013758	BGI_novel_T021481,red_GLEAN_10013758	466.91	481.71	498.2	448.71	468.93	457.31
red_GLEAN_10008039	BGI_novel_T040017,red_GLEAN_10008039	462.35	472.81	469.31	386.18	411.31	407.44
BGI_novel_G005954	BGI_novel_T042589	461.51	450.8	446.56	490.27	483.91	504.1
red_GLEAN_10000337	BGI_novel_T014239,red_GLEAN_10000337	457.16	431.33	469.34	350.38	364.38	367.34
red_GLEAN_10017115	BGI_novel_T007099,BGI_novel_T007100,BGI_novel_T007101,BGI_novel_T007102,red_GLEAN_10017115	455.54	465.26	479.1	370.44	365.68	378.76
red_GLEAN_10017647	BGI_novel_T016827,BGI_novel_T016829,BGI_novel_T016830,red_GLEAN_10017647	455.31	510.44	486.64	447.58	455.84	467.56
red_GLEAN_10002328	red_GLEAN_10002328	453.86	465.62	476.74	471.18	483.72	455.49
red_GLEAN_10005376	BGI_novel_T049252,BGI_novel_T049253,red_GLEAN_10005376	452.66	463.66	457.23	402.65	434.34	427.64
red_GLEAN_10011027	red_GLEAN_10011027	451.9	438.64	406.21	487.22	487.58	438.83
red_GLEAN_10010598	BGI_novel_T034005,BGI_novel_T034006,BGI_novel_T034007,BGI_novel_T034008,BGI_novel_T034009,red_GLEAN_10010598	451.87	481.82	464.95	713.01	710.99	582.25
red_GLEAN_10017902	BGI_novel_T005308,BGI_novel_T005309,BGI_novel_T005310,BGI_novel_T005311,red_GLEAN_10017902	447.05	455.39	485.06	516.29	506.72	464.47
red_GLEAN_10003957	BGI_novel_T006197,red_GLEAN_10003957	445.34	427.41	433.44	408.43	393.85	404.64
BGI_novel_G003580	BGI_novel_T023247	443.05	438.06	420.78	576.92	571.18	440.3
red_GLEAN_10009106	BGI_novel_T036685,BGI_novel_T036686,BGI_novel_T036687,BGI_novel_T036688,BGI_novel_T036689,BGI_novel_T036690,BGI_novel_T036691,BGI_novel_T036692,BGI_novel_T036693,BGI_novel_T036694,BGI_novel_T036695,BGI_novel_T036696,BGI_novel_T036697,red_GLEAN_10009106	442.03	460.11	468.26	620.42	608.22	522.07
red_GLEAN_10014325	BGI_novel_T019571,red_GLEAN_10014325	441.47	487.58	483.62	329.64	347.86	327.79
BGI_novel_G005365	BGI_novel_T038526	441.02	451.45	498	499.81	450.3	499.54
BGI_novel_G005367	BGI_novel_T038528	441.02	451.45	498	499.81	450.3	499.54
red_GLEAN_10013008	BGI_novel_T024151,BGI_novel_T024152,BGI_novel_T024153,BGI_novel_T024154,red_GLEAN_10013008	439.56	490.85	404.12	99.15	97.65	115.39
red_GLEAN_10015325	BGI_novel_T016324,BGI_novel_T016325,BGI_novel_T016326,BGI_novel_T016327,BGI_novel_T016328,red_GLEAN_10015325	439.52	462.32	505.16	422.7	407.2	423.93
red_GLEAN_10008993	BGI_novel_T036792,BGI_novel_T036793,BGI_novel_T036794,BGI_novel_T036795,BGI_novel_T036796,BGI_novel_T036797,BGI_novel_T036798,BGI_novel_T036799,red_GLEAN_10008993	430.78	438.75	441.38	453.2	479.31	487.25
red_GLEAN_10005595	BGI_novel_T048602,BGI_novel_T048603,BGI_novel_T048604,BGI_novel_T048605,red_GLEAN_10005595	428.91	418.35	419.9	360.58	339.65	261.46
red_GLEAN_10004829	BGI_novel_T001962,BGI_novel_T001963,red_GLEAN_10004829	417.66	429.36	431.39	174.05	176.96	173.52
red_GLEAN_10005613	BGI_novel_T048719,red_GLEAN_10005613	416.76	404.78	407.26	426.03	428.18	392.26
red_GLEAN_10005494	BGI_novel_T048990,BGI_novel_T048991,BGI_novel_T048992,BGI_novel_T048993,red_GLEAN_10005494	415.92	454.73	466.06	488.4	528.04	437.62
red_GLEAN_10003925	red_GLEAN_10003925	414.88	434.38	395.23	397.74	407.85	414.33
red_GLEAN_10004445	BGI_novel_T003758,red_GLEAN_10004445	412.93	432.71	433.48	205.22	202.47	203.73
BGI_novel_G001528	BGI_novel_T009652	411.99	451	417.83	424.9	448.87	408.03
red_GLEAN_10022759	BGI_novel_T046874,BGI_novel_T046875,BGI_novel_T046876,red_GLEAN_10022759	410.94	429.95	427.94	431.29	445.82	433.82
red_GLEAN_10005688	BGI_novel_T048257,BGI_novel_T048258,BGI_novel_T048261,red_GLEAN_10005688	410.69	413.86	408.33	301.44	312.08	327.76
red_GLEAN_10008560	BGI_novel_T038345,BGI_novel_T038346,red_GLEAN_10008560	410.03	411.13	404.75	435.86	453.95	421
red_GLEAN_10021421	BGI_novel_T020568,BGI_novel_T020569,BGI_novel_T020570,BGI_novel_T020571,BGI_novel_T020572,BGI_novel_T020573,BGI_novel_T020574,BGI_novel_T020575,BGI_novel_T020576,BGI_novel_T020577,BGI_novel_T020578,BGI_novel_T020579,BGI_novel_T020580,red_GLEAN_10021421	409.35	409.6	416.54	407.86	414.81	409.59
red_GLEAN_10004928	BGI_novel_T001983,red_GLEAN_10004928	408.87	444.66	415.98	290.17	295.29	262.44
BGI_novel_G001936	BGI_novel_T011892	408.48	439.48	443.06	383.58	372.04	390.22
red_GLEAN_10010372	BGI_novel_T032319,BGI_novel_T032321,BGI_novel_T032322,red_GLEAN_10010372	404.75	429.76	430.21	454.66	456.53	447.69
red_GLEAN_10004072	BGI_novel_T005744,red_GLEAN_10004072	403.83	413.2	429.08	424.65	426.12	404.78
red_GLEAN_10014877	BGI_novel_T018140,red_GLEAN_10014877	402.96	431.3	418.39	432.79	442.92	429.98
red_GLEAN_10013302	BGI_novel_T022947,BGI_novel_T022948,red_GLEAN_10013302	398.61	398.14	424.7	388.2	375.34	395.02
red_GLEAN_10013342	BGI_novel_T022878,red_GLEAN_10013342	398.16	424.37	375.78	257.93	253.53	335.27
red_GLEAN_10005580	BGI_novel_T048730,BGI_novel_T048731,BGI_novel_T048732,BGI_novel_T048733,BGI_novel_T048734,red_GLEAN_10005580	397.89	424.15	428.48	371.38	378.09	382.15
red_GLEAN_10002416	BGI_novel_T015683,BGI_novel_T015684,red_GLEAN_10002416	396.64	375.22	48.73	73.31	754.04	629.66
red_GLEAN_10020317	BGI_novel_T032381,BGI_novel_T032382,BGI_novel_T032383,red_GLEAN_10020317	396.32	400.03	392.63	618.07	593.97	517.46
red_GLEAN_10005109	BGI_novel_T000992,BGI_novel_T000993,BGI_novel_T000994,red_GLEAN_10005109	395.83	462.74	420.18	155.66	141.89	193.51
red_GLEAN_10008358	red_GLEAN_10008358	393.96	457.61	456.98	367.86	353.21	314.71
red_GLEAN_10010503	BGI_novel_T031991,red_GLEAN_10010503	390.31	392.18	387.09	368.66	342.55	372.2
red_GLEAN_10014284	BGI_novel_T019623,BGI_novel_T019624,BGI_novel_T019625,BGI_novel_T019626,red_GLEAN_10014284	389.19	387.08	341.86	611.76	708.78	872.16
red_GLEAN_10006777	BGI_novel_T044748,BGI_novel_T044749,BGI_novel_T044750,BGI_novel_T044751,BGI_novel_T044752,red_GLEAN_10006777	387.45	389.28	393.63	160.21	162.78	160.23
red_GLEAN_10022922	BGI_novel_T043845,red_GLEAN_10022922	385.2	399.21	399.78	331.1	349.29	336.86
red_GLEAN_10015484	BGI_novel_T015713,BGI_novel_T015714,BGI_novel_T015715,BGI_novel_T015716,red_GLEAN_10015484	381.29	363.49	367.75	331.88	324.5	329.48
red_GLEAN_10019595	BGI_novel_T000814,BGI_novel_T000815,BGI_novel_T000816,BGI_novel_T000817,BGI_novel_T000818,BGI_novel_T000819,BGI_novel_T000820,red_GLEAN_10019595	380.57	369.25	364.59	324.94	323.07	316.11
BGI_novel_G005125	BGI_novel_T035852	380.37	394.63	421.85	398.56	388.28	392.84
red_GLEAN_10015157	BGI_novel_T016734,red_GLEAN_10015157	379.82	397.96	383.17	398.13	421.75	408.88
red_GLEAN_10016551	BGI_novel_T011414,red_GLEAN_10016551	377.97	369.78	371.04	382.25	383.55	372.13
BGI_novel_G006620	BGI_novel_T047832	373.75	405.5	401.89	342.88	357.99	354.76
red_GLEAN_10004066	red_GLEAN_10004066	370.85	411.13	333.02	359.18	410.98	360.77
red_GLEAN_10009288	BGI_novel_T035824,BGI_novel_T035825,BGI_novel_T035826,BGI_novel_T035827,BGI_novel_T035828,BGI_novel_T035829,BGI_novel_T035830,BGI_novel_T035831,red_GLEAN_10009288	370.52	375.58	357.56	240.22	240.01	245.92
red_GLEAN_10020023	BGI_novel_T020377,BGI_novel_T020378,BGI_novel_T020379,red_GLEAN_10020023	368.95	348.8	352.3	314.28	311.05	352.65
red_GLEAN_10022911	BGI_novel_T043811,BGI_novel_T043812,BGI_novel_T043814,BGI_novel_T043815,BGI_novel_T043816,BGI_novel_T043818,BGI_novel_T043819,BGI_novel_T043820,BGI_novel_T043821,BGI_novel_T043822,red_GLEAN_10022911	367.53	359.48	360.55	316.08	332.83	316.11
BGI_novel_G003135	BGI_novel_T019628	366.5	369.84	343.98	568	649.95	787.66
red_GLEAN_10014756	BGI_novel_T018876,BGI_novel_T018877,red_GLEAN_10014756	364.55	360.36	367.61	250.21	252.58	238
BGI_novel_G002758	BGI_novel_T016250	364.1	386.91	357.79	201.24	192.05	205.47
red_GLEAN_10015882	red_GLEAN_10015882	363.89	375.71	359.04	346.37	364.62	369.17
red_GLEAN_10005824	BGI_novel_T047981,BGI_novel_T047982,BGI_novel_T047983,BGI_novel_T047984,BGI_novel_T047985,BGI_novel_T047986,BGI_novel_T047987,BGI_novel_T047988,BGI_novel_T047989,BGI_novel_T047990,BGI_novel_T047991,red_GLEAN_10005824	363.22	357.26	338.6	299.11	301.64	301.47
red_GLEAN_10021364	BGI_novel_T021148,BGI_novel_T021149,BGI_novel_T021150,BGI_novel_T021151,red_GLEAN_10021364	362.98	374.1	346.77	335.14	351.61	367.85
BGI_novel_G003661	BGI_novel_T023805	362.34	396.27	373.76	376.09	392.02	361.19
red_GLEAN_10011790	BGI_novel_T027654,BGI_novel_T027655,BGI_novel_T027656,BGI_novel_T027657,BGI_novel_T027658,red_GLEAN_10011790	359.79	363.6	364.53	376.35	389.15	388.8
red_GLEAN_10022538	BGI_novel_T019819,BGI_novel_T019822,BGI_novel_T019823,BGI_novel_T019824,red_GLEAN_10022538	359.32	373.83	386.94	428.59	435.25	486.83
red_GLEAN_10002718	BGI_novel_T012858,red_GLEAN_10002718	359.15	387.96	370.48	389.23	390.77	370.48
red_GLEAN_10003406	BGI_novel_T010594,BGI_novel_T010595,BGI_novel_T010596,BGI_novel_T010597,red_GLEAN_10003406	359	372.56	376.95	379.95	394.7	342.09
BGI_novel_G002899	BGI_novel_T017309	358.92	404.22	400.95	237.26	232.32	227.95
red_GLEAN_10005102	BGI_novel_T001102,BGI_novel_T001103,BGI_novel_T001104,red_GLEAN_10005102	357.98	367.2	363.53	324.09	340.38	274.41
red_GLEAN_10008067	BGI_novel_T039915,red_GLEAN_10008067	357.41	355.27	362.83	321.18	323.23	315.01
red_GLEAN_10012536	BGI_novel_T045551,BGI_novel_T045552,BGI_novel_T045553,BGI_novel_T045554,BGI_novel_T045555,BGI_novel_T045556,red_GLEAN_10012536	352.11	358.41	369.6	640.49	623.06	536.22
red_GLEAN_10013764	BGI_novel_T021489,BGI_novel_T021490,BGI_novel_T021491,red_GLEAN_10013764	351.43	383.49	359.46	314.42	313.71	340.19
red_GLEAN_10014401	BGI_novel_T020019,red_GLEAN_10014401	350.12	330.13	354.65	752.96	748.61	846.46
red_GLEAN_10012419	BGI_novel_T036116,BGI_novel_T036117,red_GLEAN_10012419	349.24	356.27	341.75	481.07	491.66	400.19
red_GLEAN_10011138	BGI_novel_T029914,BGI_novel_T029915,BGI_novel_T029916,BGI_novel_T029917,BGI_novel_T029918,BGI_novel_T029919,BGI_novel_T029920,BGI_novel_T029921,BGI_novel_T029922,BGI_novel_T029923,red_GLEAN_10011138	349.2	328.32	318.48	292.13	282.88	346.18
red_GLEAN_10022918	red_GLEAN_10022918	347.92	362.94	360.03	336.76	375.26	294.17
red_GLEAN_10019766	red_GLEAN_10019766	347.4	383.33	399.24	347.02	343.11	343.39
red_GLEAN_10019768	red_GLEAN_10019768	347.4	383.33	399.24	347.02	343.11	343.39
red_GLEAN_10008006	BGI_novel_T040234,BGI_novel_T040235,red_GLEAN_10008006	346.44	347.6	354.74	302.54	316.36	299.39
red_GLEAN_10003760	BGI_novel_T007199,red_GLEAN_10003760	345.52	325.79	329.36	419.11	402.01	347.29
BGI_novel_G004563	BGI_novel_T031784	344.82	349.96	356.02	144.82	141.38	152.26
red_GLEAN_10010150	BGI_novel_T038157,BGI_novel_T038158,BGI_novel_T038159,BGI_novel_T038160,BGI_novel_T038161,BGI_novel_T038162,BGI_novel_T038163,BGI_novel_T038164,BGI_novel_T038165,BGI_novel_T038166,BGI_novel_T038167,BGI_novel_T038168,BGI_novel_T038169,BGI_novel_T038170,BGI_novel_T038171,BGI_novel_T038172,BGI_novel_T038173,BGI_novel_T038174,red_GLEAN_10010150	342.66	351	352.81	317.52	292.55	301.24
red_GLEAN_10018127	BGI_novel_T025117,BGI_novel_T025118,BGI_novel_T025119,BGI_novel_T025120,BGI_novel_T025121,BGI_novel_T025122,BGI_novel_T025123,red_GLEAN_10018127	341.89	334.63	315.49	168.86	166.53	207.29
red_GLEAN_10010002	BGI_novel_T033468,BGI_novel_T033469,BGI_novel_T033470,BGI_novel_T033471,red_GLEAN_10010002	340.74	337.5	330.69	259.32	263.51	262.95
red_GLEAN_10012075	BGI_novel_T027009,red_GLEAN_10012075	340.59	348.35	374.46	314.55	334.71	307.02
red_GLEAN_10012818	BGI_novel_T024527,red_GLEAN_10012818	339.5	346.61	340.64	488.84	520.55	433.18
red_GLEAN_10014243	BGI_novel_T033250,red_GLEAN_10014243	339.3	344	334.93	288.5	284.08	297.91
red_GLEAN_10018419	red_GLEAN_10018419	339.14	351.19	339.84	367.6	364.39	374.48
red_GLEAN_10002421	BGI_novel_T015672,BGI_novel_T015673,BGI_novel_T015674,BGI_novel_T015675,BGI_novel_T015676,red_GLEAN_10002421	337.44	358.56	355.3	351.66	359.81	354.87
red_GLEAN_10008591	red_GLEAN_10008591	336.91	363.07	482.98	399.16	395.09	356.28
red_GLEAN_10014407	BGI_novel_T020031,red_GLEAN_10014407	335.31	337.58	327.72	171.61	183.06	186.92
red_GLEAN_10019881	BGI_novel_T034547,BGI_novel_T034548,BGI_novel_T034549,BGI_novel_T034550,BGI_novel_T034551,BGI_novel_T034552,BGI_novel_T034553,BGI_novel_T034554,BGI_novel_T034555,BGI_novel_T034556,BGI_novel_T034557,BGI_novel_T034558,BGI_novel_T034559,BGI_novel_T034560,BGI_novel_T034561,BGI_novel_T034562,BGI_novel_T034563,BGI_novel_T034564,BGI_novel_T034565,BGI_novel_T034566,red_GLEAN_10019881	335.2	291.33	296.58	150.23	118.8	45.97
red_GLEAN_10007475	BGI_novel_T042210,red_GLEAN_10007475	334.03	353.53	398.35	339.3	385.59	331.48
red_GLEAN_10002485	BGI_novel_T014952,BGI_novel_T014953,BGI_novel_T014954,BGI_novel_T014956,BGI_novel_T014957,BGI_novel_T014958,BGI_novel_T014959,BGI_novel_T014960,BGI_novel_T014961,BGI_novel_T014962,red_GLEAN_10002485	332.7	316.39	343.86	323.91	364.46	337.14
red_GLEAN_10014147	BGI_novel_T020269,BGI_novel_T020270,BGI_novel_T020271,BGI_novel_T020272,BGI_novel_T020273,BGI_novel_T020274,BGI_novel_T020275,BGI_novel_T020276,BGI_novel_T020277,red_GLEAN_10014147	331.66	324.98	327.31	270.8	266.4	270.13
red_GLEAN_10012910	BGI_novel_T024236,BGI_novel_T024237,BGI_novel_T024238,BGI_novel_T024239,BGI_novel_T024240,BGI_novel_T024241,BGI_novel_T024242,BGI_novel_T024243,BGI_novel_T024244,BGI_novel_T024245,BGI_novel_T024246,red_GLEAN_10012910	329.29	346.12	323.64	277.68	276.92	300.49
BGI_novel_G005616	BGI_novel_T040359	328.67	285.14	302.88	163.75	160.07	218.11
red_GLEAN_10019735	BGI_novel_T036639,BGI_novel_T036640,red_GLEAN_10019735	328.1	306.17	307.8	431.48	435.55	342.87
red_GLEAN_10016334	BGI_novel_T012180,BGI_novel_T012181,BGI_novel_T012182,red_GLEAN_10016334	326.63	342.42	331.95	334.26	334.11	276.62
red_GLEAN_10002960	BGI_novel_T011241,BGI_novel_T011242,BGI_novel_T011243,BGI_novel_T011244,BGI_novel_T011245,BGI_novel_T011246,BGI_novel_T011247,BGI_novel_T011248,red_GLEAN_10002960	326.02	360.39	333.85	183.18	182.37	190.16
red_GLEAN_10002275	BGI_novel_T017990,red_GLEAN_10002275	324.87	316.06	287.75	218.07	227.95	197.5
red_GLEAN_10022413	red_GLEAN_10022413	324.53	318.06	318.54	312.65	346.21	312.88
red_GLEAN_10022064	BGI_novel_T009899,BGI_novel_T009900,BGI_novel_T009901,BGI_novel_T009902,BGI_novel_T009903,BGI_novel_T009904,BGI_novel_T009905,BGI_novel_T009906,BGI_novel_T009907,BGI_novel_T009908,red_GLEAN_10022064	321.84	306.84	310.4	255.4	245.04	283.56
red_GLEAN_10008064	BGI_novel_T039905,red_GLEAN_10008064	321.67	313.55	324.25	280.12	293.43	295.37
red_GLEAN_10017943	BGI_novel_T001632,BGI_novel_T001633,BGI_novel_T001634,red_GLEAN_10017943	320.67	316.9	319.41	309.96	318.29	303.6
BGI_novel_G006398	BGI_novel_T046392	320.42	319.73	339.89	317.56	312.55	327.43
red_GLEAN_10003272	BGI_novel_T009570,red_GLEAN_10003272	319.56	329.68	295.26	129.42	132.96	125.83
red_GLEAN_10012103	BGI_novel_T026950,red_GLEAN_10012103	318.24	339.05	339.93	307.55	312.76	308.63
red_GLEAN_10009919	BGI_novel_T033816,BGI_novel_T033817,red_GLEAN_10009919	317.44	324.91	341.82	348.72	359.09	313.61
red_GLEAN_10018605	BGI_novel_T027800,BGI_novel_T027801,BGI_novel_T027802,BGI_novel_T027803,BGI_novel_T027804,BGI_novel_T027805,red_GLEAN_10018605	315.94	278.22	291.35	272.56	268.88	276.13
red_GLEAN_10016845	BGI_novel_T009473,BGI_novel_T009474,BGI_novel_T009475,BGI_novel_T009476,BGI_novel_T009477,red_GLEAN_10016845	315.58	315.22	299.92	291.59	282.67	290.83
red_GLEAN_10021106	red_GLEAN_10021106	314.97	353.09	348.59	119.03	131.53	119.71
red_GLEAN_10010584	BGI_novel_T031615,red_GLEAN_10010584	314.51	344.71	387.49	292.74	288.1	288.45
red_GLEAN_10016726	BGI_novel_T010552,BGI_novel_T010553,BGI_novel_T010554,red_GLEAN_10016726	312.08	326.9	327.31	321.98	322.98	301.8
red_GLEAN_10015661	BGI_novel_T015362,red_GLEAN_10015661	311	332.95	320.26	349.6	372.21	311.38
red_GLEAN_10005718	red_GLEAN_10005718	310.07	343.47	333.75	468.84	475.72	432.49
red_GLEAN_10018682	BGI_novel_T004493,BGI_novel_T004494,BGI_novel_T004495,red_GLEAN_10018682	309.85	335.55	324.49	344.36	354.08	338.18
BGI_novel_G002036	BGI_novel_T012515	309.23	305.74	313.94	371.59	394.55	341.61
red_GLEAN_10012666	BGI_novel_T025302,BGI_novel_T025303,red_GLEAN_10012666	308.91	305.6	294.67	334.5	320.6	351.45
red_GLEAN_10014055	BGI_novel_T020675,BGI_novel_T020676,BGI_novel_T020677,red_GLEAN_10014055	308.66	321.03	311.6	168.19	172.87	166.07
red_GLEAN_10011304	BGI_novel_T030729,BGI_novel_T030730,BGI_novel_T030731,BGI_novel_T030732,BGI_novel_T030733,BGI_novel_T030734,BGI_novel_T030735,red_GLEAN_10011304	308.29	312.43	300.69	373.36	364.54	362.8
red_GLEAN_10021184	BGI_novel_T017146,red_GLEAN_10021184	308.15	331.65	329.46	334.88	338	342.7
red_GLEAN_10007947	BGI_novel_T040478,red_GLEAN_10007947	307.95	330.48	320.47	342.26	330.68	350.26
red_GLEAN_10014444	BGI_novel_T019421,BGI_novel_T019422,BGI_novel_T019423,BGI_novel_T019424,BGI_novel_T019425,BGI_novel_T019426,BGI_novel_T019427,red_GLEAN_10014444	307.43	310.68	305.14	278.87	283.22	272.85
BGI_novel_G006082	BGI_novel_T043721	306.25	293.4	282.06	374.24	378.65	389.07
red_GLEAN_10009862	BGI_novel_T033962,BGI_novel_T033963,BGI_novel_T033964,BGI_novel_T033965,BGI_novel_T033966,red_GLEAN_10009862	305.64	323.07	296.56	195.16	192.46	281.73
red_GLEAN_10009137	BGI_novel_T036529,red_GLEAN_10009137	302.93	328.36	338.31	343.45	314.34	305.43
red_GLEAN_10009614	BGI_novel_T034810,BGI_novel_T034811,BGI_novel_T034812,BGI_novel_T034813,BGI_novel_T034814,BGI_novel_T034815,BGI_novel_T034816,red_GLEAN_10009614	301.08	305.08	277.14	147.14	155.39	146.92
red_GLEAN_10019476	BGI_novel_T039344,BGI_novel_T039345,BGI_novel_T039346,red_GLEAN_10019476	300.92	313.52	310.94	432.97	422.47	390.82
red_GLEAN_10013091	BGI_novel_T023667,red_GLEAN_10013091	300.89	309.85	312.51	228.57	226.15	223.6
red_GLEAN_10004346	BGI_novel_T006433,red_GLEAN_10004346	300.31	273.39	311.66	369.72	352.87	454.54
red_GLEAN_10020644	BGI_novel_T000237,BGI_novel_T000239,BGI_novel_T000240,BGI_novel_T000241,BGI_novel_T000242,BGI_novel_T000243,BGI_novel_T000244,BGI_novel_T000245,BGI_novel_T000246,BGI_novel_T000247,BGI_novel_T000248,BGI_novel_T000249,BGI_novel_T000250,BGI_novel_T000251,BGI_novel_T000252,BGI_novel_T000253,BGI_novel_T000254,BGI_novel_T000255,red_GLEAN_10020644	299.71	310.92	327.57	378.35	351.47	335.3
red_GLEAN_10008317	BGI_novel_T044924,red_GLEAN_10008317	298.98	309.99	326.21	297.31	294.02	287.52
red_GLEAN_10022831	BGI_novel_T000004,BGI_novel_T000005,BGI_novel_T000006,BGI_novel_T000007,BGI_novel_T000008,red_GLEAN_10022831	298.45	309.66	298.69	289.77	284.42	281
red_GLEAN_10019719	BGI_novel_T036579,BGI_novel_T036580,BGI_novel_T036581,BGI_novel_T036582,BGI_novel_T036583,red_GLEAN_10019719	298.33	266.05	285.75	232.02	232.45	248.11
red_GLEAN_10006720	BGI_novel_T044503,BGI_novel_T044504,BGI_novel_T044505,BGI_novel_T044506,red_GLEAN_10006720	296.58	305.44	322.94	326.07	327.43	319.13
red_GLEAN_10022665	BGI_novel_T022579,BGI_novel_T022580,BGI_novel_T022581,BGI_novel_T022582,BGI_novel_T022583,BGI_novel_T022584,BGI_novel_T022585,BGI_novel_T022586,red_GLEAN_10022665	293	304.78	305.93	287.18	287.69	295.91
red_GLEAN_10007404	BGI_novel_T042289,BGI_novel_T042290,BGI_novel_T042291,BGI_novel_T042292,BGI_novel_T042293,BGI_novel_T042294,red_GLEAN_10007404	292.84	281.02	291.17	283.01	277.56	257.74
red_GLEAN_10008157	red_GLEAN_10008157	291.46	296.38	306.66	326.65	332.91	325.15
red_GLEAN_10019211	BGI_novel_T040929,red_GLEAN_10019211	290.72	282.71	279.48	299.5	296.84	248.24
red_GLEAN_10012812	BGI_novel_T024510,BGI_novel_T024511,BGI_novel_T024512,BGI_novel_T024513,BGI_novel_T024514,BGI_novel_T024515,BGI_novel_T024516,BGI_novel_T024517,BGI_novel_T024518,BGI_novel_T024519,BGI_novel_T024520,BGI_novel_T024521,BGI_novel_T024522,BGI_novel_T024523,red_GLEAN_10012812	289.29	295.03	300.27	281.73	287.13	287.1
red_GLEAN_10022840	BGI_novel_T000021,red_GLEAN_10022840	288.67	284.79	295.42	282.59	272.59	297.04
red_GLEAN_10018520	BGI_novel_T045725,red_GLEAN_10018520	288.41	310.62	339.92	246.16	245.95	239.89
red_GLEAN_10022534	BGI_novel_T019802,red_GLEAN_10022534	288.34	318.26	284.65	146.96	146.09	160.99
red_GLEAN_10016847	BGI_novel_T009478,BGI_novel_T009482,BGI_novel_T009483,BGI_novel_T009484,BGI_novel_T009485,BGI_novel_T009486,BGI_novel_T009487,BGI_novel_T009488,red_GLEAN_10016847	287.13	319.89	268.37	220.53	199.34	214.61
red_GLEAN_10019676	BGI_novel_T017417,BGI_novel_T017418,red_GLEAN_10019676	286.27	304.33	294.18	230.52	221.05	230.99
red_GLEAN_10005608	BGI_novel_T048517,red_GLEAN_10005608	285.82	273.1	283.15	278.74	298.69	277.06
red_GLEAN_10018646	BGI_novel_T045466,BGI_novel_T045467,red_GLEAN_10018646	284.39	263.28	264.14	193.74	205.4	209.5
red_GLEAN_10008437	BGI_novel_T038819,red_GLEAN_10008437	282.51	256.86	278.98	310.61	306.8	177.11
red_GLEAN_10021561	BGI_novel_T012687,BGI_novel_T012688,BGI_novel_T012689,BGI_novel_T012690,BGI_novel_T012691,BGI_novel_T012692,BGI_novel_T012693,BGI_novel_T012694,BGI_novel_T012695,red_GLEAN_10021561	282.28	280.25	248.31	225.51	220.07	248.09
red_GLEAN_10014738	BGI_novel_T018939,BGI_novel_T018940,BGI_novel_T018941,BGI_novel_T018942,red_GLEAN_10014738	281.92	272.36	269.99	364.75	348.34	306.78
red_GLEAN_10022920	BGI_novel_T043842,BGI_novel_T043843,BGI_novel_T043844,red_GLEAN_10022920	281.64	298.12	272	379.08	376.98	344.94
red_GLEAN_10011098	BGI_novel_T030004,red_GLEAN_10011098	281.29	267.46	260.44	244.81	210.45	334.64
red_GLEAN_10007743	BGI_novel_T041422,BGI_novel_T041423,red_GLEAN_10007743	280.31	269.59	259.71	233.92	232.49	212.03
BGI_novel_G003691	BGI_novel_T024026	280.02	288.76	286.2	262.54	240.59	271.67
red_GLEAN_10004786	BGI_novel_T002187,BGI_novel_T002188,BGI_novel_T002189,BGI_novel_T002190,BGI_novel_T002191,BGI_novel_T002192,red_GLEAN_10004786	279.6	290.59	284.71	178.71	184.58	173.81
red_GLEAN_10009409	BGI_novel_T035446,BGI_novel_T035447,BGI_novel_T035448,red_GLEAN_10009409	278.15	276.91	282.45	414.85	412.4	348.83
red_GLEAN_10006919	BGI_novel_T002628,BGI_novel_T002629,BGI_novel_T002630,BGI_novel_T002631,BGI_novel_T002632,BGI_novel_T002633,BGI_novel_T002634,BGI_novel_T002635,red_GLEAN_10006919	276.35	282.9	291.89	275.51	290.34	272.41
red_GLEAN_10010630	BGI_novel_T031575,BGI_novel_T031576,BGI_novel_T031577,BGI_novel_T031578,BGI_novel_T031579,red_GLEAN_10010630	276.02	272.69	262.88	249.85	253.99	255.14
red_GLEAN_10015995	BGI_novel_T014024,red_GLEAN_10015995	273.1	285.62	277.75	233.85	248.95	252.29
red_GLEAN_10015172	BGI_novel_T016597,BGI_novel_T016598,BGI_novel_T016599,red_GLEAN_10015172	272.94	271.82	275.98	274.79	279.94	254.34
red_GLEAN_10005638	BGI_novel_T048527,BGI_novel_T048528,BGI_novel_T048529,BGI_novel_T048530,BGI_novel_T048531,BGI_novel_T048532,red_GLEAN_10005638	271.95	282.43	312.12	255.66	254.36	254.45
red_GLEAN_10003758	BGI_novel_T007254,red_GLEAN_10003758	270.32	309.23	282.36	155.97	152.15	157.23
red_GLEAN_10016011	red_GLEAN_10016011	270.3	265.16	295.05	247.58	239.52	215.91
BGI_novel_G004000	BGI_novel_T026322	269.83	282.96	267.93	277.39	265.75	294.89
red_GLEAN_10017702	BGI_novel_T003337,BGI_novel_T003338,BGI_novel_T003339,BGI_novel_T003340,BGI_novel_T003341,BGI_novel_T003345,red_GLEAN_10017702	269.45	288.13	265.86	302.04	301.85	339.05
red_GLEAN_10022112	BGI_novel_T008435,red_GLEAN_10022112	267.71	260.1	246.98	237.84	248.54	250.8
red_GLEAN_10006973	BGI_novel_T046367,BGI_novel_T046368,BGI_novel_T046369,BGI_novel_T046370,BGI_novel_T046371,BGI_novel_T046373,red_GLEAN_10006973	267.3	287.77	284.97	244.84	258.78	239.82
red_GLEAN_10013473	BGI_novel_T023473,red_GLEAN_10013473	266.71	282.68	331.08	283.5	278.37	270.21
red_GLEAN_10016436	red_GLEAN_10016436	263.69	290.47	355.88	365.89	449.43	268.22
red_GLEAN_10004616	BGI_novel_T003044,red_GLEAN_10004616	262.26	280.33	275.48	145.86	142.2	151.25
red_GLEAN_10001352	BGI_novel_T039420,red_GLEAN_10001352	262.02	264.22	265.43	268.96	259.2	245.64
red_GLEAN_10021996	BGI_novel_T022796,BGI_novel_T022797,BGI_novel_T022798,red_GLEAN_10021996	261.95	257.81	241.07	312.35	307.7	303.26
red_GLEAN_10020410	BGI_novel_T031902,BGI_novel_T031903,BGI_novel_T031904,red_GLEAN_10020410	259.77	274.87	332.5	316.43	323.96	258.53
red_GLEAN_10009525	red_GLEAN_10009525	258.29	267.09	264.31	287.82	291.97	276.63
red_GLEAN_10018353	BGI_novel_T009209,BGI_novel_T009210,BGI_novel_T009211,BGI_novel_T009212,BGI_novel_T009213,BGI_novel_T009214,BGI_novel_T009215,BGI_novel_T009216,BGI_novel_T009217,BGI_novel_T009218,BGI_novel_T009219,BGI_novel_T009220,BGI_novel_T009221,BGI_novel_T009223,BGI_novel_T009224,red_GLEAN_10018353	258.08	276.85	277.37	257.76	254.83	265.51
BGI_novel_G004241	BGI_novel_T029476	257.99	280.62	241.64	104.81	108.42	127.55
red_GLEAN_10013287	BGI_novel_T023237,BGI_novel_T023238,BGI_novel_T023239,BGI_novel_T023240,BGI_novel_T023241,red_GLEAN_10013287	255.5	260.86	253.18	367.69	369.42	279.35
BGI_novel_G004285	BGI_novel_T030006	254.61	227.17	247.79	139.65	128.09	187.21
red_GLEAN_10008590	BGI_novel_T038397,BGI_novel_T038398,BGI_novel_T038399,BGI_novel_T038400,BGI_novel_T038401,BGI_novel_T038402,red_GLEAN_10008590	253.81	263.65	279.35	228.28	229.97	235.91
red_GLEAN_10011585	BGI_novel_T028854,red_GLEAN_10011585	253.52	278.85	257.25	112.99	111.65	107.06
red_GLEAN_10013993	BGI_novel_T020754,BGI_novel_T020755,BGI_novel_T020756,BGI_novel_T020757,red_GLEAN_10013993	252.62	285.95	261.5	131.87	122.81	108.72
red_GLEAN_10016009	BGI_novel_T014059,BGI_novel_T014060,BGI_novel_T014061,BGI_novel_T014062,red_GLEAN_10016009	251.96	269.58	245.43	233.36	225.35	239.66
red_GLEAN_10020498	BGI_novel_T031413,BGI_novel_T031414,BGI_novel_T031416,BGI_novel_T031417,BGI_novel_T031418,BGI_novel_T031419,BGI_novel_T031420,BGI_novel_T031421,red_GLEAN_10020498	251.14	262.97	252.19	260.43	254.09	265.98
red_GLEAN_10012897	BGI_novel_T026209,BGI_novel_T026210,BGI_novel_T026211,BGI_novel_T026212,BGI_novel_T026213,BGI_novel_T026214,BGI_novel_T026215,BGI_novel_T026216,BGI_novel_T026217,BGI_novel_T026218,BGI_novel_T026219,BGI_novel_T026220,red_GLEAN_10012897	250.58	260.29	270.02	227.83	229.36	225.68
red_GLEAN_10009439	BGI_novel_T035257,red_GLEAN_10009439	249.9	288.4	258.75	126.74	118.7	146.44
red_GLEAN_10022545	BGI_novel_T019837,red_GLEAN_10022545	249.78	264.16	255.38	344.32	349.07	299.5
BGI_novel_G003015	BGI_novel_T018346	249.23	263.04	262.7	145.8	155.25	153.5
BGI_novel_G002477	BGI_novel_T014869	248.73	246.95	247.82	276.03	264.59	293.29
red_GLEAN_10020785	red_GLEAN_10020785	247.58	257.06	261.09	74.76	76.2	74.2
red_GLEAN_10022655	BGI_novel_T028209,red_GLEAN_10022655	247.18	250.46	235.89	240.73	218.2	203
red_GLEAN_10011676	red_GLEAN_10011676	246.19	267.88	326.69	226.09	205.09	220.18
BGI_novel_G004544	BGI_novel_T031622	244.95	247.83	244.96	88.44	89.93	92.13
red_GLEAN_10007839	BGI_novel_T041061,BGI_novel_T041062,red_GLEAN_10007839	244.39	273.82	249.42	164.81	162.83	177.18
red_GLEAN_10002432	BGI_novel_T015556,red_GLEAN_10002432	241.65	247.59	245.94	180.27	164.71	195.31
red_GLEAN_10003117	BGI_novel_T010490,red_GLEAN_10003117	241.36	263.02	237.46	265.63	260.93	275.46
red_GLEAN_10009975	red_GLEAN_10009975	241.27	290	271.28	105.22	109.7	110.48
red_GLEAN_10005105	BGI_novel_T000987,red_GLEAN_10005105	241.2	276.75	254.19	232.57	234.17	235.35
red_GLEAN_10014370	BGI_novel_T020895,BGI_novel_T020896,BGI_novel_T020897,red_GLEAN_10014370	241.05	238.78	241.09	315.79	315.48	360.86
red_GLEAN_10014096	BGI_novel_T020340,red_GLEAN_10014096	239.95	205.45	208.47	115.58	114.26	85.25
red_GLEAN_10003418	BGI_novel_T008920,red_GLEAN_10003418	239.7	260.94	229.12	180.29	163.93	209.48
red_GLEAN_10018330	BGI_novel_T047234,BGI_novel_T047235,BGI_novel_T047236,red_GLEAN_10018330	239.15	243.89	244.71	216.77	225.96	217.16
red_GLEAN_10011047	BGI_novel_T030186,BGI_novel_T030187,BGI_novel_T030188,red_GLEAN_10011047	237.16	254.69	213.01	89.64	88.7	134.32
red_GLEAN_10015632	BGI_novel_T029572,red_GLEAN_10015632	235.52	231.06	230.34	241.07	238.66	258.34
red_GLEAN_10004269	BGI_novel_T004655,red_GLEAN_10004269	234.89	237.88	222.66	324.97	312.68	289.99
red_GLEAN_10019230	BGI_novel_T040401,BGI_novel_T040402,red_GLEAN_10019230	233	229.97	231.76	316.44	320.33	265.2
red_GLEAN_10010265	BGI_novel_T032593,BGI_novel_T032594,red_GLEAN_10010265	232.93	231.43	216.02	295.16	296.8	327.96
red_GLEAN_10005032	BGI_novel_T001380,red_GLEAN_10005032	232.54	239.69	237.84	248.97	247.32	249.45
BGI_novel_G001158	BGI_novel_T007560	232.27	237.92	240.36	247.5	236.55	231.63
BGI_novel_G004673	BGI_novel_T032318	232.16	245.09	249.47	228.1	222.22	233.07
red_GLEAN_10021643	BGI_novel_T010088,BGI_novel_T010089,BGI_novel_T010090,red_GLEAN_10021643	232.1	241.72	247.61	222.51	229.23	233.48
red_GLEAN_10011028	BGI_novel_T031699,red_GLEAN_10011028	231.49	238.57	272.38	263.48	248.92	257.22
red_GLEAN_10009066	BGI_novel_T036853,red_GLEAN_10009066	229.93	252.21	229.31	167.48	175.13	183.18
red_GLEAN_10003225	BGI_novel_T009831,BGI_novel_T009833,BGI_novel_T009834,BGI_novel_T009835,BGI_novel_T009836,BGI_novel_T009837,BGI_novel_T009838,BGI_novel_T009840,BGI_novel_T009841,BGI_novel_T009842,BGI_novel_T009843,BGI_novel_T009844,BGI_novel_T009845,BGI_novel_T009846,red_GLEAN_10003225	229.71	245.06	214.9	99.78	98.18	117.83
BGI_novel_G004517	BGI_novel_T031527	229.3	246.78	276.46	206.67	222.46	209.33
red_GLEAN_10009886	BGI_novel_T047869,red_GLEAN_10009886	229.3	220.6	224.81	122.29	104.55	162.2
BGI_novel_G005948	BGI_novel_T042577	229.16	250.42	249.32	174.29	183.28	170.54
red_GLEAN_10021635	BGI_novel_T018656,BGI_novel_T018657,red_GLEAN_10021635	228.93	224.7	231.35	277.78	275.49	252.26
red_GLEAN_10005521	BGI_novel_T048855,BGI_novel_T048856,BGI_novel_T048857,BGI_novel_T048858,BGI_novel_T048859,BGI_novel_T048860,BGI_novel_T048861,BGI_novel_T048862,BGI_novel_T048863,red_GLEAN_10005521	228.64	215.95	220.07	183.01	176.81	137.76
red_GLEAN_10010773	BGI_novel_T030861,BGI_novel_T030862,BGI_novel_T030863,BGI_novel_T030864,BGI_novel_T030865,BGI_novel_T030866,BGI_novel_T030867,BGI_novel_T030868,BGI_novel_T030869,BGI_novel_T030870,red_GLEAN_10010773	228.41	239.75	243.71	217.98	205.18	207.57
red_GLEAN_10000233	red_GLEAN_10000233	228.24	233.51	305.6	260.52	243.82	246.8
BGI_novel_G002203	BGI_novel_T013364	228.07	205.36	224.02	208.93	208.77	197.77
red_GLEAN_10022833	BGI_novel_T000009,red_GLEAN_10022833	227.89	216.29	208.39	340.3	332.88	532.28
red_GLEAN_10010408	BGI_novel_T032279,BGI_novel_T032280,BGI_novel_T032281,BGI_novel_T032282,red_GLEAN_10010408	227.67	198.48	218.25	123.59	122	93.76
BGI_novel_G001374	BGI_novel_T008775	227.57	236	259.64	182.35	186.18	205.44
red_GLEAN_10005730	BGI_novel_T048288,red_GLEAN_10005730	226.24	234.59	221.94	255.16	259.91	228.61
red_GLEAN_10011381	BGI_novel_T029147,BGI_novel_T029148,BGI_novel_T029149,red_GLEAN_10011381	225.93	222.6	218.23	171.76	179.73	174.39
red_GLEAN_10014810	BGI_novel_T018558,BGI_novel_T018559,red_GLEAN_10014810	225.07	226.92	226.92	214.19	223.54	202
red_GLEAN_10013505	BGI_novel_T022167,BGI_novel_T022168,BGI_novel_T022169,BGI_novel_T022170,BGI_novel_T022171,BGI_novel_T022172,BGI_novel_T022173,BGI_novel_T022174,BGI_novel_T022175,BGI_novel_T022176,red_GLEAN_10013505	224.75	220.93	227.08	150.58	155.13	162.58
red_GLEAN_10019499	BGI_novel_T038308,BGI_novel_T038309,BGI_novel_T038310,BGI_novel_T038311,BGI_novel_T038312,BGI_novel_T038313,red_GLEAN_10019499	224.69	215.58	221.03	275.83	269.91	279.17
red_GLEAN_10016627	BGI_novel_T010721,BGI_novel_T010722,BGI_novel_T010723,BGI_novel_T010724,BGI_novel_T010725,BGI_novel_T010726,BGI_novel_T010727,BGI_novel_T010728,BGI_novel_T010729,BGI_novel_T010730,BGI_novel_T010731,BGI_novel_T010732,BGI_novel_T010733,BGI_novel_T010734,BGI_novel_T010735,red_GLEAN_10016627	223.87	230.88	239.52	265.47	266.72	252.88
BGI_novel_G006677	BGI_novel_T048198	223.04	231.43	216.1	101.81	106.05	91.45
red_GLEAN_10020670	red_GLEAN_10020670	223.03	209.07	203.8	169.64	171.97	182.02
red_GLEAN_10003277	BGI_novel_T009575,BGI_novel_T009576,red_GLEAN_10003277	222.84	221.39	220.07	199.86	198.96	206.94
red_GLEAN_10019251	BGI_novel_T042145,BGI_novel_T042146,red_GLEAN_10019251	222.62	216.66	230.83	82.23	92.6	53.4
BGI_novel_G006671	BGI_novel_T048192	222.58	210.34	207.13	196.66	192.79	214.86
red_GLEAN_10019803	BGI_novel_T035389,BGI_novel_T035390,BGI_novel_T035391,BGI_novel_T035392,BGI_novel_T035393,BGI_novel_T035394,BGI_novel_T035395,BGI_novel_T035396,BGI_novel_T035397,BGI_novel_T035398,red_GLEAN_10019803	222.1	244.8	244.44	209.22	220.77	196.85
red_GLEAN_10010454	BGI_novel_T032131,BGI_novel_T032132,BGI_novel_T032133,BGI_novel_T032134,BGI_novel_T032135,BGI_novel_T032136,BGI_novel_T032137,BGI_novel_T032138,BGI_novel_T032139,red_GLEAN_10010454	221.18	224.46	214.25	203.77	207.61	181.73
BGI_novel_G004524	BGI_novel_T031534	220.9	233.75	242.04	189.34	197.96	180.59
red_GLEAN_10002443	red_GLEAN_10002443	220.06	193.57	153.85	174.95	182.98	210.74
red_GLEAN_10015645	BGI_novel_T029622,red_GLEAN_10015645	220.04	210.22	202.12	173.63	169.09	201.29
red_GLEAN_10015662	red_GLEAN_10015662	220.02	246.23	265.95	269.62	289.99	240.29
red_GLEAN_10010004	BGI_novel_T033482,BGI_novel_T033483,BGI_novel_T033484,BGI_novel_T033485,BGI_novel_T033486,BGI_novel_T033487,BGI_novel_T033488,BGI_novel_T033489,BGI_novel_T033490,red_GLEAN_10010004	219.7	228.15	230.45	186.45	187.58	179.85
BGI_novel_G000688	BGI_novel_T004616	219.62	212.65	274.11	192.17	194.89	162.81
red_GLEAN_10014161	BGI_novel_T020208,red_GLEAN_10014161	219.48	215.78	202.35	268.89	256.43	249.43
red_GLEAN_10004637	BGI_novel_T002819,BGI_novel_T002820,BGI_novel_T002821,BGI_novel_T002822,BGI_novel_T002823,BGI_novel_T002826,red_GLEAN_10004637	218.89	237.15	224.1	277.37	273.39	274.69
red_GLEAN_10010235	BGI_novel_T037366,BGI_novel_T037367,BGI_novel_T037368,BGI_novel_T037369,BGI_novel_T037370,BGI_novel_T037371,BGI_novel_T037372,BGI_novel_T037373,BGI_novel_T037374,BGI_novel_T037375,BGI_novel_T037376,BGI_novel_T037377,BGI_novel_T037378,BGI_novel_T037379,BGI_novel_T037380,BGI_novel_T037381,BGI_novel_T037382,BGI_novel_T037383,BGI_novel_T037384,BGI_novel_T037385,BGI_novel_T037386,BGI_novel_T037387,BGI…	218.74	230.99	216.86	232.33	240.35	245.57
red_GLEAN_10002311	BGI_novel_T017304,BGI_novel_T017305,red_GLEAN_10002311	218.48	223.3	222.77	231.06	240.99	223.63
red_GLEAN_10011699	BGI_novel_T028392,red_GLEAN_10011699	217.87	227.69	217.47	172.66	174.61	162.69
red_GLEAN_10011880	BGI_novel_T027475,BGI_novel_T027476,BGI_novel_T027477,BGI_novel_T027478,BGI_novel_T027479,BGI_novel_T027480,BGI_novel_T027481,red_GLEAN_10011880	217.84	227.25	213.36	387.09	394.1	376.02
red_GLEAN_10005668	BGI_novel_T048415,BGI_novel_T048417,BGI_novel_T048418,BGI_novel_T048420,BGI_novel_T048421,BGI_novel_T048422,red_GLEAN_10005668	217.52	224.22	216.63	232.19	222.25	245.03
red_GLEAN_10017645	BGI_novel_T016814,BGI_novel_T016815,BGI_novel_T016816,BGI_novel_T016817,BGI_novel_T016818,BGI_novel_T016819,BGI_novel_T016820,BGI_novel_T016821,BGI_novel_T016822,BGI_novel_T016823,BGI_novel_T016824,BGI_novel_T016825,BGI_novel_T016826,BGI_novel_T016828,red_GLEAN_10017645	217.1	243.45	241.26	208.98	220.85	207.9
red_GLEAN_10021142	BGI_novel_T024468,BGI_novel_T024469,BGI_novel_T024470,BGI_novel_T024471,BGI_novel_T024472,BGI_novel_T024473,BGI_novel_T024474,BGI_novel_T024475,BGI_novel_T024476,BGI_novel_T024477,BGI_novel_T024478,red_GLEAN_10021142	216.59	198.95	216.21	369.49	377.69	445.69
red_GLEAN_10013891	BGI_novel_T020980,BGI_novel_T020981,BGI_novel_T020982,BGI_novel_T020983,BGI_novel_T020984,BGI_novel_T020985,red_GLEAN_10013891	216.43	208.62	174.79	132.48	116.91	155.56
red_GLEAN_10004522	BGI_novel_T003466,red_GLEAN_10004522	213.94	216.66	215.34	203.39	175.52	182.33
red_GLEAN_10013539	BGI_novel_T033583,BGI_novel_T033584,BGI_novel_T033585,BGI_novel_T033586,BGI_novel_T033587,BGI_novel_T033588,BGI_novel_T033589,BGI_novel_T033590,BGI_novel_T033591,BGI_novel_T033592,BGI_novel_T033593,BGI_novel_T033594,BGI_novel_T033595,red_GLEAN_10013539	213.45	216.41	213.78	155.06	154.55	145.47
red_GLEAN_10019279	BGI_novel_T040046,BGI_novel_T040047,BGI_novel_T040048,red_GLEAN_10019279	213.28	219.56	214.7	163.93	163.66	166.39
BGI_novel_G001568	BGI_novel_T009824	212.63	210.61	203.73	293.86	316.86	219.37
BGI_novel_G001566	BGI_novel_T009822	212.63	210.61	203.73	293.86	316.86	219.37
BGI_novel_G001572	BGI_novel_T009828	212.63	210.61	203.73	293.86	316.86	219.37
BGI_novel_G001570	BGI_novel_T009826	212.63	210.61	203.73	293.86	316.86	219.37
BGI_novel_G001571	BGI_novel_T009827	212.63	210.61	203.73	293.86	316.86	219.37
BGI_novel_G001569	BGI_novel_T009825	212.63	210.61	203.73	293.86	316.86	219.37
BGI_novel_G001567	BGI_novel_T009823	212.63	210.61	203.73	293.86	316.86	219.37
red_GLEAN_10013054	BGI_novel_T023954,red_GLEAN_10013054	212.13	212.99	177.41	80.64	83.68	120.46
red_GLEAN_10002502	BGI_novel_T014789,BGI_novel_T014790,red_GLEAN_10002502	211.19	225.56	252.06	214.92	218.33	199.33
BGI_novel_G004523	BGI_novel_T031533	210.94	210.38	198.3	163.24	167.89	167.55
red_GLEAN_10022308	BGI_novel_T045120,red_GLEAN_10022308	210.83	231.26	216.5	198.07	204.17	203.9
red_GLEAN_10013272	BGI_novel_T023189,BGI_novel_T023190,BGI_novel_T023191,BGI_novel_T023192,BGI_novel_T023193,BGI_novel_T023194,red_GLEAN_10013272	210.72	225.8	216.53	190.29	187.22	199.07
red_GLEAN_10001844	BGI_novel_T030231,red_GLEAN_10001844	210.68	226.01	215.49	250	238.32	272.57
red_GLEAN_10009057	BGI_novel_T036720,red_GLEAN_10009057	210.48	200.39	189.97	186.2	179.98	218.55
red_GLEAN_10006487	BGI_novel_T045281,BGI_novel_T045282,BGI_novel_T045283,BGI_novel_T045284,BGI_novel_T045285,BGI_novel_T045286,red_GLEAN_10006487	209.8	213.21	204.52	267.33	272.22	258.05
red_GLEAN_10010191	BGI_novel_T032693,BGI_novel_T032694,red_GLEAN_10010191	209.62	209.54	202.68	236.2	228.53	246.8
red_GLEAN_10015618	BGI_novel_T030700,BGI_novel_T030701,red_GLEAN_10015618	209.53	225.78	241.24	215.04	215.17	211.95
red_GLEAN_10018179	BGI_novel_T048205,red_GLEAN_10018179	209.04	203.89	211.6	184.23	181.29	172.42
red_GLEAN_10006292	BGI_novel_T046118,BGI_novel_T046119,red_GLEAN_10006292	209.03	193.64	217.77	241.38	212.2	310.03
red_GLEAN_10006605	BGI_novel_T044888,BGI_novel_T044889,BGI_novel_T044890,BGI_novel_T044891,BGI_novel_T044892,red_GLEAN_10006605	208.5	214.01	218.26	184.37	188.8	181.43
red_GLEAN_10006870	BGI_novel_T044126,BGI_novel_T044127,red_GLEAN_10006870	207.5	219.34	189.44	227.55	237.23	251.32
BGI_novel_G003718	BGI_novel_T024205	206.34	205.64	198.08	191.34	188.52	216.26
red_GLEAN_10009672	BGI_novel_T034396,red_GLEAN_10009672	206.33	218.28	186.09	109.01	106.3	121.7
red_GLEAN_10014852	BGI_novel_T021425,red_GLEAN_10014852	206.16	197.87	177.45	259.56	250.9	286.35
red_GLEAN_10005840	BGI_novel_T047595,BGI_novel_T047596,BGI_novel_T047597,BGI_novel_T047598,BGI_novel_T047599,BGI_novel_T047600,BGI_novel_T047601,red_GLEAN_10005840	206.08	228.36	214.5	323.47	352.85	471.79
red_GLEAN_10019139	BGI_novel_T041533,BGI_novel_T041534,BGI_novel_T041535,BGI_novel_T041536,BGI_novel_T041537,BGI_novel_T041538,BGI_novel_T041539,BGI_novel_T041540,BGI_novel_T041541,red_GLEAN_10019139	205.42	205.03	206.61	164.01	171.75	171.88
red_GLEAN_10015434	BGI_novel_T015794,red_GLEAN_10015434	205.36	218.7	204.52	196.83	201.9	178.32
red_GLEAN_10008957	BGI_novel_T037143,BGI_novel_T037144,BGI_novel_T037145,BGI_novel_T037146,red_GLEAN_10008957	205.3	200.35	198.29	205.72	211.01	218.02
red_GLEAN_10010867	BGI_novel_T030489,BGI_novel_T030490,BGI_novel_T030491,BGI_novel_T030492,BGI_novel_T030493,BGI_novel_T030494,BGI_novel_T030495,red_GLEAN_10010867	204.89	188.66	202.81	229.67	230.01	204.17
red_GLEAN_10018598	BGI_novel_T027784,red_GLEAN_10018598	204.73	196.45	186.59	155.48	157.28	189.69
red_GLEAN_10015663	BGI_novel_T015363,BGI_novel_T015364,BGI_novel_T015365,BGI_novel_T015366,BGI_novel_T015367,BGI_novel_T015368,BGI_novel_T015369,BGI_novel_T015370,BGI_novel_T015371,red_GLEAN_10015663	204.28	200.67	200.65	161.01	166.51	174.29
red_GLEAN_10015635	BGI_novel_T029574,BGI_novel_T029575,BGI_novel_T029576,BGI_novel_T029577,BGI_novel_T029578,BGI_novel_T029579,BGI_novel_T029580,BGI_novel_T029581,BGI_novel_T029582,red_GLEAN_10015635	204.27	215.38	215.51	176.96	193.58	202.39
red_GLEAN_10004978	BGI_novel_T003660,BGI_novel_T003661,BGI_novel_T003662,BGI_novel_T003663,red_GLEAN_10004978	204.15	213.87	262.42	272.4	284.01	196.24
BGI_novel_G006549	BGI_novel_T047602	203.43	222.78	207.57	326.96	363.97	473.89
red_GLEAN_10009561	BGI_novel_T045318,BGI_novel_T045319,red_GLEAN_10009561	203.1	206.42	200.93	228.09	217.12	242.96
red_GLEAN_10004017	BGI_novel_T006028,BGI_novel_T006029,BGI_novel_T006030,red_GLEAN_10004017	202.62	224.64	221.76	199.44	213.52	198.17
red_GLEAN_10020696	BGI_novel_T028696,red_GLEAN_10020696	202.57	201.47	187.58	198.75	202.05	213.69
red_GLEAN_10000593	red_GLEAN_10000593	200.96	203.9	221.19	247.09	236.48	233.06
red_GLEAN_10014431	red_GLEAN_10014431	200.66	193.42	197.29	217.41	217.49	217.31
red_GLEAN_10014368	BGI_novel_T020891,BGI_novel_T020892,red_GLEAN_10014368	200.28	197.96	205.96	175.45	193.95	177.35
red_GLEAN_10006198	BGI_novel_T046352,BGI_novel_T046353,BGI_novel_T046354,BGI_novel_T046355,BGI_novel_T046356,BGI_novel_T046357,BGI_novel_T046358,red_GLEAN_10006198	199.41	202.45	199.32	196.81	201.41	191.18
red_GLEAN_10004883	BGI_novel_T001745,BGI_novel_T001746,red_GLEAN_10004883	198.98	212.19	197.45	172.44	170.53	169.18
red_GLEAN_10004465	BGI_novel_T003712,red_GLEAN_10004465	198.07	187.25	189.04	222.37	215.5	207.42
red_GLEAN_10009325	BGI_novel_T035665,BGI_novel_T035666,red_GLEAN_10009325	197.99	195.1	193.73	141.72	139.06	148.9
BGI_novel_G004911	BGI_novel_T034321	197.98	192.68	195.92	172.28	164.39	172.79
red_GLEAN_10018652	BGI_novel_T001038,BGI_novel_T001039,BGI_novel_T001040,BGI_novel_T001041,BGI_novel_T001042,BGI_novel_T001043,BGI_novel_T001044,BGI_novel_T001045,BGI_novel_T001046,BGI_novel_T001047,BGI_novel_T001048,BGI_novel_T001049,BGI_novel_T001050,red_GLEAN_10018652	197.9	179.19	181.7	121.81	112.4	124.56
red_GLEAN_10010215	BGI_novel_T032943,red_GLEAN_10010215	197.14	206.73	212.53	258.9	256.08	232.47
red_GLEAN_10006176	BGI_novel_T048360,BGI_novel_T048361,BGI_novel_T048362,red_GLEAN_10006176	197.08	200.24	195.69	296.48	285.19	252.03
red_GLEAN_10020996	BGI_novel_T026033,BGI_novel_T026034,BGI_novel_T026035,BGI_novel_T026036,BGI_novel_T026037,BGI_novel_T026038,BGI_novel_T026039,red_GLEAN_10020996	196.54	210.2	205.04	189.35	183.45	184.87
red_GLEAN_10016426	BGI_novel_T011926,BGI_novel_T011927,BGI_novel_T011928,red_GLEAN_10016426	196.35	196.9	196.35	196.03	196.33	204.33
red_GLEAN_10021834	BGI_novel_T015261,red_GLEAN_10021834	195.96	210.65	198.85	174.12	160.13	171.5
red_GLEAN_10011477	BGI_novel_T028905,BGI_novel_T028906,BGI_novel_T028907,BGI_novel_T028908,red_GLEAN_10011477	195.93	209.52	202.99	212.07	222.25	219.37
red_GLEAN_10013263	BGI_novel_T023412,BGI_novel_T023413,BGI_novel_T023414,BGI_novel_T023415,BGI_novel_T023416,BGI_novel_T023417,BGI_novel_T023418,red_GLEAN_10013263	195.78	209.84	196.85	231.89	234.95	210.17
BGI_novel_G000144	BGI_novel_T001452	195.16	219.92	221.83	188.92	193.93	191.22
red_GLEAN_10008367	BGI_novel_T039004,red_GLEAN_10008367	195.01	200.67	188.21	240.87	242.3	206.28
red_GLEAN_10013265	red_GLEAN_10013265	194.29	199.08	201.99	229.34	285.22	196.6
red_GLEAN_10007172	BGI_novel_T043121,red_GLEAN_10007172	193.93	204.06	200.41	181.51	186.71	183.45
red_GLEAN_10022524	BGI_novel_T032848,red_GLEAN_10022524	193.46	197.6	195.01	296.34	288.67	258.53
red_GLEAN_10020288	BGI_novel_T030987,red_GLEAN_10020288	193.1	186.41	180.27	212.88	208.37	209.37
BGI_novel_G002365	BGI_novel_T014225	193.01	203.62	199.52	209.31	212.91	227.4
red_GLEAN_10005472	BGI_novel_T049019,BGI_novel_T049020,BGI_novel_T049021,BGI_novel_T049022,BGI_novel_T049023,BGI_novel_T049024,red_GLEAN_10005472	192.4	192	168.03	180.75	180.37	199.44
red_GLEAN_10011132	BGI_novel_T029895,BGI_novel_T029896,BGI_novel_T029897,BGI_novel_T029898,red_GLEAN_10011132	192.34	195.76	183.08	139.08	158.32	163.03
red_GLEAN_10008652	red_GLEAN_10008652	192.33	145.25	325.45	304.09	363.54	275.97
red_GLEAN_10023105	BGI_novel_T026602,BGI_novel_T026603,BGI_novel_T026604,BGI_novel_T026605,BGI_novel_T026606,BGI_novel_T026607,BGI_novel_T026608,BGI_novel_T026609,BGI_novel_T026610,BGI_novel_T026611,BGI_novel_T026612,BGI_novel_T026613,BGI_novel_T026614,BGI_novel_T026615,BGI_novel_T026616,BGI_novel_T026621,BGI_novel_T026622,BGI_novel_T026623,BGI_novel_T026624,BGI_novel_T026625,BGI_novel_T026626,BGI_novel_T026627,BGI…	192.32	182.88	177.13	300.17	272.09	287.62
red_GLEAN_10015111	BGI_novel_T016991,red_GLEAN_10015111	192.12	190.4	199.89	148.58	159.39	168.1
red_GLEAN_10015041	BGI_novel_T017572,BGI_novel_T017573,BGI_novel_T017574,BGI_novel_T017575,BGI_novel_T017576,BGI_novel_T017577,BGI_novel_T017578,BGI_novel_T017579,BGI_novel_T017580,BGI_novel_T017581,BGI_novel_T017582,BGI_novel_T017583,BGI_novel_T017584,BGI_novel_T017585,BGI_novel_T017586,BGI_novel_T017587,BGI_novel_T017588,red_GLEAN_10015041	191.21	196.84	199.59	169.77	167.99	179.6
red_GLEAN_10017752	BGI_novel_T003098,red_GLEAN_10017752	190.36	198.47	199.11	173.17	180.61	166.92
red_GLEAN_10022186	BGI_novel_T004697,red_GLEAN_10022186	190.02	202.45	182.31	89.15	92.36	92.02
BGI_novel_G005293	BGI_novel_T037888	189.67	202.5	190.61	188.67	190.02	163.48
red_GLEAN_10020218	BGI_novel_T047467,red_GLEAN_10020218	188.64	191.57	178.81	186.39	184.57	208.18
BGI_novel_G001994	BGI_novel_T012223	188.49	203.84	209.62	141.96	144.18	137.57
red_GLEAN_10015842	BGI_novel_T014460,BGI_novel_T014461,BGI_novel_T014462,BGI_novel_T014463,red_GLEAN_10015842	188.27	189.07	183.3	264.77	263.28	221.19
red_GLEAN_10016625	BGI_novel_T010717,red_GLEAN_10016625	187.51	203.12	206.48	202.76	209.12	190.87
red_GLEAN_10013183	BGI_novel_T023536,red_GLEAN_10013183	187.29	191.19	177.31	106.94	105.58	112.33
red_GLEAN_10008399	BGI_novel_T038899,BGI_novel_T038900,BGI_novel_T038901,red_GLEAN_10008399	187.03	199.49	198.17	197.28	201.08	201.76
red_GLEAN_10018618	BGI_novel_T045423,BGI_novel_T045424,BGI_novel_T045425,BGI_novel_T045426,BGI_novel_T045427,BGI_novel_T045428,red_GLEAN_10018618	186.83	193.51	182.16	144.68	139.61	146.69
red_GLEAN_10005531	BGI_novel_T001175,BGI_novel_T001176,BGI_novel_T001177,BGI_novel_T001178,red_GLEAN_10005531	186.81	187.63	161.87	321.86	317.77	495.72
BGI_novel_G004059	BGI_novel_T026941	186.73	199.51	172.69	285.31	270.36	271.82
red_GLEAN_10006844	BGI_novel_T044146,BGI_novel_T044147,BGI_novel_T044148,BGI_novel_T044149,BGI_novel_T044150,BGI_novel_T044151,BGI_novel_T044152,BGI_novel_T044153,BGI_novel_T044154,BGI_novel_T044155,BGI_novel_T044156,red_GLEAN_10006844	186.67	196.74	207.78	178.33	183.16	182.18
red_GLEAN_10019863	BGI_novel_T034481,BGI_novel_T034482,BGI_novel_T034483,BGI_novel_T034484,BGI_novel_T034485,BGI_novel_T034486,BGI_novel_T034487,BGI_novel_T034488,BGI_novel_T034489,red_GLEAN_10019863	186.66	206.13	201.67	66.22	63.21	65.62
red_GLEAN_10012610	red_GLEAN_10012610	186.14	208.4	194.54	182.89	192.49	178.45
red_GLEAN_10022416	BGI_novel_T040827,red_GLEAN_10022416	183.34	192.52	190.48	219.97	211.73	199.32
BGI_novel_G003130	BGI_novel_T019590	183.14	192.26	189.85	143.66	145	144.2
BGI_novel_G004009	BGI_novel_T026363	182.96	185.37	183.12	224.24	218.74	231.45
red_GLEAN_10020705	red_GLEAN_10020705	182.92	171.45	184.46	252.63	236.88	200.09
red_GLEAN_10017993	BGI_novel_T001229,BGI_novel_T001230,red_GLEAN_10017993	182.4	177.92	154.32	78.3	72.72	91.42
BGI_novel_G005851	BGI_novel_T041982	181.08	187.96	196.94	238.74	231.12	201.89
red_GLEAN_10017267	BGI_novel_T008519,red_GLEAN_10017267	180.93	192.03	211.5	173.39	192.91	160.38
BGI_novel_G006161	BGI_novel_T044495	180.83	168.76	176.43	140.28	136.03	146.01
red_GLEAN_10020357	BGI_novel_T018440,BGI_novel_T018441,BGI_novel_T018442,BGI_novel_T018443,BGI_novel_T018444,BGI_novel_T018445,BGI_novel_T018446,BGI_novel_T018447,BGI_novel_T018448,BGI_novel_T018449,BGI_novel_T018450,BGI_novel_T018451,BGI_novel_T018452,BGI_novel_T018453,BGI_novel_T018454,BGI_novel_T018455,BGI_novel_T018456,BGI_novel_T018457,BGI_novel_T018458,BGI_novel_T018459,BGI_novel_T018460,BGI_novel_T018461,red…	180.38	172.87	161.09	197.28	193.24	203.71
red_GLEAN_10003749	BGI_novel_T007342,red_GLEAN_10003749	180.35	199.71	195.82	179.47	175.53	166.62
red_GLEAN_10004454	BGI_novel_T003727,BGI_novel_T003728,red_GLEAN_10004454	180.08	191.02	221.08	195.96	197.88	179.98
red_GLEAN_10010606	BGI_novel_T031316,red_GLEAN_10010606	179.89	195.51	183.34	179.65	185.73	187.84
red_GLEAN_10008230	BGI_novel_T041023,red_GLEAN_10008230	179.11	183.62	192.53	169.09	174.08	176.72
red_GLEAN_10017594	BGI_novel_T004107,BGI_novel_T004108,BGI_novel_T004109,BGI_novel_T004113,BGI_novel_T004114,BGI_novel_T004115,red_GLEAN_10017594	179.11	176.14	176.17	183.51	187.15	200.78
red_GLEAN_10010640	BGI_novel_T031596,BGI_novel_T031597,red_GLEAN_10010640	177.96	179.96	182.23	175.66	181.83	173.79
red_GLEAN_10009775	BGI_novel_T034323,BGI_novel_T034324,BGI_novel_T034325,red_GLEAN_10009775	177.1	193.09	171.78	136.18	138.5	142.41
red_GLEAN_10003244	BGI_novel_T009706,BGI_novel_T009707,red_GLEAN_10003244	176.89	196.24	183.34	101.43	100.05	110.95
red_GLEAN_10003688	BGI_novel_T007541,red_GLEAN_10003688	176.34	161.22	165.57	56.43	44.45	17.05
red_GLEAN_10021179	BGI_novel_T017121,BGI_novel_T017122,BGI_novel_T017123,BGI_novel_T017124,red_GLEAN_10021179	175.88	155.28	149.43	132.61	127.25	135.8
red_GLEAN_10009375	BGI_novel_T035486,red_GLEAN_10009375	175.83	172.41	178.55	148.52	154.39	164.53
red_GLEAN_10003146	BGI_novel_T010338,BGI_novel_T010339,BGI_novel_T010341,BGI_novel_T010342,BGI_novel_T010343,BGI_novel_T010344,red_GLEAN_10003146	175.55	177.04	182.94	154.97	155.51	148.34
red_GLEAN_10016090	BGI_novel_T013205,BGI_novel_T013206,BGI_novel_T013207,BGI_novel_T013208,BGI_novel_T013209,BGI_novel_T013210,BGI_novel_T013211,BGI_novel_T013212,BGI_novel_T013213,red_GLEAN_10016090	175	170.19	169.98	140.94	136.14	139.5
red_GLEAN_10016007	BGI_novel_T014053,BGI_novel_T014054,BGI_novel_T014055,BGI_novel_T014056,BGI_novel_T014057,red_GLEAN_10016007	174.75	190.59	190.61	144.66	141.33	141.79
red_GLEAN_10003222	BGI_novel_T009829,BGI_novel_T009830,red_GLEAN_10003222	174.71	168.52	184.84	219.91	224.75	218.12
BGI_novel_G005537	BGI_novel_T039853	174.36	180.84	190.24	170.24	175.82	161.33
red_GLEAN_10016304	BGI_novel_T012295,BGI_novel_T012296,BGI_novel_T012297,BGI_novel_T012298,red_GLEAN_10016304	174.19	186.73	186.61	180.17	181.16	185.53
red_GLEAN_10010971	BGI_novel_T030321,BGI_novel_T030322,red_GLEAN_10010971	174.05	179.69	174.92	238.14	248.39	224.95
red_GLEAN_10023001	BGI_novel_T017717,BGI_novel_T017718,BGI_novel_T017719,BGI_novel_T017720,BGI_novel_T017721,BGI_novel_T017722,BGI_novel_T017723,BGI_novel_T017724,BGI_novel_T017725,BGI_novel_T017726,BGI_novel_T017727,BGI_novel_T017728,BGI_novel_T017729,BGI_novel_T017730,BGI_novel_T017731,BGI_novel_T017732,BGI_novel_T017733,red_GLEAN_10023001	173.99	174.21	165.39	87.6	93.89	104.17
red_GLEAN_10019102	BGI_novel_T018740,BGI_novel_T018741,BGI_novel_T018742,BGI_novel_T018743,red_GLEAN_10019102	173.49	197.75	194.43	160.09	159.18	163.51
BGI_novel_G002494	BGI_novel_T014926	173.41	156.51	163.92	223.75	218.37	168.69
red_GLEAN_10008349	BGI_novel_T001194,BGI_novel_T001195,BGI_novel_T001196,red_GLEAN_10008349	173.21	190.06	177.97	160.43	158.23	167.67
red_GLEAN_10018555	BGI_novel_T046014,BGI_novel_T046015,BGI_novel_T046016,red_GLEAN_10018555	173.03	177.19	175.85	254.65	250.51	198.82
red_GLEAN_10016086	BGI_novel_T013200,red_GLEAN_10016086	172.92	193.19	179.82	198.9	203.27	169.86
red_GLEAN_10014338	BGI_novel_T019589,red_GLEAN_10014338	172.72	178.1	174.46	122.15	124.34	119.99
red_GLEAN_10019103	BGI_novel_T018744,red_GLEAN_10019103	172.66	166.47	170.68	222.61	221.32	210.52
red_GLEAN_10021839	BGI_novel_T015266,BGI_novel_T015267,BGI_novel_T015268,BGI_novel_T015269,red_GLEAN_10021839	172.59	172	171.45	83.24	78.44	72.72
red_GLEAN_10010468	BGI_novel_T032165,BGI_novel_T032166,BGI_novel_T032167,BGI_novel_T032168,BGI_novel_T032169,BGI_novel_T032170,BGI_novel_T032171,BGI_novel_T032172,BGI_novel_T032173,BGI_novel_T032174,red_GLEAN_10010468	172.1	164.47	159.28	172.52	173.82	178.54
red_GLEAN_10008004	BGI_novel_T040227,BGI_novel_T040228,BGI_novel_T040229,BGI_novel_T040230,BGI_novel_T040231,red_GLEAN_10008004	171.69	178.73	172.07	181.7	182.97	188.55
BGI_novel_G001644	BGI_novel_T010360	171.28	175.43	184.05	169.36	163.73	173.37
red_GLEAN_10012602	BGI_novel_T025065,red_GLEAN_10012602	170.71	185.54	171.36	105.99	102.96	109.16
red_GLEAN_10001228	red_GLEAN_10001228	170.32	195.39	199.83	168.73	160.68	196.44
red_GLEAN_10021796	BGI_novel_T014366,BGI_novel_T014367,BGI_novel_T014368,BGI_novel_T014369,red_GLEAN_10021796	170.09	155.89	154.82	194.46	189.76	174.06
BGI_novel_G000511	BGI_novel_T003415	170.01	189.04	178.15	209.13	207.42	230.97
red_GLEAN_10010358	BGI_novel_T032474,BGI_novel_T032475,BGI_novel_T032476,BGI_novel_T032477,red_GLEAN_10010358	169.65	171.11	175.5	185.41	190.54	166.13
red_GLEAN_10013027	red_GLEAN_10013027	169.36	168.73	279.23	233.78	300.34	154.34
red_GLEAN_10006100	red_GLEAN_10006100	168.9	166.89	161.81	163.37	161.94	164.1
red_GLEAN_10006333	BGI_novel_T045872,BGI_novel_T045873,BGI_novel_T045874,red_GLEAN_10006333	168.64	156.07	152.21	187.16	177.79	205.61
red_GLEAN_10013405	BGI_novel_T039662,red_GLEAN_10013405	168.41	171.18	165.59	130.62	130.27	123.09
red_GLEAN_10019093	BGI_novel_T018721,BGI_novel_T018722,BGI_novel_T018723,BGI_novel_T018724,BGI_novel_T018725,BGI_novel_T018726,BGI_novel_T018727,red_GLEAN_10019093	167.89	149.07	149.16	165.32	164.92	158.4
red_GLEAN_10021805	red_GLEAN_10021805	167.77	191.12	190.23	183.98	189.67	203.19
red_GLEAN_10016839	BGI_novel_T009450,red_GLEAN_10016839	167.55	162.29	175.06	204.18	197.72	176.83
red_GLEAN_10009970	BGI_novel_T033644,BGI_novel_T033645,BGI_novel_T033646,BGI_novel_T033647,red_GLEAN_10009970	167.53	181.91	186.58	166.6	167.96	162.59
red_GLEAN_10022994	BGI_novel_T017707,red_GLEAN_10022994	167.4	151.03	160.66	96.13	99.62	109.86
red_GLEAN_10023017	BGI_novel_T017797,BGI_novel_T017798,BGI_novel_T017799,BGI_novel_T017800,BGI_novel_T017801,BGI_novel_T017802,BGI_novel_T017803,BGI_novel_T017804,BGI_novel_T017805,BGI_novel_T017806,red_GLEAN_10023017	167.08	167.81	160.69	250.34	238.7	206.49
red_GLEAN_10006743	BGI_novel_T044594,BGI_novel_T044595,BGI_novel_T044596,BGI_novel_T044597,BGI_novel_T044598,BGI_novel_T044599,BGI_novel_T044600,red_GLEAN_10006743	166.86	159.89	156.58	106.62	109.97	103.9
red_GLEAN_10007000	red_GLEAN_10007000	166.81	160.84	182.03	156.74	170.66	176.38
red_GLEAN_10016192	red_GLEAN_10016192	166.81	160.84	182.03	156.74	170.66	176.38
BGI_novel_G006038	BGI_novel_T043432	166.28	177.43	167.75	125	128.46	122.23
red_GLEAN_10009343	BGI_novel_T035632,BGI_novel_T035633,BGI_novel_T035634,BGI_novel_T035635,BGI_novel_T035636,BGI_novel_T035637,BGI_novel_T035638,BGI_novel_T035639,red_GLEAN_10009343	166.14	170.88	175.11	200.63	193.07	200
red_GLEAN_10011521	red_GLEAN_10011521	166.12	166.52	178.92	136.72	127.36	127.42
red_GLEAN_10017052	BGI_novel_T007633,BGI_novel_T007634,BGI_novel_T007635,BGI_novel_T007636,BGI_novel_T007637,BGI_novel_T007638,red_GLEAN_10017052	165.9	148.46	153.77	110.58	101.98	146.74
BGI_novel_G005395	BGI_novel_T038794	165.74	161.89	173.98	205.32	194.1	205.24
red_GLEAN_10014409	BGI_novel_T019455,BGI_novel_T019456,BGI_novel_T019457,BGI_novel_T019458,BGI_novel_T019459,red_GLEAN_10014409	165.2	177.82	174.12	113.93	115.67	116.98
BGI_novel_G001454	BGI_novel_T009257	165.17	166.11	179.98	110.52	110.6	67.57
red_GLEAN_10011130	BGI_novel_T029891,BGI_novel_T029892,BGI_novel_T029893,red_GLEAN_10011130	165.1	193.26	178.02	153.4	154.06	164.17
BGI_novel_G004906	BGI_novel_T034316	164.81	168.93	165.53	159.21	150.84	155.25
red_GLEAN_10009644	BGI_novel_T034723,red_GLEAN_10009644	164.1	171.23	173.52	111	107.32	110.68
red_GLEAN_10018018	BGI_novel_T049135,BGI_novel_T049136,BGI_novel_T049137,BGI_novel_T049138,BGI_novel_T049139,BGI_novel_T049140,BGI_novel_T049141,BGI_novel_T049142,red_GLEAN_10018018	163.89	176.57	172.83	105.92	104.88	94.24
red_GLEAN_10004639	BGI_novel_T002824,BGI_novel_T002825,BGI_novel_T002827,BGI_novel_T002828,red_GLEAN_10004639	163.74	169.82	174.19	175.08	176.05	201.55
red_GLEAN_10016970	BGI_novel_T009389,BGI_novel_T009390,BGI_novel_T009391,BGI_novel_T009392,red_GLEAN_10016970	163.47	160.3	45.33	71.31	206.39	211.07
BGI_novel_G005944	BGI_novel_T042573	163.04	170.67	165.22	123.69	123.62	119.57
red_GLEAN_10005703	BGI_novel_T048181,red_GLEAN_10005703	162.72	160.9	164.24	242.47	243.43	194.06
red_GLEAN_10017241	BGI_novel_T006143,red_GLEAN_10017241	162.27	166.82	167.89	133.1	132.63	133.75
red_GLEAN_10016978	BGI_novel_T008834,BGI_novel_T008835,BGI_novel_T008836,BGI_novel_T008837,BGI_novel_T008838,red_GLEAN_10016978	161.98	160.19	153.17	190.98	185.64	175.15
red_GLEAN_10013345	BGI_novel_T022880,BGI_novel_T022881,red_GLEAN_10013345	161.7	165.54	165.17	158.9	162.81	177.38
red_GLEAN_10018229	BGI_novel_T047920,BGI_novel_T047921,red_GLEAN_10018229	161.59	167.19	158.91	112.56	106.03	117.64
red_GLEAN_10007966	BGI_novel_T040264,BGI_novel_T040265,BGI_novel_T040266,red_GLEAN_10007966	161.54	166.04	217.34	167.03	157.77	155.17
red_GLEAN_10012913	BGI_novel_T024247,BGI_novel_T024248,red_GLEAN_10012913	161.51	170.18	173.79	186.46	191.29	175.87
red_GLEAN_10019853	BGI_novel_T035009,BGI_novel_T035010,BGI_novel_T035011,BGI_novel_T035012,BGI_novel_T035013,red_GLEAN_10019853	161.48	167.97	165.9	170.32	174.7	165.82
red_GLEAN_10002851	BGI_novel_T011876,BGI_novel_T011877,BGI_novel_T011878,BGI_novel_T011879,BGI_novel_T011880,BGI_novel_T011881,BGI_novel_T011882,BGI_novel_T011883,BGI_novel_T011884,red_GLEAN_10002851	161.04	154.16	163.97	133.91	127.18	124.46
red_GLEAN_10006654	BGI_novel_T044489,red_GLEAN_10006654	160.57	164.69	168.13	148.07	155.96	150.87
red_GLEAN_10004722	BGI_novel_T002390,BGI_novel_T002391,BGI_novel_T002392,BGI_novel_T002393,BGI_novel_T002394,BGI_novel_T002395,BGI_novel_T002396,BGI_novel_T002397,red_GLEAN_10004722	160.55	161.74	148.53	145.99	146.28	143.94
BGI_novel_G000953	BGI_novel_T006391	160.47	158.33	161.66	157.84	172.01	173.99
BGI_novel_G005787	BGI_novel_T041584	160.38	171.92	160.76	93.29	94.27	88.92
BGI_novel_G005018	BGI_novel_T035089	159.68	163.3	192.34	136.31	141.35	145.42
red_GLEAN_10016467	BGI_novel_T011679,red_GLEAN_10016467	159.21	158.5	152.1	124.91	123.53	111.55
red_GLEAN_10017275	BGI_novel_T008529,red_GLEAN_10017275	159.08	153.69	156.27	161.48	162.12	156.63
red_GLEAN_10003678	BGI_novel_T007554,BGI_novel_T007555,BGI_novel_T007556,red_GLEAN_10003678	158.88	144.84	148.41	46.26	45.28	26.18
BGI_novel_G002217	BGI_novel_T013526	158.86	168.15	164.87	152.39	153.94	152.68
BGI_novel_G002219	BGI_novel_T013528	158.86	168.15	164.87	152.39	153.94	152.68
BGI_novel_G002221	BGI_novel_T013530	158.86	168.15	164.87	152.39	153.94	152.68
BGI_novel_G002218	BGI_novel_T013527	158.86	168.15	164.87	152.39	153.94	152.68
BGI_novel_G002222	BGI_novel_T013531	158.86	168.15	164.87	152.39	153.94	152.68
BGI_novel_G002220	BGI_novel_T013529	158.86	168.15	164.87	152.39	153.94	152.68
BGI_novel_G002216	BGI_novel_T013525	158.86	168.15	164.87	152.39	153.94	152.68
BGI_novel_G004564	BGI_novel_T031785	158.04	228.52	168.81	117.32	14.33	143.51
red_GLEAN_10012665	BGI_novel_T025301,red_GLEAN_10012665	157.54	156.49	157.37	162.32	159.39	163.38
red_GLEAN_10013647	BGI_novel_T021660,BGI_novel_T021661,BGI_novel_T021662,red_GLEAN_10013647	157.54	155.46	150.58	148.08	152.44	148.2
red_GLEAN_10013437	BGI_novel_T024745,BGI_novel_T024746,BGI_novel_T024747,BGI_novel_T024748,BGI_novel_T024749,red_GLEAN_10013437	157.51	162.69	154.89	141.35	141.89	145.41
red_GLEAN_10004660	BGI_novel_T002756,BGI_novel_T002757,BGI_novel_T002758,BGI_novel_T002759,BGI_novel_T002760,BGI_novel_T002761,BGI_novel_T002762,BGI_novel_T002763,BGI_novel_T002764,BGI_novel_T002765,red_GLEAN_10004660	157.38	167.77	142.26	106.67	101.93	104.26
red_GLEAN_10014406	BGI_novel_T020030,red_GLEAN_10014406	157.28	162.44	160.18	92.27	101.62	99.51
red_GLEAN_10022522	BGI_novel_T032841,BGI_novel_T032842,BGI_novel_T032843,BGI_novel_T032844,BGI_novel_T032846,BGI_novel_T032847,red_GLEAN_10022522	157.21	169.68	129.01	45.34	45.37	57.27
red_GLEAN_10003692	BGI_novel_T007576,red_GLEAN_10003692	156.86	164	158.57	135.27	140.78	142.09
red_GLEAN_10013783	BGI_novel_T021245,BGI_novel_T021246,BGI_novel_T021247,BGI_novel_T021248,red_GLEAN_10013783	156.65	162.17	147.17	139.17	139.53	127.31
red_GLEAN_10011215	BGI_novel_T029727,red_GLEAN_10011215	156.33	156.17	156.13	143.06	143.34	147.94
red_GLEAN_10020056	BGI_novel_T033664,BGI_novel_T033665,BGI_novel_T033666,red_GLEAN_10020056	155.79	158.52	151.33	146.28	155.66	153.77
BGI_novel_G005019	BGI_novel_T035090	155.7	156.77	162.28	153.48	146.58	163.17
red_GLEAN_10012305	BGI_novel_T026104,BGI_novel_T026105,BGI_novel_T026106,BGI_novel_T026107,red_GLEAN_10012305	155.57	156.63	152.75	154.32	154.8	156.37
red_GLEAN_10009768	BGI_novel_T034304,BGI_novel_T034305,red_GLEAN_10009768	155.4	146.07	159.54	102.91	109.33	103.15
red_GLEAN_10022558	BGI_novel_T019868,red_GLEAN_10022558	155.25	163.11	151.12	110.34	120.45	112.3
red_GLEAN_10019697	BGI_novel_T037098,red_GLEAN_10019697	154.67	144.01	149.03	176.53	167.04	120.76
BGI_novel_G002445	BGI_novel_T014715	154.67	171.06	161.86	111.67	116.54	111.61
red_GLEAN_10008215	BGI_novel_T039513,red_GLEAN_10008215	154.64	167.05	172.42	118.19	112.42	123.59
red_GLEAN_10017509	BGI_novel_T004845,BGI_novel_T004846,BGI_novel_T004847,BGI_novel_T004848,BGI_novel_T004849,BGI_novel_T004850,BGI_novel_T004851,BGI_novel_T004852,BGI_novel_T004853,red_GLEAN_10017509	154.59	155.74	155.97	156.56	155.8	142.04
red_GLEAN_10020612	BGI_novel_T030557,BGI_novel_T030558,BGI_novel_T030559,BGI_novel_T030560,red_GLEAN_10020612	154.49	154.53	151.5	171.22	174.97	152.56
red_GLEAN_10004464	BGI_novel_T003709,BGI_novel_T003710,BGI_novel_T003711,red_GLEAN_10004464	154.4	153.21	153.64	140.03	147.1	146.55
red_GLEAN_10017541	BGI_novel_T005073,BGI_novel_T005074,BGI_novel_T005075,BGI_novel_T005076,BGI_novel_T005077,BGI_novel_T005078,BGI_novel_T005079,BGI_novel_T005080,BGI_novel_T005081,red_GLEAN_10017541	154.36	163.85	174.15	151.28	165.52	147.77
BGI_novel_G003363	BGI_novel_T021562	154.17	169.46	155.75	154.44	150.96	150.5
red_GLEAN_10022701	BGI_novel_T022644,red_GLEAN_10022701	153.87	156.92	154.19	149.53	155.39	150.6
red_GLEAN_10008478	BGI_novel_T038589,BGI_novel_T038591,BGI_novel_T038592,BGI_novel_T038593,BGI_novel_T038594,BGI_novel_T038595,BGI_novel_T038596,red_GLEAN_10008478	153.8	159.86	143.84	44.61	45.32	59.98
red_GLEAN_10013611	BGI_novel_T025847,BGI_novel_T025848,red_GLEAN_10013611	153.53	150.1	156.94	98.17	101.63	104.54
red_GLEAN_10022412	BGI_novel_T040824,BGI_novel_T040825,red_GLEAN_10022412	153.16	163.33	165.09	154.5	159.94	160.87
red_GLEAN_10004968	BGI_novel_T001604,BGI_novel_T001605,BGI_novel_T001606,BGI_novel_T001607,red_GLEAN_10004968	153.02	158.52	156.38	111.88	111.9	118.4
red_GLEAN_10011376	BGI_novel_T029134,BGI_novel_T029135,red_GLEAN_10011376	152.84	153.99	150.41	146.15	138.2	128.98
red_GLEAN_10022260	BGI_novel_T000216,red_GLEAN_10022260	152.65	155.24	174.51	157.06	163.91	139.2
red_GLEAN_10009062	BGI_novel_T036725,BGI_novel_T036726,red_GLEAN_10009062	152.6	139.03	153.15	302.68	288.19	364.06
red_GLEAN_10010782	BGI_novel_T030841,BGI_novel_T030842,BGI_novel_T030843,BGI_novel_T030844,red_GLEAN_10010782	151.69	155.72	152.27	142.46	142.73	154.58
red_GLEAN_10011758	BGI_novel_T027910,red_GLEAN_10011758	151.56	150.79	150.89	171.94	166.34	163.3
red_GLEAN_10022090	BGI_novel_T008375,BGI_novel_T008376,BGI_novel_T008377,red_GLEAN_10022090	151.4	138.2	142.76	305.75	287.01	257.84
red_GLEAN_10006217	BGI_novel_T046326,BGI_novel_T046327,BGI_novel_T046328,BGI_novel_T046329,BGI_novel_T046330,BGI_novel_T046331,red_GLEAN_10006217	151.34	137.93	147.15	133.68	131.01	143.39
red_GLEAN_10018165	red_GLEAN_10018165	151.23	168.27	155.37	148.18	146.44	170.22
red_GLEAN_10017539	BGI_novel_T005065,BGI_novel_T005066,BGI_novel_T005067,BGI_novel_T005068,BGI_novel_T005069,BGI_novel_T005070,red_GLEAN_10017539	150.59	150.46	145.6	170.9	167.19	176.32
red_GLEAN_10014894	BGI_novel_T018171,BGI_novel_T018172,BGI_novel_T018173,red_GLEAN_10014894	150.35	148.45	153.61	121.72	115.01	118.01
red_GLEAN_10016738	BGI_novel_T022488,red_GLEAN_10016738	150.27	154.36	154.34	182.57	182.58	166.9
red_GLEAN_10022302	BGI_novel_T045112,BGI_novel_T045113,red_GLEAN_10022302	150.06	155.28	153.92	137.36	139.84	128.06
red_GLEAN_10009726	BGI_novel_T034617,BGI_novel_T034618,BGI_novel_T034619,BGI_novel_T034620,red_GLEAN_10009726	150.05	153.44	160.43	121.75	128.14	117.37
red_GLEAN_10003108	red_GLEAN_10003108	150	146.9	148.98	158.47	155.67	154.06
red_GLEAN_10003110	red_GLEAN_10003110	150	146.9	148.98	158.47	155.67	154.06
BGI_novel_G002981	BGI_novel_T018112	149.79	143.23	152.85	125.7	132.16	135.65
red_GLEAN_10011219	BGI_novel_T029736,BGI_novel_T029737,BGI_novel_T029738,BGI_novel_T029739,red_GLEAN_10011219	149.75	138.94	145.16	141.78	135.65	113.38
red_GLEAN_10022528	BGI_novel_T032852,BGI_novel_T032853,BGI_novel_T032854,BGI_novel_T032855,red_GLEAN_10022528	149.66	150.92	148.9	167.66	165.9	171.32
red_GLEAN_10016132	BGI_novel_T013059,red_GLEAN_10016132	149.52	151.59	149.01	129.67	129.14	124.65
red_GLEAN_10016002	BGI_novel_T014031,BGI_novel_T014032,BGI_novel_T014033,BGI_novel_T014034,BGI_novel_T014035,BGI_novel_T014036,BGI_novel_T014037,BGI_novel_T014038,BGI_novel_T014039,BGI_novel_T014040,BGI_novel_T014041,BGI_novel_T014042,BGI_novel_T014043,red_GLEAN_10016002	149.36	126.58	147.68	512.71	493.39	641.95
BGI_novel_G005000	BGI_novel_T034891	149.3	163.86	174.49	165.7	162.95	163.57
red_GLEAN_10016807	BGI_novel_T009714,BGI_novel_T009715,BGI_novel_T009716,BGI_novel_T009717,BGI_novel_T009718,red_GLEAN_10016807	148.52	145.98	143.05	126.41	122.24	127.94
red_GLEAN_10013916	BGI_novel_T020916,BGI_novel_T020917,BGI_novel_T020918,BGI_novel_T020919,red_GLEAN_10013916	148.43	141.77	142.95	144.37	148.69	144.75
red_GLEAN_10005564	BGI_novel_T048776,BGI_novel_T048777,BGI_novel_T048778,BGI_novel_T048779,BGI_novel_T048780,BGI_novel_T048781,BGI_novel_T048782,BGI_novel_T048783,BGI_novel_T048784,BGI_novel_T048785,red_GLEAN_10005564	148.42	166.71	151.96	349.92	349	262.02
red_GLEAN_10006242	BGI_novel_T001558,red_GLEAN_10006242	148.26	141.27	125.31	81.49	80.6	88.47
red_GLEAN_10008347	BGI_novel_T001190,BGI_novel_T001191,BGI_novel_T001192,red_GLEAN_10008347	147.98	148.76	150.01	113.07	114.03	122.72
red_GLEAN_10007570	BGI_novel_T042352,red_GLEAN_10007570	147.76	140.89	135.61	163.5	143.52	138.03
red_GLEAN_10002640	red_GLEAN_10002640	147.43	140.18	175.12	198.99	219.88	169.27
red_GLEAN_10020930	BGI_novel_T027578,red_GLEAN_10020930	146.94	151	153.84	104.91	100.72	96.19
red_GLEAN_10018418	BGI_novel_T027258,BGI_novel_T027259,red_GLEAN_10018418	146.69	152.01	155.19	133.94	127.66	134.45
red_GLEAN_10003346	BGI_novel_T009309,red_GLEAN_10003346	146.55	158.92	158.06	112.76	116.79	114.18
red_GLEAN_10020351	BGI_novel_T032424,BGI_novel_T032425,BGI_novel_T032426,BGI_novel_T032427,BGI_novel_T032428,red_GLEAN_10020351	146.45	138.89	148.5	168.37	172.92	170.98
red_GLEAN_10005700	BGI_novel_T048174,BGI_novel_T048175,BGI_novel_T048176,BGI_novel_T048177,BGI_novel_T048178,red_GLEAN_10005700	146.41	152.85	146.03	179.77	177.07	160.46
red_GLEAN_10006986	BGI_novel_T047338,red_GLEAN_10006986	146.29	145.17	179.19	139.36	126.53	127.87
BGI_novel_G006550	BGI_novel_T047603	145.79	149.93	135.9	203.22	218.3	301.23
red_GLEAN_10015637	BGI_novel_T029583,BGI_novel_T029584,BGI_novel_T029585,BGI_novel_T029586,BGI_novel_T029587,red_GLEAN_10015637	144.86	151.99	143.51	100.76	100.39	113.65
red_GLEAN_10007380	BGI_novel_T042538,red_GLEAN_10007380	144.76	148.23	149.31	147.12	147.28	151.31
BGI_novel_G003936	BGI_novel_T025752	144.75	141.18	127.46	152.73	156.96	140.04
red_GLEAN_10021260	BGI_novel_T021804,BGI_novel_T021805,BGI_novel_T021806,BGI_novel_T021807,red_GLEAN_10021260	144.11	156.56	170.83	147.73	153.38	143.22
red_GLEAN_10004270	BGI_novel_T004663,BGI_novel_T004664,BGI_novel_T004665,BGI_novel_T004666,BGI_novel_T004667,BGI_novel_T004668,BGI_novel_T004669,BGI_novel_T004670,red_GLEAN_10004270	144.05	128.31	134.05	80.16	75.29	53.25
red_GLEAN_10016763	BGI_novel_T010417,BGI_novel_T010418,BGI_novel_T010419,BGI_novel_T010420,BGI_novel_T010421,BGI_novel_T010422,red_GLEAN_10016763	143.97	141.43	140.31	146.79	148.76	142.47
red_GLEAN_10021369	BGI_novel_T021160,BGI_novel_T021161,BGI_novel_T021162,red_GLEAN_10021369	143.94	133.24	127.99	215.34	205.24	199.95
red_GLEAN_10011268	BGI_novel_T029544,BGI_novel_T029545,BGI_novel_T029546,BGI_novel_T029547,BGI_novel_T029548,BGI_novel_T029549,BGI_novel_T029550,BGI_novel_T029551,red_GLEAN_10011268	143.52	146.35	127.08	124.75	115.2	135.18
red_GLEAN_10004262	BGI_novel_T004914,BGI_novel_T004915,red_GLEAN_10004262	142.61	140.82	158.99	151.18	138.29	148.71
red_GLEAN_10004758	BGI_novel_T002366,BGI_novel_T002367,red_GLEAN_10004758	142.46	147.92	140.17	123.1	117.15	128.53
BGI_novel_G001852	BGI_novel_T011602	141.79	140.23	136.41	124.35	122.86	113.24
red_GLEAN_10006252	BGI_novel_T001575,BGI_novel_T001577,red_GLEAN_10006252	141.77	134.1	132.42	171.96	173.83	190.02
red_GLEAN_10015183	BGI_novel_T016609,BGI_novel_T016610,BGI_novel_T016611,BGI_novel_T016612,BGI_novel_T016613,BGI_novel_T016614,BGI_novel_T016615,BGI_novel_T016616,BGI_novel_T016617,BGI_novel_T016618,BGI_novel_T016619,BGI_novel_T016620,BGI_novel_T016621,BGI_novel_T016622,BGI_novel_T016623,BGI_novel_T016624,red_GLEAN_10015183	141.74	151.06	138.73	123.42	122.24	145.14
red_GLEAN_10002442	BGI_novel_T015461,BGI_novel_T015462,red_GLEAN_10002442	140.62	140.24	144.06	98.5	103.17	102
BGI_novel_G006318	BGI_novel_T045766	140.3	189.05	132.02	9.84	7.28	13.2
red_GLEAN_10017607	BGI_novel_T003579,red_GLEAN_10017607	139.45	137.03	131.58	148.96	144.75	172.26
red_GLEAN_10003989	red_GLEAN_10003989	139.35	158.16	138.46	126.58	122.37	147.49
red_GLEAN_10014220	BGI_novel_T019761,BGI_novel_T019762,BGI_novel_T019763,BGI_novel_T019765,BGI_novel_T019766,BGI_novel_T019767,BGI_novel_T019768,BGI_novel_T019769,BGI_novel_T019770,BGI_novel_T019771,BGI_novel_T019772,BGI_novel_T019773,BGI_novel_T019774,BGI_novel_T019775,BGI_novel_T019776,BGI_novel_T019777,BGI_novel_T019778,BGI_novel_T019779,BGI_novel_T019780,BGI_novel_T019781,BGI_novel_T019782,BGI_novel_T019783,BGI…	139.17	135.28	134.55	111.5	104.26	102.42
BGI_novel_G006696	BGI_novel_T048350	138.89	141.37	141.62	215.05	202.05	185.51
BGI_novel_G000088	BGI_novel_T000986	138.32	141.97	146.78	154.61	147.82	169.62
red_GLEAN_10006940	BGI_novel_T043693,BGI_novel_T043694,BGI_novel_T043695,BGI_novel_T043696,BGI_novel_T043697,red_GLEAN_10006940	138.21	140.06	135.91	101.67	100.43	100.04
red_GLEAN_10022269	BGI_novel_T045040,BGI_novel_T045041,BGI_novel_T045042,BGI_novel_T045043,BGI_novel_T045044,BGI_novel_T045045,BGI_novel_T045046,BGI_novel_T045047,BGI_novel_T045048,red_GLEAN_10022269	138.2	143.68	128.21	122.81	117.41	133.64
red_GLEAN_10015124	BGI_novel_T016920,BGI_novel_T016921,red_GLEAN_10015124	137.84	139.55	126.42	235.99	227.82	244.92
BGI_novel_G004734	BGI_novel_T032857	137.54	142.39	131.89	118.82	117.13	112.75
red_GLEAN_10023069	BGI_novel_T026538,red_GLEAN_10023069	137.16	142.57	147.62	138.74	136.34	141.36
red_GLEAN_10011832	BGI_novel_T030599,BGI_novel_T030600,BGI_novel_T030601,BGI_novel_T030602,BGI_novel_T030603,BGI_novel_T030604,red_GLEAN_10011832	136.86	140.47	142.44	168.52	178.73	162.62
red_GLEAN_10002381	BGI_novel_T023676,red_GLEAN_10002381	136.75	128.22	133.06	130.95	130.82	130.67
red_GLEAN_10017367	BGI_novel_T005704,BGI_novel_T005705,red_GLEAN_10017367	136.52	135.18	129.84	143.71	144.21	143.6
BGI_novel_G002607	BGI_novel_T015679	136.38	116.87	138.23	168.57	157.13	147.71
red_GLEAN_10007648	red_GLEAN_10007648	136.29	150.08	145.02	96.67	103.87	106.75
red_GLEAN_10009982	BGI_novel_T033656,red_GLEAN_10009982	136.16	139.33	130.42	94.78	99.78	88
red_GLEAN_10004967	BGI_novel_T001603,red_GLEAN_10004967	136.03	137.37	148.51	94.86	94.66	103.16
red_GLEAN_10016016	BGI_novel_T013791,BGI_novel_T013792,BGI_novel_T013793,BGI_novel_T013794,BGI_novel_T013795,BGI_novel_T013796,BGI_novel_T013797,BGI_novel_T013798,BGI_novel_T013799,BGI_novel_T013800,red_GLEAN_10016016	135.93	137.22	129.8	156.32	154.65	153.75
red_GLEAN_10001454	BGI_novel_T038412,red_GLEAN_10001454	135.9	138.92	133.62	110.89	119.62	124.71
red_GLEAN_10004375	BGI_novel_T004165,BGI_novel_T004166,BGI_novel_T004167,red_GLEAN_10004375	135.55	141.85	144.27	140.98	132.88	128.69
red_GLEAN_10006719	BGI_novel_T044498,BGI_novel_T044499,BGI_novel_T044502,red_GLEAN_10006719	135.33	136.54	137.12	141.26	140.19	146.82
BGI_novel_G000077	BGI_novel_T000919	135.1	131.35	134.9	118.26	116.66	100.38
red_GLEAN_10010003	BGI_novel_T033472,BGI_novel_T033473,BGI_novel_T033474,BGI_novel_T033475,BGI_novel_T033476,BGI_novel_T033477,BGI_novel_T033478,BGI_novel_T033479,BGI_novel_T033480,BGI_novel_T033481,BGI_novel_T033492,red_GLEAN_10010003	134.97	137.02	139.63	117.32	114.94	113.21
BGI_novel_G003757	BGI_novel_T024410	134.94	142.06	136.84	89.34	90.54	92.9
red_GLEAN_10007892	BGI_novel_T040671,BGI_novel_T040672,BGI_novel_T040673,BGI_novel_T040674,BGI_novel_T040675,red_GLEAN_10007892	134.86	133.2	126.89	82.94	82.66	86.94
red_GLEAN_10016776	BGI_novel_T010436,BGI_novel_T010437,BGI_novel_T010438,BGI_novel_T010439,BGI_novel_T010440,BGI_novel_T010441,BGI_novel_T010442,BGI_novel_T010443,BGI_novel_T010444,BGI_novel_T010445,BGI_novel_T010446,BGI_novel_T010447,BGI_novel_T010448,red_GLEAN_10016776	134.81	136.55	126.61	189.14	179.89	237.24
red_GLEAN_10017151	BGI_novel_T006867,red_GLEAN_10017151	134.79	149.87	144.17	121.27	118.12	117.68
red_GLEAN_10011582	BGI_novel_T028842,red_GLEAN_10011582	134.56	126.36	128.98	102.8	100.75	112.71
red_GLEAN_10016077	BGI_novel_T013159,BGI_novel_T013160,red_GLEAN_10016077	134.33	137.76	142.75	105.85	104.38	104.02
red_GLEAN_10000687	BGI_novel_T004615,red_GLEAN_10000687	134.02	145.2	138.61	159.32	157.37	169.15
red_GLEAN_10018762	BGI_novel_T022028,BGI_novel_T022029,BGI_novel_T022030,BGI_novel_T022031,BGI_novel_T022032,BGI_novel_T022033,BGI_novel_T022034,BGI_novel_T022035,BGI_novel_T022036,red_GLEAN_10018762	133.99	137.52	141.95	132.89	133.55	126.45
red_GLEAN_10010464	BGI_novel_T032156,red_GLEAN_10010464	133.61	142.7	135.32	29.79	29.65	35.51
red_GLEAN_10020542	BGI_novel_T028016,red_GLEAN_10020542	133.53	137.72	130.3	130.22	136.51	143.82
red_GLEAN_10009072	BGI_novel_T036868,BGI_novel_T036869,BGI_novel_T036870,BGI_novel_T036871,BGI_novel_T036872,BGI_novel_T036873,BGI_novel_T036874,red_GLEAN_10009072	133.38	122.17	128.16	38.33	44.23	28.2
red_GLEAN_10015765	BGI_novel_T014813,red_GLEAN_10015765	133.24	146.77	177.48	140.55	148.37	155.25
red_GLEAN_10005226	BGI_novel_T000670,BGI_novel_T000671,red_GLEAN_10005226	132.98	141.42	139.4	171.33	157.47	164.64
BGI_novel_G003221	BGI_novel_T020440	132.88	131.9	133.63	163.79	158.36	145.41
red_GLEAN_10007586	BGI_novel_T041831,red_GLEAN_10007586	132.84	123.73	116.8	194.33	185.48	210.79
BGI_novel_G002893	BGI_novel_T017240	132.53	140.6	127.87	129.98	132.77	136.86
red_GLEAN_10018684	BGI_novel_T004499,red_GLEAN_10018684	132.28	145.48	142.56	155.77	157.79	141.9
red_GLEAN_10003884	BGI_novel_T006566,BGI_novel_T006567,BGI_novel_T006568,red_GLEAN_10003884	132.11	138.47	140.68	116.04	116.72	122.8
red_GLEAN_10014020	BGI_novel_T020449,BGI_novel_T020450,BGI_novel_T020451,BGI_novel_T020452,BGI_novel_T020453,BGI_novel_T020454,red_GLEAN_10014020	132.02	129.87	119.61	130.35	131.42	148.14
red_GLEAN_10005717	BGI_novel_T048286,BGI_novel_T048287,red_GLEAN_10005717	131.8	137.2	137.82	179.33	184.84	163.03
red_GLEAN_10010868	BGI_novel_T030496,BGI_novel_T030497,red_GLEAN_10010868	131.58	132.22	124.12	111.58	110.72	119.15
red_GLEAN_10013279	BGI_novel_T023215,BGI_novel_T023216,BGI_novel_T023217,BGI_novel_T023218,BGI_novel_T023219,BGI_novel_T023220,BGI_novel_T023221,red_GLEAN_10013279	131.12	134.08	136.29	77.08	82.36	78.01
BGI_novel_G005323	BGI_novel_T038186	130.96	119.34	117.98	139.54	128.97	139.37
red_GLEAN_10016012	BGI_novel_T013785,red_GLEAN_10016012	130.81	138.82	130.01	123.55	123.02	141.61
red_GLEAN_10002620	BGI_novel_T013763,BGI_novel_T013764,BGI_novel_T013765,BGI_novel_T013766,BGI_novel_T013767,red_GLEAN_10002620	130.61	131.49	143.16	131.54	129.31	126.69
red_GLEAN_10008073	BGI_novel_T039922,red_GLEAN_10008073	130.05	122.12	122.32	99.89	87.23	74.49
red_GLEAN_10012944	red_GLEAN_10012944	129.95	145.19	140.28	126.63	130.47	123.29
red_GLEAN_10022821	BGI_novel_T015183,BGI_novel_T015184,red_GLEAN_10022821	129.53	134.37	118.22	160.47	156.54	174.31
red_GLEAN_10009884	BGI_novel_T047867,BGI_novel_T047868,red_GLEAN_10009884	129.31	137.8	131.68	125.98	130.75	134.42
red_GLEAN_10019556	BGI_novel_T011487,red_GLEAN_10019556	129.1	148.12	132.18	81.83	79.35	85.13
BGI_novel_G003583	BGI_novel_T023262	128.95	131.31	117.39	83.16	83.08	94.85
BGI_novel_G003585	BGI_novel_T023264	128.95	131.31	117.39	83.16	83.08	94.85
BGI_novel_G003584	BGI_novel_T023263	128.95	131.31	117.39	83.16	83.08	94.85
red_GLEAN_10011677	BGI_novel_T028358,red_GLEAN_10011677	128.91	137	160.15	131.64	130.25	117.69
red_GLEAN_10010652	BGI_novel_T033905,BGI_novel_T033906,BGI_novel_T033907,BGI_novel_T033908,BGI_novel_T033909,BGI_novel_T033910,red_GLEAN_10010652	128.71	128.99	125.85	112.69	117.26	120.48
red_GLEAN_10002817	BGI_novel_T012047,BGI_novel_T012048,BGI_novel_T012049,BGI_novel_T012050,BGI_novel_T012051,red_GLEAN_10002817	128.43	133.77	128.32	114.02	109.49	122
BGI_novel_G004490	BGI_novel_T031307	128.34	134.63	132.07	110.08	120.6	113.23
red_GLEAN_10012418	BGI_novel_T036113,BGI_novel_T036114,BGI_novel_T036115,red_GLEAN_10012418	128.16	126.54	122.18	216.92	212.04	229.47
red_GLEAN_10006622	BGI_novel_T048281,red_GLEAN_10006622	127.95	128.84	121.69	65.83	72.01	64.81
red_GLEAN_10008576	BGI_novel_T038286,BGI_novel_T038287,BGI_novel_T038288,BGI_novel_T038289,red_GLEAN_10008576	127.64	129.58	133.81	150.77	151.61	134.87
red_GLEAN_10012844	BGI_novel_T031473,BGI_novel_T031474,BGI_novel_T031475,BGI_novel_T031476,BGI_novel_T031477,BGI_novel_T031478,BGI_novel_T031479,BGI_novel_T031480,BGI_novel_T031481,BGI_novel_T031482,BGI_novel_T031483,red_GLEAN_10012844	127.47	134.91	129.46	118.72	121.61	119.78
red_GLEAN_10022487	BGI_novel_T032725,red_GLEAN_10022487	127.24	132.05	133	117.85	123.41	109.69
red_GLEAN_10020697	red_GLEAN_10020697	127.16	103.28	109.42	129.73	136.41	160.39
red_GLEAN_10018735	red_GLEAN_10018735	127.09	138.19	149.71	113.74	115.81	116.22
BGI_novel_G002828	BGI_novel_T016683	126.98	133.35	126.49	133.92	134.07	154.04
BGI_novel_G005333	BGI_novel_T038249	126.88	104.03	112.18	25.43	22.64	17.69
red_GLEAN_10010381	BGI_novel_T032342,BGI_novel_T032343,BGI_novel_T032344,red_GLEAN_10010381	126.79	120.68	117.81	145.02	150.92	163.86
red_GLEAN_10007340	BGI_novel_T042578,BGI_novel_T042579,BGI_novel_T042580,BGI_novel_T042581,BGI_novel_T042582,BGI_novel_T042583,red_GLEAN_10007340	126.78	115.05	116.39	220.77	222.7	238.07
red_GLEAN_10013649	BGI_novel_T021665,red_GLEAN_10013649	126.61	119.79	122.11	137.07	134.13	133.04
red_GLEAN_10022453	BGI_novel_T036999,BGI_novel_T037000,BGI_novel_T037001,red_GLEAN_10022453	126.47	123.03	118.78	129.35	125.49	137.61
red_GLEAN_10017570	BGI_novel_T004012,BGI_novel_T004013,BGI_novel_T004014,BGI_novel_T004015,BGI_novel_T004016,BGI_novel_T004017,BGI_novel_T004018,BGI_novel_T004019,BGI_novel_T004020,BGI_novel_T004021,BGI_novel_T004022,BGI_novel_T004023,BGI_novel_T004024,red_GLEAN_10017570	126.16	119.52	111.82	109.53	106.61	102.68
red_GLEAN_10012733	BGI_novel_T024916,red_GLEAN_10012733	126.1	121.83	123.39	192.89	182.11	157.88
red_GLEAN_10016595	BGI_novel_T011028,BGI_novel_T011029,BGI_novel_T011030,BGI_novel_T011031,BGI_novel_T011032,BGI_novel_T011033,red_GLEAN_10016595	126.08	118.86	115.15	119.28	120.95	124.23
red_GLEAN_10016858	BGI_novel_T009513,BGI_novel_T009514,BGI_novel_T009515,BGI_novel_T009516,red_GLEAN_10016858	126.06	130.46	125.27	114.91	112.52	113.08
red_GLEAN_10022717	BGI_novel_T046774,BGI_novel_T046775,red_GLEAN_10022717	126	124.92	129.32	105.48	109.99	98.01
red_GLEAN_10021467	BGI_novel_T019183,BGI_novel_T019184,BGI_novel_T019185,BGI_novel_T019186,red_GLEAN_10021467	125.86	121.04	124.42	114.16	129.16	103.46
red_GLEAN_10017345	BGI_novel_T005638,BGI_novel_T005639,BGI_novel_T005640,BGI_novel_T005641,BGI_novel_T005642,BGI_novel_T005643,BGI_novel_T005644,BGI_novel_T005645,BGI_novel_T005646,BGI_novel_T005647,BGI_novel_T005648,BGI_novel_T005649,BGI_novel_T005650,red_GLEAN_10017345	125.83	129.04	133.93	241.55	237.37	254.59
red_GLEAN_10019126	BGI_novel_T041493,BGI_novel_T041494,BGI_novel_T041495,BGI_novel_T041496,BGI_novel_T041497,BGI_novel_T041498,BGI_novel_T041499,BGI_novel_T041500,BGI_novel_T041501,BGI_novel_T041502,BGI_novel_T041504,BGI_novel_T041505,BGI_novel_T041506,BGI_novel_T041507,BGI_novel_T041508,BGI_novel_T041509,red_GLEAN_10019126	125.82	141.05	129.44	40.91	39.78	51.01
red_GLEAN_10007311	BGI_novel_T042685,red_GLEAN_10007311	125.68	137.91	128.18	116.56	115.08	126.02
red_GLEAN_10009182	BGI_novel_T036332,red_GLEAN_10009182	125.67	130.86	121.13	85.73	84.59	90.37
red_GLEAN_10016844	BGI_novel_T009471,BGI_novel_T009472,red_GLEAN_10016844	125.63	132.01	144.79	133.9	135.84	121.89
red_GLEAN_10015881	BGI_novel_T014565,BGI_novel_T014566,BGI_novel_T014567,red_GLEAN_10015881	124.78	128.66	138.24	125.67	129.46	135.02
red_GLEAN_10021622	BGI_novel_T018607,BGI_novel_T018608,BGI_novel_T018609,BGI_novel_T018610,BGI_novel_T018611,BGI_novel_T018612,red_GLEAN_10021622	124.7	114.33	111.4	113.93	112.88	109.54
red_GLEAN_10004612	BGI_novel_T003040,red_GLEAN_10004612	124.57	120.84	117.72	112.79	112.98	123.3
red_GLEAN_10019498	BGI_novel_T038304,BGI_novel_T038305,BGI_novel_T038306,BGI_novel_T038307,red_GLEAN_10019498	124.47	119.08	118.14	158.38	160.33	158.18
red_GLEAN_10017856	BGI_novel_T002282,red_GLEAN_10017856	124.3	113.56	126.41	123.86	116.83	109.32
BGI_novel_G004246	BGI_novel_T029553	124.24	116.12	116.51	77.54	80.78	82.92
red_GLEAN_10007442	BGI_novel_T004340,BGI_novel_T004341,BGI_novel_T004342,BGI_novel_T004343,red_GLEAN_10007442	123.97	124.9	124.04	141.34	134.99	151.93
red_GLEAN_10001645	BGI_novel_T033918,red_GLEAN_10001645	123.74	120.25	125.09	135.32	129.77	125.25
red_GLEAN_10012919	BGI_novel_T024259,red_GLEAN_10012919	123.42	126.1	132.93	190.71	198.22	173.29
red_GLEAN_10009487	BGI_novel_T035165,red_GLEAN_10009487	123.35	124.58	125.47	127.26	131.02	130.1
BGI_novel_G006639	BGI_novel_T048011	123.07	133.78	126.11	78.55	79.93	79.64
red_GLEAN_10003100	BGI_novel_T010500,red_GLEAN_10003100	122.91	124.29	128.33	120.31	124.72	131.52
red_GLEAN_10012979	BGI_novel_T024192,red_GLEAN_10012979	122.38	130.73	117.35	59.53	62.81	64.44
red_GLEAN_10011581	BGI_novel_T028837,BGI_novel_T028838,BGI_novel_T028839,BGI_novel_T028840,BGI_novel_T028841,red_GLEAN_10011581	122.37	125.28	126.16	93.58	95.66	83.63
red_GLEAN_10012634	BGI_novel_T040511,BGI_novel_T040512,BGI_novel_T040513,red_GLEAN_10012634	122.21	121.71	114.13	84.56	83.53	100.95
red_GLEAN_10006620	BGI_novel_T048269,red_GLEAN_10006620	122.09	120.91	129.57	98.75	104.53	98.45
red_GLEAN_10017563	BGI_novel_T005127,BGI_novel_T005128,red_GLEAN_10017563	121.9	107.93	114.85	114.94	111.48	115
BGI_novel_G004323	BGI_novel_T030298	121.9	124.95	133.6	130.29	129.94	134.3
BGI_novel_G005193	BGI_novel_T036927	121.77	120.29	113.6	115.13	108.23	100.55
red_GLEAN_10003254	BGI_novel_T009657,BGI_novel_T009658,BGI_novel_T009659,BGI_novel_T009660,BGI_novel_T009661,BGI_novel_T009662,BGI_novel_T009663,BGI_novel_T009664,BGI_novel_T009665,BGI_novel_T009666,BGI_novel_T009667,BGI_novel_T009668,BGI_novel_T009669,BGI_novel_T009670,BGI_novel_T009671,red_GLEAN_10003254	121.67	126.41	117.3	118.52	119.01	125.31
red_GLEAN_10018206	BGI_novel_T003814,red_GLEAN_10018206	121.38	126.69	119.99	79.84	87.98	75.47
red_GLEAN_10002925	BGI_novel_T011523,red_GLEAN_10002925	121.28	111.88	114.52	315.72	292.99	331.23
red_GLEAN_10019384	BGI_novel_T038635,BGI_novel_T038636,BGI_novel_T038637,BGI_novel_T038638,BGI_novel_T038639,BGI_novel_T038640,BGI_novel_T038641,BGI_novel_T038642,BGI_novel_T038643,red_GLEAN_10019384	121.26	120.15	119.74	124.15	125.43	130.6
red_GLEAN_10014482	BGI_novel_T019382,BGI_novel_T019383,BGI_novel_T019384,BGI_novel_T019385,BGI_novel_T019386,BGI_novel_T019387,BGI_novel_T019388,BGI_novel_T019389,BGI_novel_T019390,BGI_novel_T019391,BGI_novel_T019392,BGI_novel_T019393,BGI_novel_T019394,BGI_novel_T019395,red_GLEAN_10014482	121.24	121.55	112.34	126.5	123.95	134.32
red_GLEAN_10021486	BGI_novel_T000509,red_GLEAN_10021486	121.1	127.22	128.24	137.3	141.58	93.95
red_GLEAN_10019716	BGI_novel_T037137,BGI_novel_T037138,BGI_novel_T037139,BGI_novel_T037140,BGI_novel_T037141,BGI_novel_T037142,red_GLEAN_10019716	121.07	116.62	115.24	72.63	73.32	79.7
red_GLEAN_10015885	BGI_novel_T014563,BGI_novel_T014564,red_GLEAN_10015885	120.94	120.12	173.02	136.67	138.71	107.22
red_GLEAN_10012740	BGI_novel_T024844,BGI_novel_T024845,red_GLEAN_10012740	120.92	120.4	125.62	94.68	90.29	107.83
red_GLEAN_10014898	BGI_novel_T018185,BGI_novel_T018186,BGI_novel_T018187,BGI_novel_T018188,red_GLEAN_10014898	120.81	119.31	117.68	82.5	81.05	81.32
red_GLEAN_10022087	red_GLEAN_10022087	120.53	120.93	123.13	118.35	123.46	128.03
red_GLEAN_10019508	BGI_novel_T038323,BGI_novel_T038324,red_GLEAN_10019508	120.53	127.79	125.33	102.03	105.5	98.59
red_GLEAN_10014780	BGI_novel_T018829,BGI_novel_T018830,BGI_novel_T018831,BGI_novel_T018832,red_GLEAN_10014780	120.46	133.11	130.38	60.12	57.15	57.89
red_GLEAN_10012585	BGI_novel_T025025,BGI_novel_T025026,BGI_novel_T025027,BGI_novel_T025028,BGI_novel_T025029,BGI_novel_T025030,BGI_novel_T025031,BGI_novel_T025032,red_GLEAN_10012585	120.41	100.72	102.5	145.95	144.32	140.47
red_GLEAN_10018818	BGI_novel_T044022,BGI_novel_T044023,red_GLEAN_10018818	120.34	130.52	121.9	65.76	73.48	82.37
red_GLEAN_10003434	BGI_novel_T008880,BGI_novel_T008881,BGI_novel_T008882,BGI_novel_T008883,BGI_novel_T008884,BGI_novel_T008885,BGI_novel_T008886,BGI_novel_T008887,BGI_novel_T008888,BGI_novel_T008889,BGI_novel_T008890,BGI_novel_T008891,BGI_novel_T008892,BGI_novel_T008893,BGI_novel_T008894,BGI_novel_T008895,red_GLEAN_10003434	120.03	105.78	98.37	140.91	135.75	144.48
BGI_novel_G002013	BGI_novel_T012320	119.71	130.37	112.3	83.73	82.44	88.98
red_GLEAN_10006690	BGI_novel_T044856,BGI_novel_T044857,BGI_novel_T044858,BGI_novel_T044859,BGI_novel_T044860,red_GLEAN_10006690	119.62	120.68	116.22	98.16	96.67	95.8
BGI_novel_G001696	BGI_novel_T010509	119.46	125.54	126.19	136.36	131.57	151.39
red_GLEAN_10005528	BGI_novel_T001170,BGI_novel_T001171,red_GLEAN_10005528	119.35	127.01	125.02	96.8	92.36	96.96
red_GLEAN_10019075	BGI_novel_T006492,BGI_novel_T006493,red_GLEAN_10019075	119.31	116.66	116.31	152.85	147.94	149.35
red_GLEAN_10005426	BGI_novel_T000418,BGI_novel_T000419,red_GLEAN_10005426	119.12	110.57	112.07	144.7	138.34	141.23
red_GLEAN_10016554	BGI_novel_T011416,red_GLEAN_10016554	119.11	120.58	122.71	90.99	89.68	89.73
red_GLEAN_10012831	BGI_novel_T024646,BGI_novel_T024647,BGI_novel_T024648,red_GLEAN_10012831	118.93	131.09	129.78	106.16	112.58	105.01
red_GLEAN_10021422	BGI_novel_T020581,red_GLEAN_10021422	118.86	129.8	120.81	75.17	70.42	79.09
red_GLEAN_10009244	BGI_novel_T036088,BGI_novel_T036089,BGI_novel_T036090,BGI_novel_T036091,BGI_novel_T036092,red_GLEAN_10009244	118.8	119.1	114.44	159.87	151.88	160.67
red_GLEAN_10021963	BGI_novel_T022687,BGI_novel_T022688,BGI_novel_T022689,BGI_novel_T022690,BGI_novel_T022691,BGI_novel_T022692,BGI_novel_T022693,BGI_novel_T022694,BGI_novel_T022695,BGI_novel_T022696,BGI_novel_T022697,BGI_novel_T022698,BGI_novel_T022699,BGI_novel_T022700,BGI_novel_T022701,BGI_novel_T022702,BGI_novel_T022703,BGI_novel_T022704,BGI_novel_T022705,BGI_novel_T022706,red_GLEAN_10021963	118.63	100.25	99.72	121.72	114.62	133.37
BGI_novel_G004353	BGI_novel_T030616	118.37	117.82	121.67	93.15	98.72	90.85
red_GLEAN_10016417	BGI_novel_T011920,BGI_novel_T011921,BGI_novel_T011922,red_GLEAN_10016417	118.15	112.67	110.86	129.48	133.43	123.06
red_GLEAN_10007244	BGI_novel_T042936,BGI_novel_T042937,BGI_novel_T042938,red_GLEAN_10007244	118.07	118.67	120.73	111.28	112.48	117.35
red_GLEAN_10021849	BGI_novel_T015282,BGI_novel_T015283,BGI_novel_T015284,BGI_novel_T015285,BGI_novel_T015286,BGI_novel_T015287,BGI_novel_T015288,BGI_novel_T015289,BGI_novel_T015290,BGI_novel_T015291,BGI_novel_T015292,BGI_novel_T015293,BGI_novel_T015294,BGI_novel_T015295,BGI_novel_T015296,BGI_novel_T015297,red_GLEAN_10021849	117.94	119.2	111.31	113.13	112.99	113.16
red_GLEAN_10010824	BGI_novel_T030641,red_GLEAN_10010824	117.8	126.57	129.74	103.85	102.32	97.55
red_GLEAN_10016618	red_GLEAN_10016618	117.55	152.21	104.85	0.38	0	0
red_GLEAN_10004657	BGI_novel_T002793,BGI_novel_T002794,BGI_novel_T002795,BGI_novel_T002796,BGI_novel_T002797,BGI_novel_T002798,BGI_novel_T002799,BGI_novel_T002800,BGI_novel_T002801,BGI_novel_T002802,BGI_novel_T002803,BGI_novel_T002804,BGI_novel_T002805,BGI_novel_T002806,red_GLEAN_10004657	117.41	116.73	112.97	100.36	104.89	92.84
red_GLEAN_10021642	BGI_novel_T010085,BGI_novel_T010086,BGI_novel_T010087,red_GLEAN_10021642	117.19	121.33	116.85	109.92	109.9	111.01
red_GLEAN_10008996	BGI_novel_T036802,red_GLEAN_10008996	117.14	129.5	117.36	75.83	75.37	80.94
red_GLEAN_10005098	BGI_novel_T001017,BGI_novel_T001018,BGI_novel_T001019,red_GLEAN_10005098	117	118.96	118.85	140.41	136.62	148.42
red_GLEAN_10016796	BGI_novel_T010300,red_GLEAN_10016796	116.9	117.34	120.06	112.78	117.7	111.86
red_GLEAN_10004991	BGI_novel_T001465,red_GLEAN_10004991	116.84	126.55	124.95	112.44	113.11	114.18
red_GLEAN_10013601	BGI_novel_T025819,red_GLEAN_10013601	116.67	126.85	132.78	110.43	109.52	107.83
red_GLEAN_10010330	BGI_novel_T032432,BGI_novel_T032433,BGI_novel_T032434,BGI_novel_T032435,BGI_novel_T032436,BGI_novel_T032437,red_GLEAN_10010330	116.55	118.99	125.08	114.13	118.28	112.93
red_GLEAN_10009433	BGI_novel_T035436,BGI_novel_T035437,BGI_novel_T035438,red_GLEAN_10009433	116	104.15	106.13	73.63	75.76	63.31
red_GLEAN_10006297	BGI_novel_T048818,red_GLEAN_10006297	115.97	120.13	112.41	150.03	155.21	151.26
red_GLEAN_10022755	BGI_novel_T046869,BGI_novel_T046870,red_GLEAN_10022755	115.79	102.21	108.21	73.61	74.56	65.02
red_GLEAN_10006716	BGI_novel_T044474,BGI_novel_T044475,BGI_novel_T044476,BGI_novel_T044477,BGI_novel_T044478,red_GLEAN_10006716	115.62	113.26	107.98	206.46	197.15	244.33
red_GLEAN_10009546	BGI_novel_T034895,red_GLEAN_10009546	115.48	114.97	118.13	146.46	150.94	133.74
BGI_novel_G000651	BGI_novel_T004237	115.47	115.02	113.3	154.87	151.71	156.15
red_GLEAN_10003842	BGI_novel_T006855,BGI_novel_T006856,red_GLEAN_10003842	115.46	127.03	110.47	116.51	119.86	113.91
red_GLEAN_10016794	BGI_novel_T010298,red_GLEAN_10016794	115.21	112.72	112.11	94.02	95.48	93.25
BGI_novel_G001116	BGI_novel_T007347	115.15	100.68	108.33	264.18	270.96	329.47
red_GLEAN_10020721	BGI_novel_T028750,BGI_novel_T028751,BGI_novel_T028752,BGI_novel_T028753,BGI_novel_T028754,BGI_novel_T028755,red_GLEAN_10020721	114.82	115.8	117.69	102.63	104.87	97.9
red_GLEAN_10000622	BGI_novel_T006797,red_GLEAN_10000622	114.62	91.94	114.99	124	127.23	109.25
red_GLEAN_10009411	BGI_novel_T035450,red_GLEAN_10009411	114.58	157.69	118.36	1.17	1.14	1.36
red_GLEAN_10004595	BGI_novel_T003076,red_GLEAN_10004595	114.46	109.56	118.45	87.2	80.54	94.74
red_GLEAN_10011099	BGI_novel_T030005,red_GLEAN_10011099	114.4	105.69	114.91	76.13	64.71	108.05
red_GLEAN_10005702	BGI_novel_T048180,red_GLEAN_10005702	114.25	121.77	129.98	178.4	173.87	135.59
red_GLEAN_10015194	BGI_novel_T016642,BGI_novel_T016643,BGI_novel_T016644,BGI_novel_T016645,BGI_novel_T016646,BGI_novel_T016647,BGI_novel_T016648,BGI_novel_T016649,BGI_novel_T016650,BGI_novel_T016651,BGI_novel_T016652,BGI_novel_T016653,BGI_novel_T016654,BGI_novel_T016655,BGI_novel_T016656,BGI_novel_T016657,BGI_novel_T016658,BGI_novel_T016659,BGI_novel_T016660,BGI_novel_T016661,BGI_novel_T016662,BGI_novel_T016663,BGI…	113.99	105.55	103.96	95.87	94.69	99.01
red_GLEAN_10004500	BGI_novel_T003548,BGI_novel_T003549,BGI_novel_T003550,red_GLEAN_10004500	113.96	106.56	108.45	123.22	118.78	126
red_GLEAN_10014323	BGI_novel_T019560,BGI_novel_T019561,BGI_novel_T019562,BGI_novel_T019563,BGI_novel_T019564,BGI_novel_T019565,BGI_novel_T019566,BGI_novel_T019567,red_GLEAN_10014323	113.93	116.69	106.09	106.53	103.39	112.51
red_GLEAN_10008092	BGI_novel_T039822,BGI_novel_T039823,BGI_novel_T039824,BGI_novel_T039825,BGI_novel_T039826,BGI_novel_T039827,BGI_novel_T039828,BGI_novel_T039829,red_GLEAN_10008092	113.68	110.44	108.19	98.3	93.95	105.51
BGI_novel_G001965	BGI_novel_T012042	113.66	118.28	120.8	113.09	113.39	94.66
red_GLEAN_10006248	BGI_novel_T001570,BGI_novel_T001571,BGI_novel_T001572,BGI_novel_T001573,BGI_novel_T001574,red_GLEAN_10006248	113.41	111.4	112.99	130.6	127.97	137.35
red_GLEAN_10018196	BGI_novel_T048222,BGI_novel_T048223,BGI_novel_T048224,BGI_novel_T048225,BGI_novel_T048226,BGI_novel_T048227,BGI_novel_T048228,BGI_novel_T048229,BGI_novel_T048230,BGI_novel_T048231,BGI_novel_T048232,BGI_novel_T048233,BGI_novel_T048234,BGI_novel_T048235,BGI_novel_T048236,red_GLEAN_10018196	113.37	108.72	123.24	72.45	73.52	68.24
red_GLEAN_10017507	BGI_novel_T004836,BGI_novel_T004837,BGI_novel_T004838,red_GLEAN_10017507	113.34	111.04	107.15	109.21	107.78	99.75
BGI_novel_G003339	BGI_novel_T021346	113.33	116.26	102.52	66.52	67.5	68.27
red_GLEAN_10005961	BGI_novel_T047552,BGI_novel_T047553,BGI_novel_T047554,BGI_novel_T047555,red_GLEAN_10005961	113.28	112.53	112.5	102.49	106.23	128.64
red_GLEAN_10022527	BGI_novel_T032849,BGI_novel_T032850,BGI_novel_T032851,red_GLEAN_10022527	113.24	122.32	114.64	97.51	98.07	90.76
red_GLEAN_10001603	BGI_novel_T034838,red_GLEAN_10001603	112.87	94.77	104.94	124.67	118.96	129.19
red_GLEAN_10011169	BGI_novel_T029952,red_GLEAN_10011169	112.85	114.01	116.11	108.46	121.03	95.31
red_GLEAN_10011930	BGI_novel_T027346,red_GLEAN_10011930	112.78	108.46	112.01	74.29	74.5	70.15
red_GLEAN_10013434	BGI_novel_T024730,BGI_novel_T024731,BGI_novel_T024732,BGI_novel_T024733,BGI_novel_T024734,BGI_novel_T024735,red_GLEAN_10013434	112.75	112.25	106.34	77.1	75.94	87
red_GLEAN_10014653	BGI_novel_T019024,BGI_novel_T019025,red_GLEAN_10014653	112.48	111.19	110.36	98.48	97.98	86.62
red_GLEAN_10006369	red_GLEAN_10006369	112.44	111.43	123.95	89.77	92.53	89.35
red_GLEAN_10010386	BGI_novel_T032875,BGI_novel_T032876,BGI_novel_T032877,BGI_novel_T032878,BGI_novel_T032879,BGI_novel_T032880,BGI_novel_T032881,red_GLEAN_10010386	112.36	117.34	110.87	79.78	81.78	73.09
red_GLEAN_10018954	BGI_novel_T017282,red_GLEAN_10018954	112.3	105.72	110.48	104.08	110.99	100.77
red_GLEAN_10003268	BGI_novel_T009639,BGI_novel_T009640,BGI_novel_T009641,red_GLEAN_10003268	112.21	102.75	101.29	83.08	80.61	70.98
red_GLEAN_10021030	BGI_novel_T026094,BGI_novel_T026095,red_GLEAN_10021030	112.14	120.6	121.36	168.72	169.71	140.09
red_GLEAN_10003260	BGI_novel_T009649,BGI_novel_T009650,red_GLEAN_10003260	111.94	114.91	146.82	148.98	143.92	124
BGI_novel_G006672	BGI_novel_T048193	111.86	128.44	124.45	90.39	91.65	100.85
red_GLEAN_10015435	BGI_novel_T015796,BGI_novel_T015797,BGI_novel_T015798,BGI_novel_T015799,red_GLEAN_10015435	111.83	110.06	112.98	109.12	105.37	104.13
red_GLEAN_10020588	red_GLEAN_10020588	111.82	100.88	94.22	113.81	114.17	109.8
red_GLEAN_10019577	BGI_novel_T000793,red_GLEAN_10019577	110.99	113.62	112.81	81.94	90.4	81.17
red_GLEAN_10004903	BGI_novel_T002581,BGI_novel_T002582,red_GLEAN_10004903	110.95	105.73	115.28	144.13	139.37	97.85
BGI_novel_G004395	BGI_novel_T030813	110.19	112.85	113.1	129.38	130.38	146.46
red_GLEAN_10005207	BGI_novel_T000747,BGI_novel_T000763,BGI_novel_T000764,BGI_novel_T000765,BGI_novel_T000766,BGI_novel_T000767,red_GLEAN_10005207	110.07	111.98	113.42	90.58	96.75	93.26
BGI_novel_G006452	BGI_novel_T046927	110.01	210.39	144.28	0.03	0.01	107.8
BGI_novel_G001350	BGI_novel_T008599	109.98	108.28	116.53	125.23	122.26	118.57
red_GLEAN_10004755	BGI_novel_T002312,red_GLEAN_10004755	109.81	107.69	108.29	66.31	65.85	59.85
red_GLEAN_10021017	BGI_novel_T026073,BGI_novel_T026074,red_GLEAN_10021017	109.76	117.98	115.07	92.45	97.63	85.8
red_GLEAN_10002705	BGI_novel_T012976,red_GLEAN_10002705	109.56	115.05	115.1	71.53	72.33	69.88
red_GLEAN_10006566	red_GLEAN_10006566	109.52	99.51	96.88	123.45	115.34	133.29
red_GLEAN_10020907	BGI_novel_T028278,BGI_novel_T028279,red_GLEAN_10020907	109.48	110.75	109.69	96.45	96	71.73
red_GLEAN_10015011	BGI_novel_T017514,red_GLEAN_10015011	109.37	88.56	92.4	109.54	108.76	102.69
red_GLEAN_10005464	BGI_novel_T006103,red_GLEAN_10005464	109.32	116	105.31	130.96	132.63	150.23
red_GLEAN_10022923	BGI_novel_T043846,red_GLEAN_10022923	109.28	108.31	107.68	92	95.12	91.35
red_GLEAN_10006733	BGI_novel_T044409,BGI_novel_T044410,red_GLEAN_10006733	109.07	111.01	99.97	60.98	62.46	68.44
BGI_novel_G006511	BGI_novel_T047302	108.34	108.64	114.48	111.93	100.55	106.53
red_GLEAN_10011057	BGI_novel_T040593,BGI_novel_T040594,red_GLEAN_10011057	107.92	104.58	106.53	96.72	98.84	109.61
red_GLEAN_10003430	BGI_novel_T008874,red_GLEAN_10003430	107.74	115.53	111.4	91.57	98.96	100.48
red_GLEAN_10004577	BGI_novel_T003305,BGI_novel_T003306,BGI_novel_T003307,BGI_novel_T003308,BGI_novel_T003309,BGI_novel_T003310,red_GLEAN_10004577	107.56	113.63	100.89	209.83	219.01	181.3
red_GLEAN_10021812	BGI_novel_T014418,BGI_novel_T014419,BGI_novel_T014420,BGI_novel_T014421,red_GLEAN_10021812	107.53	110.43	102.2	105.35	109.36	91.33
red_GLEAN_10001591	BGI_novel_T034919,red_GLEAN_10001591	107.49	105.49	106.12	114.36	105.64	102.21
BGI_novel_G003388	BGI_novel_T021723	107.18	116.59	99.47	110.76	114.15	156.63
red_GLEAN_10017196	BGI_novel_T006757,BGI_novel_T006758,BGI_novel_T006759,BGI_novel_T006760,red_GLEAN_10017196	106.93	111.95	111.83	83.6	83.4	88.02
red_GLEAN_10009849	BGI_novel_T046975,red_GLEAN_10009849	106.92	117.21	103.74	105.23	106.4	122.16
red_GLEAN_10022307	BGI_novel_T045119,red_GLEAN_10022307	106.82	117.97	106.55	96.74	100.63	95.08
red_GLEAN_10012044	BGI_novel_T027069,red_GLEAN_10012044	106.76	109.17	115.89	110.83	107.65	105.32
red_GLEAN_10009420	BGI_novel_T035467,red_GLEAN_10009420	106.75	98.86	103.2	108.26	109.17	115.85
red_GLEAN_10018416	BGI_novel_T027256,BGI_novel_T027257,BGI_novel_T027260,red_GLEAN_10018416	106.73	112.11	110.84	103.96	105.19	112.59
red_GLEAN_10007014	BGI_novel_T043607,red_GLEAN_10007014	106.73	109.42	94.54	53.72	53.58	55.86
red_GLEAN_10022537	BGI_novel_T019812,BGI_novel_T019813,BGI_novel_T019814,BGI_novel_T019815,BGI_novel_T019816,BGI_novel_T019817,BGI_novel_T019818,BGI_novel_T019820,BGI_novel_T019821,BGI_novel_T019825,BGI_novel_T019826,red_GLEAN_10022537	106.66	104.39	102.86	114.91	115.36	120.85
red_GLEAN_10005116	BGI_novel_T000997,BGI_novel_T000998,BGI_novel_T000999,BGI_novel_T001000,red_GLEAN_10005116	106.37	114.67	118.73	85.9	91.6	93.76
red_GLEAN_10005682	BGI_novel_T048501,BGI_novel_T048502,BGI_novel_T048503,BGI_novel_T048504,red_GLEAN_10005682	106.04	95.58	91.38	60.03	54.66	45.53
BGI_novel_G005998	BGI_novel_T042846	105.93	104.87	106.15	78.57	71.14	83.19
red_GLEAN_10008905	BGI_novel_T037233,BGI_novel_T037234,BGI_novel_T037235,BGI_novel_T037236,BGI_novel_T037237,BGI_novel_T037238,BGI_novel_T037239,BGI_novel_T037240,BGI_novel_T037241,BGI_novel_T037242,red_GLEAN_10008905	105.75	104.27	101.47	92.5	96.82	94.74
red_GLEAN_10022699	BGI_novel_T022641,BGI_novel_T022642,BGI_novel_T022643,red_GLEAN_10022699	105.75	105.25	103.55	85.3	91.07	83.85
red_GLEAN_10016249	BGI_novel_T012416,red_GLEAN_10016249	105.74	101.95	98.29	147.73	140.35	149.66
red_GLEAN_10022213	BGI_novel_T004781,BGI_novel_T004782,BGI_novel_T004784,BGI_novel_T004785,red_GLEAN_10022213	105.37	104.74	104.76	93.73	88.75	94.69
red_GLEAN_10005326	BGI_novel_T000332,BGI_novel_T000333,BGI_novel_T000334,BGI_novel_T000335,BGI_novel_T000336,BGI_novel_T000337,BGI_novel_T000338,BGI_novel_T000339,red_GLEAN_10005326	104.93	100.3	97.11	114.64	107.57	115.45
red_GLEAN_10020022	BGI_novel_T020355,BGI_novel_T020356,BGI_novel_T020357,BGI_novel_T020358,BGI_novel_T020359,BGI_novel_T020360,BGI_novel_T020361,BGI_novel_T020362,BGI_novel_T020363,BGI_novel_T020364,BGI_novel_T020365,BGI_novel_T020366,BGI_novel_T020367,BGI_novel_T020368,BGI_novel_T020369,BGI_novel_T020370,BGI_novel_T020371,BGI_novel_T020372,BGI_novel_T020373,BGI_novel_T020374,BGI_novel_T020375,BGI_novel_T020376,red…	104.82	110.17	105.55	94.84	97.25	101.46
BGI_novel_G005968	BGI_novel_T042695	104.69	123.77	118.86	88.23	86.15	91.78
red_GLEAN_10022261	BGI_novel_T000217,BGI_novel_T000218,BGI_novel_T000219,red_GLEAN_10022261	104.61	91.17	97.17	157.13	150.87	116.23
BGI_novel_G002885	BGI_novel_T017052	104.56	99.06	112.87	112.6	111.85	110.73
red_GLEAN_10015998	BGI_novel_T014025,BGI_novel_T014026,BGI_novel_T014027,red_GLEAN_10015998	104.39	104.87	97.17	101.53	98.72	110.81
red_GLEAN_10009278	BGI_novel_T035971,BGI_novel_T035972,BGI_novel_T035973,BGI_novel_T035974,BGI_novel_T035975,BGI_novel_T035976,BGI_novel_T035977,red_GLEAN_10009278	104.23	96.47	101.28	98	88.34	67.02
BGI_novel_G000998	BGI_novel_T006772	104.17	110.33	97.92	99.33	98.34	109.57
red_GLEAN_10017660	red_GLEAN_10017660	104.08	124.24	118.42	68.18	79.46	60.58
red_GLEAN_10021207	BGI_novel_T023919,red_GLEAN_10021207	104.07	100.06	104.95	94.84	96.19	92.46
red_GLEAN_10005965	BGI_novel_T047382,BGI_novel_T047383,BGI_novel_T047384,BGI_novel_T047385,BGI_novel_T047386,red_GLEAN_10005965	104.05	101.97	96.44	76.33	77.68	73.65
red_GLEAN_10005873	red_GLEAN_10005873	104.05	98	116	105.05	99.24	82.59
red_GLEAN_10015078	BGI_novel_T017483,BGI_novel_T017484,BGI_novel_T017485,red_GLEAN_10015078	104	113.54	114.37	82.23	80.82	88.35
red_GLEAN_10008034	BGI_novel_T040008,red_GLEAN_10008034	103.79	112.69	113.04	114.29	123.66	116.01
red_GLEAN_10014442	BGI_novel_T019417,BGI_novel_T019418,red_GLEAN_10014442	103.67	103.38	103.05	62.08	59.36	55.37
red_GLEAN_10012823	BGI_novel_T024532,BGI_novel_T024533,BGI_novel_T024534,BGI_novel_T024536,BGI_novel_T024537,BGI_novel_T024538,BGI_novel_T024539,red_GLEAN_10012823	103.59	113.56	87.32	15.35	12.35	18.08
red_GLEAN_10005415	BGI_novel_T049228,red_GLEAN_10005415	103.5	109.5	97.43	106.32	108.32	111.03
BGI_novel_G005826	BGI_novel_T041797	103.32	115.77	99.56	32.26	31.03	35.34
red_GLEAN_10000846	red_GLEAN_10000846	103.3	127.48	119.54	15.72	14.26	19.45
red_GLEAN_10015101	BGI_novel_T017203,BGI_novel_T017204,BGI_novel_T017205,BGI_novel_T017206,BGI_novel_T017207,BGI_novel_T017208,BGI_novel_T017209,BGI_novel_T017210,BGI_novel_T017211,BGI_novel_T017212,BGI_novel_T017213,red_GLEAN_10015101	103.07	102.93	95.6	59.23	65.3	65.76
red_GLEAN_10016457	BGI_novel_T011818,BGI_novel_T011819,red_GLEAN_10016457	103.03	109.34	107.01	97.51	102.59	101.72
red_GLEAN_10009105	BGI_novel_T036682,BGI_novel_T036683,BGI_novel_T036684,red_GLEAN_10009105	102.95	106.02	103.83	138.71	133.84	120.43
red_GLEAN_10003441	BGI_novel_T008800,BGI_novel_T008801,BGI_novel_T008802,BGI_novel_T008803,BGI_novel_T008804,BGI_novel_T008805,BGI_novel_T008806,BGI_novel_T008807,red_GLEAN_10003441	102.9	97.64	100.78	22.71	22.67	25.03
red_GLEAN_10007447	BGI_novel_T004361,BGI_novel_T004362,BGI_novel_T004363,BGI_novel_T004364,red_GLEAN_10007447	102.72	105.31	109.88	87.37	86.24	88.26
red_GLEAN_10016402	BGI_novel_T031676,red_GLEAN_10016402	102.71	96.58	97.84	96.13	97.73	100.53
red_GLEAN_10002445	red_GLEAN_10002445	102.57	110.7	109.89	135.18	152.21	166.09
red_GLEAN_10004284	red_GLEAN_10004284	102.43	109.22	90.89	73.12	80.69	80.77
red_GLEAN_10016255	BGI_novel_T012453,BGI_novel_T012454,BGI_novel_T012455,BGI_novel_T012456,BGI_novel_T012457,red_GLEAN_10016255	102.4	102.5	99.42	58.19	62.19	58.52
red_GLEAN_10008137	BGI_novel_T039622,red_GLEAN_10008137	102.29	92.43	99.67	118.86	119.07	88.52
red_GLEAN_10018020	BGI_novel_T049143,BGI_novel_T049144,BGI_novel_T049145,BGI_novel_T049146,BGI_novel_T049147,BGI_novel_T049148,BGI_novel_T049149,red_GLEAN_10018020	102.27	95.85	91.73	55.65	50.87	65.37
red_GLEAN_10015906	BGI_novel_T023046,BGI_novel_T023047,BGI_novel_T023048,BGI_novel_T023049,BGI_novel_T023050,BGI_novel_T023051,BGI_novel_T023052,BGI_novel_T023053,BGI_novel_T023054,BGI_novel_T023055,red_GLEAN_10015906	102.18	106.46	102.31	131.91	128.97	132.95
red_GLEAN_10014358	BGI_novel_T020868,BGI_novel_T020869,BGI_novel_T020870,BGI_novel_T020871,BGI_novel_T020872,BGI_novel_T020873,BGI_novel_T020874,BGI_novel_T020875,BGI_novel_T020876,BGI_novel_T020877,BGI_novel_T020878,red_GLEAN_10014358	102.07	96.94	106.32	116.17	118.96	111.71
red_GLEAN_10008408	BGI_novel_T038912,red_GLEAN_10008408	102	99.04	101.7	94.13	95.81	94.49
red_GLEAN_10012290	BGI_novel_T026136,red_GLEAN_10012290	101.89	113.33	112.98	86.98	86.18	93.15
BGI_novel_G004357	BGI_novel_T030624	101.89	104.33	103.79	113.1	125.18	119.07
red_GLEAN_10005566	red_GLEAN_10005566	101.7	89.14	94.56	76.61	86.28	89.89
BGI_novel_G003138	BGI_novel_T019631	101.44	78.82	59.17	156.16	243.07	164.05
red_GLEAN_10014019	BGI_novel_T020447,BGI_novel_T020448,BGI_novel_T020455,BGI_novel_T020456,red_GLEAN_10014019	101.43	109.76	107.78	96.85	94.03	102.21
red_GLEAN_10000895	red_GLEAN_10000895	101.38	110.55	106.3	101.48	105.25	108.78
red_GLEAN_10013504	BGI_novel_T022166,red_GLEAN_10013504	101.32	102.46	101.64	68.52	72.87	70.52
red_GLEAN_10007651	BGI_novel_T041791,BGI_novel_T041792,BGI_novel_T041793,BGI_novel_T041794,BGI_novel_T041795,BGI_novel_T041796,red_GLEAN_10007651	101.17	107.36	104.18	79.03	80.24	73.74
red_GLEAN_10014768	BGI_novel_T018798,BGI_novel_T018799,BGI_novel_T018800,BGI_novel_T018801,BGI_novel_T018802,BGI_novel_T018803,BGI_novel_T018804,BGI_novel_T018805,BGI_novel_T018806,BGI_novel_T018807,red_GLEAN_10014768	101.12	91.77	94.93	77.84	78.21	75.67
BGI_novel_G002452	BGI_novel_T014782	101.09	109.55	94.93	78.86	83.34	94.11
red_GLEAN_10011283	BGI_novel_T029513,red_GLEAN_10011283	100.77	103.19	103.91	109.28	105.34	113.24
red_GLEAN_10003516	BGI_novel_T008336,BGI_novel_T008337,BGI_novel_T008338,BGI_novel_T008339,BGI_novel_T008344,BGI_novel_T008345,BGI_novel_T008346,red_GLEAN_10003516	100.22	100.35	99.13	91.87	88.66	91.79
red_GLEAN_10008188	BGI_novel_T039423,BGI_novel_T039424,BGI_novel_T039425,BGI_novel_T039426,BGI_novel_T039427,BGI_novel_T039428,BGI_novel_T039429,BGI_novel_T039430,BGI_novel_T039431,BGI_novel_T039432,BGI_novel_T039433,BGI_novel_T039434,BGI_novel_T039435,red_GLEAN_10008188	99.95	98.86	102.85	92.38	91.84	96.55
red_GLEAN_10003369	BGI_novel_T009167,BGI_novel_T009168,BGI_novel_T009169,red_GLEAN_10003369	99.92	97.28	98.86	120.71	120.03	118.48
red_GLEAN_10008852	BGI_novel_T038728,BGI_novel_T038729,BGI_novel_T038730,BGI_novel_T038731,BGI_novel_T038732,BGI_novel_T038733,red_GLEAN_10008852	99.79	109.74	106.25	95.29	100.99	93.12
red_GLEAN_10011616	BGI_novel_T028614,BGI_novel_T028615,BGI_novel_T028616,BGI_novel_T028617,BGI_novel_T028618,BGI_novel_T028619,BGI_novel_T028620,BGI_novel_T028621,BGI_novel_T028622,BGI_novel_T028623,BGI_novel_T028624,BGI_novel_T028625,BGI_novel_T028626,BGI_novel_T028627,BGI_novel_T028628,BGI_novel_T028629,BGI_novel_T028630,BGI_novel_T028631,red_GLEAN_10011616	99.58	97.62	95.11	87.65	93.52	91.54
red_GLEAN_10005401	BGI_novel_T049179,BGI_novel_T049180,red_GLEAN_10005401	99.54	112.25	103.71	85.94	94.13	90.49
red_GLEAN_10001779	BGI_novel_T031524,red_GLEAN_10001779	99.54	99.03	86.57	64.3	66.7	75.2
red_GLEAN_10022656	red_GLEAN_10022656	99.45	101.66	93.25	107.64	99.19	99.74
red_GLEAN_10016253	BGI_novel_T012435,BGI_novel_T012436,BGI_novel_T012437,BGI_novel_T012438,BGI_novel_T012439,BGI_novel_T012440,BGI_novel_T012441,BGI_novel_T012442,BGI_novel_T012443,red_GLEAN_10016253	99.34	95.39	93.91	93.69	88.83	89.16
red_GLEAN_10009607	BGI_novel_T034759,BGI_novel_T034760,BGI_novel_T034761,BGI_novel_T034762,BGI_novel_T034763,BGI_novel_T034764,BGI_novel_T034765,BGI_novel_T034766,BGI_novel_T034767,BGI_novel_T034768,BGI_novel_T034769,BGI_novel_T034770,BGI_novel_T034771,BGI_novel_T034772,BGI_novel_T034773,BGI_novel_T034774,BGI_novel_T034775,BGI_novel_T034776,BGI_novel_T034777,BGI_novel_T034778,BGI_novel_T034779,BGI_novel_T034780,BGI…	99.06	87.39	79.17	69.61	62.53	78.9
red_GLEAN_10009305	BGI_novel_T035779,BGI_novel_T035780,BGI_novel_T035781,BGI_novel_T035782,red_GLEAN_10009305	99.04	94.13	87.65	67.07	61.9	69.57
red_GLEAN_10017365	BGI_novel_T005702,red_GLEAN_10017365	99.02	97.84	105.57	81.97	80.04	76.2
red_GLEAN_10021384	BGI_novel_T021214,BGI_novel_T021215,BGI_novel_T021216,red_GLEAN_10021384	99.02	98.93	97.26	81.23	78.94	82.36
red_GLEAN_10013204	BGI_novel_T023249,BGI_novel_T023250,BGI_novel_T023259,red_GLEAN_10013204	98.7	101.8	113.11	107.96	109.34	98.59
red_GLEAN_10018231	BGI_novel_T047922,BGI_novel_T047923,red_GLEAN_10018231	98.69	98.96	103.94	91	98.72	93.86
BGI_novel_G003281	BGI_novel_T020908	98.58	88.55	90.19	74.31	70.11	61.96
red_GLEAN_10007271	BGI_novel_T042788,red_GLEAN_10007271	98.5	98.78	102.12	75.16	77.93	86.27
BGI_novel_G006849	BGI_novel_T049327	98.45	100.5	95.85	57.54	51.25	63.05
red_GLEAN_10017105	BGI_novel_T007071,BGI_novel_T007072,BGI_novel_T007073,BGI_novel_T007074,BGI_novel_T007075,BGI_novel_T007076,BGI_novel_T007077,red_GLEAN_10017105	98.29	107.68	104.65	96.54	95.58	95.46
red_GLEAN_10022784	BGI_novel_T015109,BGI_novel_T015110,BGI_novel_T015111,red_GLEAN_10022784	98.2	100.76	96.01	73.77	68.87	72.85
red_GLEAN_10018660	BGI_novel_T001065,BGI_novel_T001066,BGI_novel_T001067,BGI_novel_T001068,BGI_novel_T001069,BGI_novel_T001070,BGI_novel_T001071,BGI_novel_T001072,BGI_novel_T001073,BGI_novel_T001074,BGI_novel_T001075,BGI_novel_T001076,BGI_novel_T001077,BGI_novel_T001078,BGI_novel_T001079,BGI_novel_T001080,BGI_novel_T001081,BGI_novel_T001082,BGI_novel_T001083,BGI_novel_T001084,BGI_novel_T001085,BGI_novel_T001086,red…	98.17	100.64	82.02	201.37	200.98	286.53
red_GLEAN_10012250	BGI_novel_T026252,red_GLEAN_10012250	97.71	89.76	93.47	91.5	88.22	85.44
red_GLEAN_10014775	BGI_novel_T018815,BGI_novel_T018816,BGI_novel_T018817,BGI_novel_T018818,BGI_novel_T018819,BGI_novel_T018820,red_GLEAN_10014775	97.64	109.7	104.19	61.48	63.11	58.42
red_GLEAN_10016553	BGI_novel_T011415,red_GLEAN_10016553	97.61	93.05	95.08	75.94	76.21	75.31
red_GLEAN_10001856	BGI_novel_T029929,BGI_novel_T029930,red_GLEAN_10001856	97.56	103.03	98.21	78.47	87.93	75.87
red_GLEAN_10017282	BGI_novel_T007430,BGI_novel_T007431,BGI_novel_T007432,BGI_novel_T007433,red_GLEAN_10017282	97.46	99.46	92.66	126.46	133.31	118.87
BGI_novel_G003393	BGI_novel_T021776	97.46	86.21	75.12	109.53	102.06	125.48
red_GLEAN_10013467	BGI_novel_T023449,BGI_novel_T023450,BGI_novel_T023451,BGI_novel_T023452,BGI_novel_T023453,BGI_novel_T023454,BGI_novel_T023455,BGI_novel_T023456,red_GLEAN_10013467	97.08	104	98.75	107.32	105.61	109.44
red_GLEAN_10002555	BGI_novel_T014302,red_GLEAN_10002555	97.02	91.21	87.98	100.19	101.47	103.98
BGI_novel_G002149	BGI_novel_T012974	96.84	100.72	101.31	67.57	62.52	94.55
red_GLEAN_10006753	BGI_novel_T044446,BGI_novel_T044447,BGI_novel_T044448,BGI_novel_T044449,BGI_novel_T044450,BGI_novel_T044451,BGI_novel_T044452,red_GLEAN_10006753	96.82	98.95	94.56	37.35	35.22	25.3
red_GLEAN_10015153	BGI_novel_T016730,red_GLEAN_10015153	96.8	94.5	89.51	46.03	45.72	58.06
red_GLEAN_10009860	BGI_novel_T033958,BGI_novel_T033959,BGI_novel_T033960,BGI_novel_T033961,red_GLEAN_10009860	96.63	96.39	90.28	87.87	83.97	88.97
red_GLEAN_10009184	BGI_novel_T036333,BGI_novel_T036334,BGI_novel_T036335,BGI_novel_T036336,BGI_novel_T036337,BGI_novel_T036338,BGI_novel_T036339,red_GLEAN_10009184	96.56	95.68	99.95	92.25	92	92.44
BGI_novel_G000737	BGI_novel_T004944	96.53	95.18	97.08	103.01	104.18	91.63
red_GLEAN_10016873	red_GLEAN_10016873	96.49	94.65	91.33	122.34	117.47	128.48
red_GLEAN_10016092	BGI_novel_T013218,red_GLEAN_10016092	96.32	94.35	97.36	57.07	62.92	59.34
BGI_novel_G005021	BGI_novel_T035092	96.24	93.12	95.7	90.43	90.6	93.42
red_GLEAN_10022830	BGI_novel_T015203,red_GLEAN_10022830	96.16	100.47	97.69	88.57	85.53	89.84
red_GLEAN_10016986	red_GLEAN_10016986	95.92	105.73	112.9	18.67	24.26	12.62
red_GLEAN_10012611	BGI_novel_T025085,BGI_novel_T025086,BGI_novel_T025087,BGI_novel_T025088,BGI_novel_T025089,BGI_novel_T025090,BGI_novel_T025091,BGI_novel_T025092,BGI_novel_T025093,BGI_novel_T025094,BGI_novel_T025095,BGI_novel_T025096,red_GLEAN_10012611	95.83	89.55	93.79	105.6	105.81	66.32
red_GLEAN_10004159	BGI_novel_T005407,BGI_novel_T005408,BGI_novel_T005409,BGI_novel_T005410,BGI_novel_T005411,BGI_novel_T005412,BGI_novel_T005413,BGI_novel_T005414,BGI_novel_T005415,BGI_novel_T005416,BGI_novel_T005417,BGI_novel_T005418,BGI_novel_T005420,red_GLEAN_10004159	95.75	86.68	82.48	118.18	110.63	137.78
red_GLEAN_10022912	BGI_novel_T043813,BGI_novel_T043817,BGI_novel_T043823,BGI_novel_T043824,BGI_novel_T043825,BGI_novel_T043826,red_GLEAN_10022912	95.69	108.67	88.1	90.54	75.18	109.3
BGI_novel_G003606	BGI_novel_T023448	95.69	107.38	92.65	113.99	118.39	130.54
red_GLEAN_10017178	BGI_novel_T006923,BGI_novel_T006924,BGI_novel_T006925,BGI_novel_T006926,BGI_novel_T006927,BGI_novel_T006928,red_GLEAN_10017178	95.57	97.25	96.8	74.45	80.59	84.68
red_GLEAN_10015892	BGI_novel_T014595,red_GLEAN_10015892	95.49	97.32	97.69	65.57	69.07	66.64
red_GLEAN_10008140	red_GLEAN_10008140	95.38	87.64	79.5	54.3	59.15	53.63
red_GLEAN_10004680	red_GLEAN_10004680	95.36	103.24	96.39	143.14	133.65	127.36
red_GLEAN_10005731	BGI_novel_T048289,BGI_novel_T048290,BGI_novel_T048291,red_GLEAN_10005731	95.33	102.17	108.76	101.36	104.76	98.89
red_GLEAN_10009267	BGI_novel_T036071,red_GLEAN_10009267	95.27	98.08	111.27	108.73	112.2	105.85
red_GLEAN_10008567	BGI_novel_T038364,BGI_novel_T038365,BGI_novel_T038366,BGI_novel_T038367,BGI_novel_T038368,BGI_novel_T038369,red_GLEAN_10008567	95.22	87.69	83.13	59.14	62.85	56.42
red_GLEAN_10011874	BGI_novel_T027447,BGI_novel_T027448,BGI_novel_T027449,BGI_novel_T027450,BGI_novel_T027451,BGI_novel_T027452,red_GLEAN_10011874	95.08	98.52	99.34	100.1	99.45	109.2
red_GLEAN_10004076	BGI_novel_T005729,red_GLEAN_10004076	95.03	94.34	95.15	96.6	100.09	112.08
red_GLEAN_10007483	BGI_novel_T042188,BGI_novel_T042189,red_GLEAN_10007483	94.98	89.5	87.84	99.44	97.8	98.36
red_GLEAN_10005687	BGI_novel_T048259,BGI_novel_T048260,red_GLEAN_10005687	94.91	100.97	103.3	81.01	82.11	86.11
red_GLEAN_10004018	BGI_novel_T006031,BGI_novel_T006032,BGI_novel_T006033,BGI_novel_T006034,BGI_novel_T006035,BGI_novel_T006036,BGI_novel_T006037,BGI_novel_T006038,BGI_novel_T006039,red_GLEAN_10004018	94.85	97.02	119.37	103.24	110.64	106.87
red_GLEAN_10010426	BGI_novel_T046456,BGI_novel_T046457,red_GLEAN_10010426	94.78	92.6	91.43	78.62	77.41	76.79
red_GLEAN_10016194	BGI_novel_T012877,BGI_novel_T012878,BGI_novel_T012879,BGI_novel_T012880,BGI_novel_T012881,BGI_novel_T012882,BGI_novel_T012883,BGI_novel_T012884,BGI_novel_T012885,BGI_novel_T012886,red_GLEAN_10016194	94.5	84.16	86.12	69.71	71.46	75.46
red_GLEAN_10006746	BGI_novel_T044421,BGI_novel_T044422,BGI_novel_T044423,BGI_novel_T044424,BGI_novel_T044425,red_GLEAN_10006746	94.28	96.89	96.63	92.16	96.06	94.49
BGI_novel_G003493	BGI_novel_T022479	94.27	86.85	82.28	13.52	9.13	8.44
red_GLEAN_10018292	BGI_novel_T047682,BGI_novel_T047683,BGI_novel_T047684,BGI_novel_T047685,red_GLEAN_10018292	94.23	89.36	86.14	73.53	68.69	67.6
red_GLEAN_10004752	BGI_novel_T002301,BGI_novel_T002304,BGI_novel_T002305,BGI_novel_T002306,BGI_novel_T002307,BGI_novel_T002308,BGI_novel_T002309,BGI_novel_T002310,red_GLEAN_10004752	93.81	90.99	88.41	62.08	58.67	53.98
red_GLEAN_10017534	BGI_novel_T005054,BGI_novel_T005055,red_GLEAN_10017534	93.5	98.77	95.62	96.5	99.5	102.72
red_GLEAN_10016307	BGI_novel_T012309,BGI_novel_T012310,BGI_novel_T012311,BGI_novel_T012312,red_GLEAN_10016307	93.42	96.7	100.19	92.49	90.69	126.07
red_GLEAN_10014165	BGI_novel_T020215,BGI_novel_T020216,BGI_novel_T020217,BGI_novel_T020218,BGI_novel_T020219,BGI_novel_T020220,BGI_novel_T020221,BGI_novel_T020222,BGI_novel_T020223,BGI_novel_T020224,red_GLEAN_10014165	93.41	89.31	86.93	96.12	96.24	99.27
red_GLEAN_10004789	BGI_novel_T002171,BGI_novel_T002172,red_GLEAN_10004789	93.15	90.6	88.64	37.73	36.66	35.03
red_GLEAN_10018945	BGI_novel_T017254,red_GLEAN_10018945	93.13	91.04	93.26	74.96	70.57	72.74
red_GLEAN_10010613	BGI_novel_T031324,BGI_novel_T031325,red_GLEAN_10010613	93.07	100.14	92.76	92.83	92.52	89.49
red_GLEAN_10008451	BGI_novel_T038775,red_GLEAN_10008451	92.93	88.69	88.23	103.53	98.02	111.77
red_GLEAN_10007693	BGI_novel_T041615,red_GLEAN_10007693	92.93	96.39	90.58	85.55	85.34	84.69
red_GLEAN_10018305	BGI_novel_T047154,red_GLEAN_10018305	92.84	94.12	92.46	83.18	82.92	81.32
BGI_novel_G006080	BGI_novel_T043719	92.79	92.51	85.75	111.43	103.73	115.86
red_GLEAN_10009526	BGI_novel_T034884,BGI_novel_T034885,BGI_novel_T034886,BGI_novel_T034887,red_GLEAN_10009526	92.73	95.56	104.92	104.84	100.41	97.39
red_GLEAN_10010922	BGI_novel_T030418,BGI_novel_T030419,BGI_novel_T030420,red_GLEAN_10010922	92.68	94.98	89.81	108.26	107	93.57
red_GLEAN_10005063	BGI_novel_T001184,BGI_novel_T001185,BGI_novel_T001186,red_GLEAN_10005063	92.6	96.09	88.95	92.7	96.36	96.1
red_GLEAN_10005664	BGI_novel_T048407,BGI_novel_T048408,red_GLEAN_10005664	92.57	90.29	93.52	100.66	98.72	115.12
red_GLEAN_10004267	BGI_novel_T004649,red_GLEAN_10004267	92.53	86.56	91.77	63.8	70.69	61.4
red_GLEAN_10020733	BGI_novel_T029171,BGI_novel_T029172,BGI_novel_T029173,red_GLEAN_10020733	92.51	87.32	86.21	130.34	122.03	123.48
red_GLEAN_10016214	BGI_novel_T012550,red_GLEAN_10016214	92.35	102.27	88.18	32.67	29.08	36.51
red_GLEAN_10011949	BGI_novel_T042018,red_GLEAN_10011949	92.32	93.89	99.2	91.87	93.61	82.4
red_GLEAN_10004931	BGI_novel_T001988,BGI_novel_T001989,red_GLEAN_10004931	92.21	87.35	91.03	51.8	50.65	58.43
red_GLEAN_10016622	BGI_novel_T010708,BGI_novel_T010709,BGI_novel_T010710,red_GLEAN_10016622	92.1	96.01	99.88	103.03	103.58	100.91
red_GLEAN_10014044	BGI_novel_T020672,red_GLEAN_10014044	92.05	105.96	104.65	62.78	68.58	62.51
red_GLEAN_10017837	BGI_novel_T002248,red_GLEAN_10017837	92.02	95.58	90.8	104.54	104.17	120.89
BGI_novel_G001111	BGI_novel_T007341	91.99	96.09	100.25	64.84	61.4	62.29
red_GLEAN_10009624	BGI_novel_T034664,red_GLEAN_10009624	91.84	91.13	92.37	129.7	122.68	121.46
red_GLEAN_10019141	red_GLEAN_10019141	91.81	92.22	91.33	78.12	90.61	68.88
red_GLEAN_10004357	red_GLEAN_10004357	91.78	73.5	73.6	19.08	27.72	12.41
red_GLEAN_10013535	BGI_novel_T033563,BGI_novel_T033564,BGI_novel_T033565,BGI_novel_T033566,BGI_novel_T033567,red_GLEAN_10013535	91.76	83.31	86.29	66.85	65.75	68.79
red_GLEAN_10003927	BGI_novel_T006540,red_GLEAN_10003927	91.63	92.17	86.73	72.61	75.01	78.84
red_GLEAN_10011962	red_GLEAN_10011962	91.45	105.57	114.33	118.88	126.48	108.06
red_GLEAN_10020589	BGI_novel_T030528,BGI_novel_T030529,BGI_novel_T030530,BGI_novel_T030534,BGI_novel_T030535,red_GLEAN_10020589	91.42	89.31	93.39	65.24	58.72	58.71
red_GLEAN_10022678	BGI_novel_T022597,BGI_novel_T022598,red_GLEAN_10022678	91.2	100.22	107.5	62.2	65.36	59.92
red_GLEAN_10022058	BGI_novel_T009887,red_GLEAN_10022058	91.07	70.23	72.6	91.34	91.31	92.89
red_GLEAN_10012434	BGI_novel_T036149,BGI_novel_T036150,BGI_novel_T036151,red_GLEAN_10012434	91.06	91.91	90.36	62.39	58.51	65.22
red_GLEAN_10021820	BGI_novel_T015230,red_GLEAN_10021820	91.04	93.67	91.11	55.13	66.73	58.31
red_GLEAN_10022124	BGI_novel_T006607,BGI_novel_T006608,red_GLEAN_10022124	90.82	90.35	94.09	82.66	86.32	81.16
red_GLEAN_10020208	BGI_novel_T047439,BGI_novel_T047440,BGI_novel_T047441,BGI_novel_T047442,BGI_novel_T047443,BGI_novel_T047444,BGI_novel_T047445,BGI_novel_T047446,BGI_novel_T047447,red_GLEAN_10020208	90.8	89.34	85.36	95.32	92.29	105.9
red_GLEAN_10004503	BGI_novel_T003497,BGI_novel_T003498,BGI_novel_T003499,BGI_novel_T003500,BGI_novel_T003501,BGI_novel_T003502,BGI_novel_T003503,BGI_novel_T003504,BGI_novel_T003505,BGI_novel_T003506,BGI_novel_T003507,BGI_novel_T003508,BGI_novel_T003509,BGI_novel_T003510,BGI_novel_T003511,BGI_novel_T003512,BGI_novel_T003513,BGI_novel_T003514,BGI_novel_T003515,BGI_novel_T003516,BGI_novel_T003517,BGI_novel_T003518,BGI…	90.75	88.54	83.46	84.23	83.86	77.15
red_GLEAN_10017122	BGI_novel_T016394,red_GLEAN_10017122	90.6	88.24	86.17	126.4	117.04	117.92
BGI_novel_G005835	BGI_novel_T041840	90.6	89.53	80.12	114.84	117.21	125.89
red_GLEAN_10012058	BGI_novel_T027087,BGI_novel_T027088,red_GLEAN_10012058	90.59	94.93	79.13	73.62	77.15	82.92
red_GLEAN_10018556	BGI_novel_T046017,BGI_novel_T046018,BGI_novel_T046019,BGI_novel_T046020,BGI_novel_T046021,red_GLEAN_10018556	90.54	96.82	101.74	88.84	81.43	81.04
red_GLEAN_10018083	BGI_novel_T048712,BGI_novel_T048713,BGI_novel_T048714,BGI_novel_T048715,red_GLEAN_10018083	90.52	92.51	85.04	78.1	79.03	71.36
red_GLEAN_10021519	BGI_novel_T000578,BGI_novel_T000579,BGI_novel_T000580,BGI_novel_T000581,BGI_novel_T000582,BGI_novel_T000583,red_GLEAN_10021519	90.48	89.55	90.44	84.12	86.42	80.17
red_GLEAN_10013324	BGI_novel_T023116,red_GLEAN_10013324	90.46	91.48	88.31	72.14	71.39	79
red_GLEAN_10003188	BGI_novel_T010233,red_GLEAN_10003188	90.37	95.95	88.45	47.74	48.68	41.17
red_GLEAN_10015959	BGI_novel_T013978,BGI_novel_T013979,red_GLEAN_10015959	90.29	92.43	95.43	80.89	80.46	82.81
red_GLEAN_10013268	BGI_novel_T023422,BGI_novel_T023423,BGI_novel_T023424,BGI_novel_T023425,BGI_novel_T023426,BGI_novel_T023427,BGI_novel_T023428,BGI_novel_T023429,BGI_novel_T023430,BGI_novel_T023431,BGI_novel_T023432,BGI_novel_T023433,red_GLEAN_10013268	90.29	90.75	87.28	105.23	102.28	105.5
red_GLEAN_10020880	BGI_novel_T028214,BGI_novel_T028215,BGI_novel_T028216,BGI_novel_T028217,BGI_novel_T028218,BGI_novel_T028219,BGI_novel_T028220,BGI_novel_T028221,BGI_novel_T028222,red_GLEAN_10020880	90.27	97.42	80.12	184.55	186.26	257.3
red_GLEAN_10004061	BGI_novel_T005892,BGI_novel_T005893,red_GLEAN_10004061	90.23	91.68	98.18	80.71	83.64	80.74
red_GLEAN_10017018	BGI_novel_T007781,BGI_novel_T007782,BGI_novel_T007783,BGI_novel_T007784,BGI_novel_T007785,red_GLEAN_10017018	89.95	90.03	90.72	92.67	86.15	82.58
red_GLEAN_10020650	BGI_novel_T000266,BGI_novel_T000267,red_GLEAN_10020650	89.83	87.69	86.11	78.3	80.23	80.16
red_GLEAN_10021864	BGI_novel_T013383,BGI_novel_T013384,BGI_novel_T013385,BGI_novel_T013386,BGI_novel_T013387,red_GLEAN_10021864	89.47	86.5	81.66	76.06	67.8	64.17
BGI_novel_G000529	BGI_novel_T003492	89.47	80.09	74.44	105.48	94.09	99.65
BGI_novel_G003826	BGI_novel_T024826	89.33	82.98	79.44	92.67	83.32	86.41
red_GLEAN_10012221	BGI_novel_T039558,BGI_novel_T039559,BGI_novel_T039560,BGI_novel_T039561,BGI_novel_T039562,BGI_novel_T039563,BGI_novel_T039564,BGI_novel_T039565,red_GLEAN_10012221	89.3	93.42	91.51	94.55	97.49	90.02
red_GLEAN_10007671	BGI_novel_T041635,BGI_novel_T041636,red_GLEAN_10007671	89.2	87.66	88.29	91.19	91.91	89.09
red_GLEAN_10000390	red_GLEAN_10000390	88.93	78.72	81.88	93.39	87.12	98.9
BGI_novel_G005329	BGI_novel_T038228	88.8	82.87	76.59	148.65	139.81	227.09
red_GLEAN_10012828	BGI_novel_T024543,BGI_novel_T024544,BGI_novel_T024545,BGI_novel_T024546,BGI_novel_T024547,red_GLEAN_10012828	88.77	94.95	94.65	77.54	78.94	73.12
BGI_novel_G005022	BGI_novel_T035093	88.72	96.37	102.56	73.26	71.67	76.65
red_GLEAN_10022164	BGI_novel_T006690,BGI_novel_T006691,BGI_novel_T006692,BGI_novel_T006693,BGI_novel_T006694,red_GLEAN_10022164	88.62	86.25	98.79	119.57	109.94	97.54
BGI_novel_G002251	BGI_novel_T013609	88.59	89.34	89.01	67.09	63.61	64.7
red_GLEAN_10009175	BGI_novel_T036748,BGI_novel_T036749,BGI_novel_T036750,BGI_novel_T036751,red_GLEAN_10009175	88.54	92.12	84.69	77.09	82.93	81.11
red_GLEAN_10012285	BGI_novel_T026228,BGI_novel_T026229,BGI_novel_T026230,BGI_novel_T026231,red_GLEAN_10012285	88.52	92.71	97.08	80.8	74.45	81.57
red_GLEAN_10022956	BGI_novel_T043956,BGI_novel_T043957,red_GLEAN_10022956	88.51	102.17	107.63	74.54	80.66	65.87
BGI_novel_G000195	BGI_novel_T001751	88.39	79.89	75.22	102.28	102.02	124.13
red_GLEAN_10017022	BGI_novel_T007791,BGI_novel_T007792,BGI_novel_T007793,BGI_novel_T007794,BGI_novel_T007795,BGI_novel_T007796,BGI_novel_T007797,red_GLEAN_10017022	88.35	94.56	89.71	105.68	110.19	98.48
red_GLEAN_10021424	BGI_novel_T020590,BGI_novel_T020591,red_GLEAN_10021424	88.35	82.64	86.23	70.74	66.32	63.16
red_GLEAN_10010576	BGI_novel_T031829,BGI_novel_T031830,red_GLEAN_10010576	88.33	91.44	92.99	81.51	83	80.25
red_GLEAN_10014197	BGI_novel_T020057,red_GLEAN_10014197	88.28	91.3	89.61	104.93	96.43	102.68
BGI_novel_G000924	BGI_novel_T006169	88.19	98.28	93.81	53.62	58.87	61.36
red_GLEAN_10013972	BGI_novel_T020702,BGI_novel_T020703,BGI_novel_T020704,red_GLEAN_10013972	88.05	87.5	80.46	109.85	105.77	107.97
red_GLEAN_10002178	BGI_novel_T020316,BGI_novel_T020317,BGI_novel_T020318,red_GLEAN_10002178	87.9	87.01	89.15	88.88	97.7	87.64
red_GLEAN_10009403	BGI_novel_T035533,red_GLEAN_10009403	87.88	91.46	84.09	97.64	92.54	98.09
red_GLEAN_10017057	BGI_novel_T007645,BGI_novel_T007651,BGI_novel_T007652,BGI_novel_T007655,BGI_novel_T007656,red_GLEAN_10017057	87.81	84.27	82.51	60.3	54.3	79.49
red_GLEAN_10015173	red_GLEAN_10015173	87.59	84.48	103.34	108.32	93.17	125.58
red_GLEAN_10018307	red_GLEAN_10018307	87.52	95.49	90.43	57.62	61.34	66.51
red_GLEAN_10021516	BGI_novel_T000566,BGI_novel_T000567,BGI_novel_T000568,BGI_novel_T000569,BGI_novel_T000570,red_GLEAN_10021516	87.44	88.7	87.77	72.31	78.94	83.46
red_GLEAN_10011720	red_GLEAN_10011720	87.22	90.05	103.08	83.69	78.03	84.77
red_GLEAN_10005334	BGI_novel_T049339,BGI_novel_T049340,BGI_novel_T049341,BGI_novel_T049342,red_GLEAN_10005334	87.21	84.86	85.93	98.19	96.44	96.11
red_GLEAN_10006168	BGI_novel_T046489,red_GLEAN_10006168	86.99	91.13	88	70.73	71.87	75.49
red_GLEAN_10014324	BGI_novel_T019568,BGI_novel_T019569,BGI_novel_T019570,red_GLEAN_10014324	86.91	90.08	104.32	79.38	77.73	80.62
red_GLEAN_10012231	BGI_novel_T039586,red_GLEAN_10012231	86.8	89.74	89.28	87.07	85.91	82.85
red_GLEAN_10014361	BGI_novel_T020880,BGI_novel_T020881,BGI_novel_T020882,BGI_novel_T020883,BGI_novel_T020884,red_GLEAN_10014361	86.73	86.52	67.59	71.88	74.11	84.18
BGI_novel_G003754	BGI_novel_T024407	86.68	70.47	72.16	105.79	94.16	85.24
red_GLEAN_10017053	BGI_novel_T007639,BGI_novel_T007642,BGI_novel_T007643,BGI_novel_T007644,red_GLEAN_10017053	86.65	79.64	85.21	55.37	53.94	83.25
red_GLEAN_10012990	BGI_novel_T030900,BGI_novel_T030901,BGI_novel_T030902,red_GLEAN_10012990	86.63	88.04	86.1	119.32	115.97	107.64
red_GLEAN_10005146	BGI_novel_T000957,BGI_novel_T000958,BGI_novel_T000959,BGI_novel_T000960,BGI_novel_T000961,BGI_novel_T000962,BGI_novel_T000963,BGI_novel_T000964,BGI_novel_T000965,BGI_novel_T000966,BGI_novel_T000967,red_GLEAN_10005146	86.54	63.05	67.68	46.16	33.52	22.11
red_GLEAN_10016025	BGI_novel_T013815,BGI_novel_T013816,BGI_novel_T013817,BGI_novel_T013818,BGI_novel_T013819,BGI_novel_T013820,BGI_novel_T013821,red_GLEAN_10016025	86.5	83.04	76.89	79.73	73.23	80.23
red_GLEAN_10001102	BGI_novel_T043686,BGI_novel_T043687,red_GLEAN_10001102	86.5	83.03	81.72	102.7	93.98	106.65
red_GLEAN_10008909	BGI_novel_T037254,BGI_novel_T037255,red_GLEAN_10008909	86.45	89.72	87.6	145.23	140.2	123.95
red_GLEAN_10019620	BGI_novel_T009970,red_GLEAN_10019620	86.27	89.67	90.98	167.54	158.87	134.24
red_GLEAN_10006364	BGI_novel_T045781,BGI_novel_T045782,BGI_novel_T045783,red_GLEAN_10006364	86.13	87.89	86.25	96.64	89.75	95.65
red_GLEAN_10019521	BGI_novel_T037967,BGI_novel_T037968,BGI_novel_T037969,BGI_novel_T037970,red_GLEAN_10019521	85.97	83.08	79.97	91.22	98.62	92.18
red_GLEAN_10015478	red_GLEAN_10015478	85.97	82.25	82.44	105.61	111.17	117.19
red_GLEAN_10018912	BGI_novel_T043226,BGI_novel_T043227,red_GLEAN_10018912	85.93	87.83	83.58	97.66	98.49	102.55
red_GLEAN_10021176	BGI_novel_T017117,BGI_novel_T017118,BGI_novel_T017119,red_GLEAN_10021176	85.92	96.17	96.21	115.49	123.79	98.32
red_GLEAN_10021721	BGI_novel_T016890,BGI_novel_T016891,BGI_novel_T016892,BGI_novel_T016893,red_GLEAN_10021721	85.73	84.06	81.04	28.38	29.09	29.53
red_GLEAN_10008529	BGI_novel_T038499,BGI_novel_T038500,BGI_novel_T038501,BGI_novel_T038502,BGI_novel_T038503,BGI_novel_T038504,red_GLEAN_10008529	85.71	89.42	86.9	70.85	65.73	68.53
red_GLEAN_10003908	BGI_novel_T006394,BGI_novel_T006395,red_GLEAN_10003908	85.49	81.95	80.11	87.43	91.1	100.1
red_GLEAN_10009348	red_GLEAN_10009348	84.97	65.71	74.82	64.46	69.65	56.3
red_GLEAN_10015577	BGI_novel_T015525,BGI_novel_T015526,BGI_novel_T015527,BGI_novel_T015528,BGI_novel_T015529,red_GLEAN_10015577	84.92	74.97	78.98	71.78	72.09	69.19
red_GLEAN_10022581	BGI_novel_T019911,red_GLEAN_10022581	84.86	82.74	83.7	103.27	110.7	91.75
red_GLEAN_10012532	BGI_novel_T045539,BGI_novel_T045540,BGI_novel_T045541,BGI_novel_T045542,BGI_novel_T045543,red_GLEAN_10012532	84.84	80.7	88.28	82.86	83.39	83.89
red_GLEAN_10011785	BGI_novel_T027854,BGI_novel_T027855,BGI_novel_T027856,BGI_novel_T027857,BGI_novel_T027858,red_GLEAN_10011785	84.76	78.18	83.16	86.71	89.56	71.46
red_GLEAN_10014054	BGI_novel_T020674,red_GLEAN_10014054	84.69	90.06	110.41	75.22	71.76	68.92
red_GLEAN_10020611	BGI_novel_T030555,BGI_novel_T030556,red_GLEAN_10020611	84.67	84.67	86.46	101.78	95.11	86.95
red_GLEAN_10015182	red_GLEAN_10015182	84.65	81.03	78.69	110.21	92.13	99.84
red_GLEAN_10011541	BGI_novel_T028871,red_GLEAN_10011541	84.65	93.33	87.47	80.51	80.63	64.17
BGI_novel_G000097	BGI_novel_T001096	84.59	84.74	85.94	93.72	91.64	105.58
red_GLEAN_10018569	BGI_novel_T046039,BGI_novel_T046040,BGI_novel_T046041,BGI_novel_T046042,BGI_novel_T046043,red_GLEAN_10018569	84.57	83.51	78.08	78.76	71.46	91.83
BGI_novel_G004841	BGI_novel_T033875	84.53	80.4	67.93	140.48	131.53	151.31
red_GLEAN_10008362	BGI_novel_T038990,BGI_novel_T038991,red_GLEAN_10008362	84.46	91.24	70.88	13.16	11.02	15.4
red_GLEAN_10013759	BGI_novel_T021482,red_GLEAN_10013759	84.44	89.78	96.88	89.58	88.82	87.67
red_GLEAN_10016537	BGI_novel_T011387,BGI_novel_T011388,BGI_novel_T011389,red_GLEAN_10016537	84.42	95.02	80.67	107.37	110.19	103.18
red_GLEAN_10014290	BGI_novel_T019643,red_GLEAN_10014290	84.37	88.69	86.34	87.34	88.31	79.05
red_GLEAN_10013866	BGI_novel_T036912,BGI_novel_T036913,BGI_novel_T036914,red_GLEAN_10013866	84.17	84.36	74.89	90.87	89.69	117
red_GLEAN_10011153	BGI_novel_T029872,BGI_novel_T029873,red_GLEAN_10011153	84.04	91.65	91.66	83.06	83.49	85.15
red_GLEAN_10003560	BGI_novel_T008116,BGI_novel_T008117,red_GLEAN_10003560	83.93	93.99	89.91	87.59	82.92	76.84
red_GLEAN_10011765	red_GLEAN_10011765	83.87	82.82	88.08	66.95	69.41	73.18
red_GLEAN_10020144	BGI_novel_T017909,BGI_novel_T017910,BGI_novel_T017911,BGI_novel_T017912,BGI_novel_T017913,red_GLEAN_10020144	83.73	78.29	76.96	89.53	92.07	96.57
red_GLEAN_10012655	BGI_novel_T025265,BGI_novel_T025266,BGI_novel_T025267,red_GLEAN_10012655	83.68	83.2	79.15	88.58	87.01	103.36
red_GLEAN_10003705	BGI_novel_T007379,red_GLEAN_10003705	83.4	94.87	89.98	90.09	98.92	104.12
red_GLEAN_10006300	BGI_novel_T048823,BGI_novel_T048824,BGI_novel_T048825,BGI_novel_T048826,BGI_novel_T048827,BGI_novel_T048828,BGI_novel_T048829,BGI_novel_T048830,BGI_novel_T048831,BGI_novel_T048832,red_GLEAN_10006300	83.33	82.76	74.08	104.48	108.68	127.84
red_GLEAN_10017086	BGI_novel_T007314,red_GLEAN_10017086	83.3	82.09	80.66	89.08	86.64	108.08
red_GLEAN_10006323	BGI_novel_T045916,red_GLEAN_10006323	83.26	79.99	84.27	23.24	19.81	17.73
red_GLEAN_10005433	BGI_novel_T049117,BGI_novel_T049118,BGI_novel_T049119,red_GLEAN_10005433	83.15	88.25	91.72	72.71	79.13	79.57
red_GLEAN_10021886	BGI_novel_T013426,BGI_novel_T013427,BGI_novel_T013428,BGI_novel_T013429,BGI_novel_T013430,red_GLEAN_10021886	83.12	81.29	77.07	88.99	86.96	80.16
red_GLEAN_10013697	BGI_novel_T023161,BGI_novel_T023162,BGI_novel_T023163,BGI_novel_T023164,red_GLEAN_10013697	83.03	80.75	72.17	114.13	102.99	85.81
red_GLEAN_10018528	BGI_novel_T045741,BGI_novel_T045742,BGI_novel_T045743,BGI_novel_T045744,red_GLEAN_10018528	82.96	93.18	88.74	85.58	86.35	90.95
red_GLEAN_10013930	BGI_novel_T020939,BGI_novel_T020940,BGI_novel_T020941,BGI_novel_T020942,red_GLEAN_10013930	82.86	91.67	81.77	42.6	41.19	49.47
red_GLEAN_10004160	BGI_novel_T005419,BGI_novel_T005421,red_GLEAN_10004160	82.84	78.8	77.91	152.66	152.02	141.1
red_GLEAN_10013609	red_GLEAN_10013609	82.68	78.05	65.36	64.49	74.21	77.99
BGI_novel_G004356	BGI_novel_T030623	82.66	79.39	79.37	74.35	77.15	75.95
red_GLEAN_10006265	BGI_novel_T046096,BGI_novel_T046097,BGI_novel_T046098,BGI_novel_T046099,BGI_novel_T046100,BGI_novel_T046101,BGI_novel_T046102,BGI_novel_T046103,red_GLEAN_10006265	82.5	77.83	77.02	63.81	61.12	61.25
red_GLEAN_10014340	red_GLEAN_10014340	82.44	82.32	87.4	95.79	86.15	100.92
red_GLEAN_10013877	BGI_novel_T036928,BGI_novel_T036929,BGI_novel_T036930,red_GLEAN_10013877	82.42	84.24	84.53	60.61	63.44	58.24
red_GLEAN_10021647	BGI_novel_T010092,red_GLEAN_10021647	82.42	81.86	87.32	3.19	3.99	3.41
red_GLEAN_10018457	red_GLEAN_10018457	82.42	74.31	80.05	62.05	79.11	61.41
red_GLEAN_10010111	BGI_novel_T033101,BGI_novel_T033102,BGI_novel_T033103,BGI_novel_T033104,BGI_novel_T033105,red_GLEAN_10010111	82.21	82.07	78.76	71.4	73.51	80.78
red_GLEAN_10020510	BGI_novel_T031450,BGI_novel_T031451,BGI_novel_T031452,BGI_novel_T031453,BGI_novel_T031454,BGI_novel_T031455,BGI_novel_T031456,BGI_novel_T031457,red_GLEAN_10020510	82.06	78.69	79.4	84.15	82.91	81.51
red_GLEAN_10002532	BGI_novel_T014657,BGI_novel_T014658,BGI_novel_T014659,red_GLEAN_10002532	81.99	80.82	85.45	59.2	64.5	79.89
BGI_novel_G006533	BGI_novel_T047464	81.92	67.79	63.37	68.09	67.25	66.54
red_GLEAN_10013643	BGI_novel_T021656,red_GLEAN_10013643	81.81	84.66	77.74	34.25	35.5	45.16
BGI_novel_G005312	BGI_novel_T038094	81.69	81.67	66.65	88.55	82.63	80.96
red_GLEAN_10014272	BGI_novel_T019601,BGI_novel_T019602,BGI_novel_T019603,BGI_novel_T019604,BGI_novel_T019605,BGI_novel_T019606,red_GLEAN_10014272	81.65	82.92	75.04	139.99	137.03	216.45
red_GLEAN_10021006	BGI_novel_T026051,BGI_novel_T026052,red_GLEAN_10021006	81.61	87.42	82.58	58.6	63.87	62.33
red_GLEAN_10013186	BGI_novel_T023541,BGI_novel_T023542,red_GLEAN_10013186	81.53	85.92	87.34	73.98	76.5	74.86
BGI_novel_G001501	BGI_novel_T009489	81.42	83.26	80.31	72.67	78.15	75.55
red_GLEAN_10020033	BGI_novel_T020397,BGI_novel_T020398,BGI_novel_T020399,BGI_novel_T020400,BGI_novel_T020401,BGI_novel_T020402,red_GLEAN_10020033	81.36	87.57	76.24	77.1	82.48	83.14
red_GLEAN_10020749	BGI_novel_T029197,BGI_novel_T029198,BGI_novel_T029199,BGI_novel_T029200,BGI_novel_T029201,BGI_novel_T029202,red_GLEAN_10020749	81.32	78.98	81.95	72.2	75.82	80.24
red_GLEAN_10002613	BGI_novel_T013754,BGI_novel_T013755,BGI_novel_T013756,BGI_novel_T013757,BGI_novel_T013758,red_GLEAN_10002613	81.12	88.78	82.95	87.75	84.48	98.73
BGI_novel_G002664	BGI_novel_T015820	80.89	81.4	85.01	70.4	72.97	71.71
red_GLEAN_10014682	BGI_novel_T019116,BGI_novel_T019117,red_GLEAN_10014682	80.83	79.77	81.04	73.65	69.89	65.9
red_GLEAN_10017508	BGI_novel_T004839,BGI_novel_T004840,BGI_novel_T004841,BGI_novel_T004842,BGI_novel_T004843,BGI_novel_T004844,red_GLEAN_10017508	80.78	85.24	86.87	82.97	81.61	76.04
red_GLEAN_10011892	BGI_novel_T027402,BGI_novel_T027403,red_GLEAN_10011892	80.78	87.5	86.28	111.32	103.2	104.26
red_GLEAN_10015365	BGI_novel_T016175,BGI_novel_T016176,BGI_novel_T016177,BGI_novel_T016178,BGI_novel_T016179,BGI_novel_T016180,BGI_novel_T016181,BGI_novel_T016182,red_GLEAN_10015365	80.77	80.81	80.44	63.03	63.78	68.17
red_GLEAN_10004797	BGI_novel_T002120,BGI_novel_T002121,red_GLEAN_10004797	80.67	79.05	81.99	73.69	69.49	68.18
red_GLEAN_10016546	BGI_novel_T011406,BGI_novel_T011407,BGI_novel_T011411,red_GLEAN_10016546	80.67	90.04	83.64	76.91	75.29	86.13
red_GLEAN_10022641	BGI_novel_T028169,BGI_novel_T028170,BGI_novel_T028171,BGI_novel_T028172,BGI_novel_T028173,BGI_novel_T028174,BGI_novel_T028175,BGI_novel_T028176,BGI_novel_T028177,BGI_novel_T028178,red_GLEAN_10022641	80.54	70.39	84.23	73	74.1	72.7
red_GLEAN_10011577	BGI_novel_T028819,BGI_novel_T028820,BGI_novel_T028821,BGI_novel_T028822,BGI_novel_T028833,red_GLEAN_10011577	80.46	82.79	83.65	68.77	62.4	73.92
red_GLEAN_10010887	BGI_novel_T030458,BGI_novel_T030459,BGI_novel_T030460,red_GLEAN_10010887	80.42	76.66	70.58	81.31	79.1	78.42
red_GLEAN_10005128	BGI_novel_T000944,BGI_novel_T000945,BGI_novel_T000946,red_GLEAN_10005128	80.35	79.62	79.95	66.87	70.56	63.02
red_GLEAN_10012994	red_GLEAN_10012994	80.26	70.69	79.21	68.48	70.2	68.31
red_GLEAN_10012094	BGI_novel_T026868,BGI_novel_T026869,BGI_novel_T026870,BGI_novel_T026871,red_GLEAN_10012094	80.13	75.57	78.32	39.89	34.69	56.2
red_GLEAN_10021275	BGI_novel_T021846,red_GLEAN_10021275	79.98	88.89	80.89	78.54	76.9	73.79
red_GLEAN_10022097	BGI_novel_T008403,BGI_novel_T008404,BGI_novel_T008405,BGI_novel_T008406,BGI_novel_T008407,BGI_novel_T008408,BGI_novel_T008409,BGI_novel_T008410,BGI_novel_T008411,red_GLEAN_10022097	79.81	75.03	76.97	72.88	71.27	74.95
red_GLEAN_10005905	BGI_novel_T047756,red_GLEAN_10005905	79.81	76.81	78.91	64.26	76.97	70.04
red_GLEAN_10004944	BGI_novel_T001712,BGI_novel_T001713,BGI_novel_T001714,red_GLEAN_10004944	79.8	90.94	87.91	80.76	83.7	80.42
red_GLEAN_10010669	BGI_novel_T031290,red_GLEAN_10010669	79.68	83.66	75.68	78.68	79.57	75.73
red_GLEAN_10013481	BGI_novel_T022232,red_GLEAN_10013481	79.37	85.93	83.01	91.13	92.29	106.47
red_GLEAN_10004953	BGI_novel_T001692,red_GLEAN_10004953	79.3	85.07	80.8	65.17	70.1	68.25
red_GLEAN_10018529	BGI_novel_T045745,BGI_novel_T045746,BGI_novel_T045747,BGI_novel_T045748,red_GLEAN_10018529	79.23	73.94	73.17	74.31	73.9	75.6
red_GLEAN_10017555	BGI_novel_T005118,BGI_novel_T005119,BGI_novel_T005120,BGI_novel_T005121,red_GLEAN_10017555	79.22	77.2	72.1	113.11	107.92	134.58
red_GLEAN_10019221	BGI_novel_T040382,BGI_novel_T040383,BGI_novel_T040384,BGI_novel_T040385,BGI_novel_T040386,BGI_novel_T040387,BGI_novel_T040388,BGI_novel_T040389,red_GLEAN_10019221	78.95	79.69	74.8	75.65	78.19	81.12
BGI_novel_G004363	BGI_novel_T030630	78.91	77.07	82.14	119.81	106.08	119.1
red_GLEAN_10020739	BGI_novel_T029179,red_GLEAN_10020739	78.82	72.82	70.9	82.23	75	83.94
red_GLEAN_10001772	BGI_novel_T031680,red_GLEAN_10001772	78.75	76.93	72.32	79.75	78.97	121.06
red_GLEAN_10015028	BGI_novel_T017537,BGI_novel_T017538,red_GLEAN_10015028	78.7	74.15	70.37	65.6	68.16	61.09
BGI_novel_G000371	BGI_novel_T002534	78.6	82.61	68.5	22.56	23.41	33.76
red_GLEAN_10005945	BGI_novel_T047524,BGI_novel_T047525,BGI_novel_T047526,BGI_novel_T047527,BGI_novel_T047528,BGI_novel_T047529,BGI_novel_T047530,BGI_novel_T047531,BGI_novel_T047532,red_GLEAN_10005945	78.53	78.56	81.53	59.44	62.54	66.13
red_GLEAN_10018644	BGI_novel_T045458,BGI_novel_T045459,BGI_novel_T045460,BGI_novel_T045461,BGI_novel_T045462,BGI_novel_T045463,BGI_novel_T045464,BGI_novel_T045465,red_GLEAN_10018644	78.45	85.76	85.22	96.5	107.4	84.76
red_GLEAN_10012591	BGI_novel_T025042,BGI_novel_T025043,red_GLEAN_10012591	78.45	84.13	78.04	63.53	61.21	69.63
red_GLEAN_10010693	BGI_novel_T031240,BGI_novel_T031241,BGI_novel_T031242,BGI_novel_T031243,red_GLEAN_10010693	78.39	80.87	80.22	81.93	83.86	75.44
BGI_novel_G004164	BGI_novel_T028461	78.28	81.61	88.98	67.25	74.36	83.69
red_GLEAN_10007894	BGI_novel_T040676,BGI_novel_T040677,BGI_novel_T040678,BGI_novel_T040679,BGI_novel_T040680,BGI_novel_T040681,BGI_novel_T040682,BGI_novel_T040683,red_GLEAN_10007894	78.25	80.05	77.5	85.83	86.6	79.51
red_GLEAN_10017711	BGI_novel_T003349,BGI_novel_T003358,BGI_novel_T003359,BGI_novel_T003360,BGI_novel_T003361,red_GLEAN_10017711	78.24	77.47	79.35	64.01	69.66	64.68
red_GLEAN_10005706	BGI_novel_T048187,BGI_novel_T048188,red_GLEAN_10005706	78.18	79.04	71.75	50.98	50.1	48.54
red_GLEAN_10019913	BGI_novel_T013314,red_GLEAN_10019913	78.06	72.4	82.02	79.32	77.27	86.27
red_GLEAN_10006046	red_GLEAN_10006046	78.05	82.38	78.87	87.43	86.48	95.9
red_GLEAN_10015611	BGI_novel_T030678,BGI_novel_T030679,BGI_novel_T030680,BGI_novel_T030681,BGI_novel_T030682,red_GLEAN_10015611	77.93	85.12	73.19	46.94	45.37	50.5
red_GLEAN_10007990	BGI_novel_T040133,BGI_novel_T040134,red_GLEAN_10007990	77.88	75.92	70.54	83.28	76.79	86.27
red_GLEAN_10022914	BGI_novel_T043829,red_GLEAN_10022914	77.77	75.59	68	92.98	89.18	95.96
red_GLEAN_10022234	BGI_novel_T000171,BGI_novel_T000172,BGI_novel_T000173,BGI_novel_T000174,BGI_novel_T000175,BGI_novel_T000176,BGI_novel_T000177,red_GLEAN_10022234	77.7	73.95	72.34	68.53	71.4	68.26
BGI_novel_G005803	BGI_novel_T041693	77.66	77.7	66.79	47.91	50.58	55.49
BGI_novel_G004915	BGI_novel_T034353	77.38	75.67	75.62	34.01	37.27	20.82
red_GLEAN_10021891	BGI_novel_T013447,BGI_novel_T013448,BGI_novel_T013449,BGI_novel_T013450,BGI_novel_T013451,BGI_novel_T013452,BGI_novel_T013453,BGI_novel_T013454,red_GLEAN_10021891	77.36	75.06	66.2	68.03	64.35	68.2
BGI_novel_G002194	BGI_novel_T013276	77.33	78.47	76.75	63.59	62.8	63.17
BGI_novel_G002171	BGI_novel_T013154	77.31	81.59	88.36	69.85	77.97	69.99
red_GLEAN_10005459	BGI_novel_T006096,BGI_novel_T006097,BGI_novel_T006098,BGI_novel_T006099,BGI_novel_T006100,BGI_novel_T006101,red_GLEAN_10005459	77.18	74.78	70.25	34.65	37.14	36.95
red_GLEAN_10016053	BGI_novel_T013513,BGI_novel_T013514,BGI_novel_T013515,BGI_novel_T013516,red_GLEAN_10016053	77.15	72.36	69.71	81.35	81.86	88.16
red_GLEAN_10012136	BGI_novel_T026733,BGI_novel_T026734,BGI_novel_T026735,red_GLEAN_10012136	77.03	73.83	77.06	64.2	62.38	56.44
red_GLEAN_10011405	BGI_novel_T029284,red_GLEAN_10011405	77.03	70.52	62.86	63.51	72.4	61.13
red_GLEAN_10008695	BGI_novel_T037851,BGI_novel_T037852,BGI_novel_T037853,BGI_novel_T037854,BGI_novel_T037855,BGI_novel_T037856,red_GLEAN_10008695	76.71	79.17	77.25	71.91	77.67	76.33
red_GLEAN_10023109	BGI_novel_T026646,BGI_novel_T026647,BGI_novel_T026648,BGI_novel_T026649,BGI_novel_T026650,BGI_novel_T026651,BGI_novel_T026652,BGI_novel_T026653,BGI_novel_T026654,BGI_novel_T026655,BGI_novel_T026656,red_GLEAN_10023109	76.62	77.65	76.46	79.05	82.19	102.49
red_GLEAN_10016110	BGI_novel_T012997,BGI_novel_T012998,BGI_novel_T012999,BGI_novel_T013001,red_GLEAN_10016110	76.61	73.86	74.83	65.51	65.54	65.26
red_GLEAN_10010152	BGI_novel_T038176,BGI_novel_T038177,BGI_novel_T038178,BGI_novel_T038179,red_GLEAN_10010152	76.58	78.87	78.61	77.09	75.71	74.76
red_GLEAN_10018060	BGI_novel_T048646,red_GLEAN_10018060	76.51	69.94	67.37	63.08	64.92	64.22
red_GLEAN_10022491	BGI_novel_T032730,BGI_novel_T032731,BGI_novel_T032732,BGI_novel_T032733,BGI_novel_T032734,BGI_novel_T032735,BGI_novel_T032736,red_GLEAN_10022491	76.51	60.87	60.57	101.91	104.66	121.32
red_GLEAN_10006393	BGI_novel_T045708,red_GLEAN_10006393	76.51	80.38	85.29	85.27	90.79	86.93
red_GLEAN_10007596	BGI_novel_T046425,red_GLEAN_10007596	76.49	78.53	79.76	0.27	0.16	0.28
red_GLEAN_10008959	BGI_novel_T037148,BGI_novel_T037149,BGI_novel_T037150,BGI_novel_T037151,BGI_novel_T037152,BGI_novel_T037153,BGI_novel_T037154,BGI_novel_T037155,BGI_novel_T037156,BGI_novel_T037157,BGI_novel_T037158,BGI_novel_T037159,BGI_novel_T037160,BGI_novel_T037161,BGI_novel_T037162,red_GLEAN_10008959	76.46	76.17	77.81	65.05	66.06	73.92
red_GLEAN_10000900	red_GLEAN_10000900	76.44	85.6	83.05	84.55	82.73	78.57
red_GLEAN_10021623	BGI_novel_T018613,BGI_novel_T018614,red_GLEAN_10021623	76.43	73.2	75.8	69.56	65.11	76.07
red_GLEAN_10003592	BGI_novel_T008040,red_GLEAN_10003592	76.4	79.89	77.17	52.23	51.81	45.33
red_GLEAN_10013959	BGI_novel_T020780,BGI_novel_T020781,BGI_novel_T020782,BGI_novel_T020783,red_GLEAN_10013959	76.4	77.41	77.33	95.8	99.61	94.51
red_GLEAN_10007319	BGI_novel_T042691,BGI_novel_T042692,BGI_novel_T042693,red_GLEAN_10007319	76.34	80.58	83.78	57.69	52.02	51.06
red_GLEAN_10015886	BGI_novel_T014568,BGI_novel_T014569,BGI_novel_T014570,BGI_novel_T014571,BGI_novel_T014572,BGI_novel_T014573,BGI_novel_T014574,BGI_novel_T014575,BGI_novel_T014576,BGI_novel_T014577,BGI_novel_T014578,BGI_novel_T014579,red_GLEAN_10015886	76.24	76.51	71.79	64.95	63.19	59.96
red_GLEAN_10006722	BGI_novel_T044500,BGI_novel_T044501,BGI_novel_T044507,BGI_novel_T044508,BGI_novel_T044509,BGI_novel_T044510,BGI_novel_T044511,BGI_novel_T044512,red_GLEAN_10006722	76.21	84.13	84.5	75.51	76.62	76.97
BGI_novel_G003047	BGI_novel_T018752	76.2	79.45	67.08	53.79	59.97	59.6
red_GLEAN_10022146	BGI_novel_T006646,BGI_novel_T006647,red_GLEAN_10022146	76.18	74.93	79.07	9.75	8.97	3.13
red_GLEAN_10017566	BGI_novel_T005130,red_GLEAN_10017566	76.07	72.52	71.66	52.14	46.97	41.5
red_GLEAN_10004710	BGI_novel_T002543,BGI_novel_T002544,BGI_novel_T002545,red_GLEAN_10004710	76.02	75.21	78.81	78.46	79.49	74.71
BGI_novel_G004309	BGI_novel_T030232	75.99	80.19	83.84	64.81	62.42	70.25
red_GLEAN_10011795	BGI_novel_T027665,BGI_novel_T027666,BGI_novel_T027667,BGI_novel_T027668,BGI_novel_T027669,BGI_novel_T027670,BGI_novel_T027671,red_GLEAN_10011795	75.99	78.58	80.85	56.86	54.57	62.58
red_GLEAN_10010389	BGI_novel_T032888,BGI_novel_T032889,BGI_novel_T032890,BGI_novel_T032891,BGI_novel_T032892,BGI_novel_T032893,red_GLEAN_10010389	75.99	67.98	65.46	70.78	76.18	60.44
red_GLEAN_10017287	BGI_novel_T007444,red_GLEAN_10017287	75.91	76.45	81.9	76.68	78.37	77.72
red_GLEAN_10022126	BGI_novel_T006609,BGI_novel_T006610,BGI_novel_T006611,BGI_novel_T006612,BGI_novel_T006613,BGI_novel_T006614,BGI_novel_T006615,BGI_novel_T006616,red_GLEAN_10022126	75.8	81.19	78.04	66.19	66.04	67.38
red_GLEAN_10021857	red_GLEAN_10021857	75.66	70.27	69.9	100.26	98.69	94.02
red_GLEAN_10004260	BGI_novel_T004912,BGI_novel_T004913,red_GLEAN_10004260	75.61	76.69	73.82	71.18	68.71	73.35
red_GLEAN_10022719	red_GLEAN_10022719	75.52	68.08	62.7	66.14	68.16	73.96
red_GLEAN_10005297	BGI_novel_T001527,BGI_novel_T001528,BGI_novel_T001529,red_GLEAN_10005297	75.41	72.5	75.73	69.46	69.72	68.02
BGI_novel_G002888	BGI_novel_T017156	75.35	74.23	76.4	100.37	101.19	95.76
red_GLEAN_10013057	BGI_novel_T023733,BGI_novel_T023734,BGI_novel_T023735,BGI_novel_T023736,BGI_novel_T023737,BGI_novel_T023738,BGI_novel_T023739,red_GLEAN_10013057	75.23	67.98	72.89	64.67	69.85	62.51
red_GLEAN_10013734	BGI_novel_T021604,BGI_novel_T021605,BGI_novel_T021606,red_GLEAN_10013734	75.14	74.15	69.12	50.06	44.07	42.09
BGI_novel_G004402	BGI_novel_T030820	75.09	76.76	78.75	96.73	101.79	110.15
red_GLEAN_10012289	BGI_novel_T026132,BGI_novel_T026133,BGI_novel_T026134,BGI_novel_T026135,red_GLEAN_10012289	75.09	65.37	54.1	28.76	40.81	47.1
red_GLEAN_10016295	BGI_novel_T012290,BGI_novel_T012291,BGI_novel_T012292,red_GLEAN_10016295	74.98	88.06	75.71	0.85	0.52	1.9
red_GLEAN_10011557	BGI_novel_T028780,red_GLEAN_10011557	74.88	75.91	72.66	70.85	61.53	62.05
red_GLEAN_10021787	BGI_novel_T014336,BGI_novel_T014337,BGI_novel_T014338,red_GLEAN_10021787	74.87	78.89	77.73	67.2	66.82	67.84
red_GLEAN_10010563	BGI_novel_T031780,red_GLEAN_10010563	74.84	76.92	72.93	118.3	112.6	128.44
red_GLEAN_10020162	BGI_novel_T017950,BGI_novel_T017951,BGI_novel_T017952,BGI_novel_T017953,BGI_novel_T017954,BGI_novel_T017955,BGI_novel_T017956,BGI_novel_T017957,BGI_novel_T017958,red_GLEAN_10020162	74.76	75.17	73.72	60.92	66.26	59.72
BGI_novel_G001408	BGI_novel_T008904	74.66	72.79	67.64	84.41	79.95	78.83
BGI_novel_G004138	BGI_novel_T028037	74.57	70.09	72.9	74.97	69.12	74.89
red_GLEAN_10007443	BGI_novel_T004344,BGI_novel_T004345,BGI_novel_T004346,BGI_novel_T004347,BGI_novel_T004348,BGI_novel_T004349,BGI_novel_T004350,BGI_novel_T004351,BGI_novel_T004352,red_GLEAN_10007443	74.54	68.96	69.21	83.65	81.31	80.51
red_GLEAN_10018110	BGI_novel_T014175,BGI_novel_T014176,red_GLEAN_10018110	74.51	71.56	66.27	62.58	68.11	56.34
red_GLEAN_10015593	BGI_novel_T015401,BGI_novel_T015402,BGI_novel_T015403,BGI_novel_T015404,red_GLEAN_10015593	74.39	73.17	82.52	61.78	60.92	63.55
red_GLEAN_10005135	BGI_novel_T004119,red_GLEAN_10005135	74.35	72.11	68.63	77.64	83.05	77.95
BGI_novel_G001908	BGI_novel_T011761	74.31	67.81	68.66	94.83	96.88	102.86
red_GLEAN_10012961	BGI_novel_T024273,BGI_novel_T024274,BGI_novel_T024275,BGI_novel_T024276,BGI_novel_T024277,BGI_novel_T024278,red_GLEAN_10012961	74.25	76.45	77.17	78.89	78.26	80.09
red_GLEAN_10014907	BGI_novel_T018208,BGI_novel_T018209,BGI_novel_T018210,BGI_novel_T018211,BGI_novel_T018212,red_GLEAN_10014907	74.25	76.17	72.15	48.15	49.9	44.59
red_GLEAN_10008254	BGI_novel_T039270,BGI_novel_T039271,BGI_novel_T039272,BGI_novel_T039273,BGI_novel_T039274,BGI_novel_T039275,BGI_novel_T039276,BGI_novel_T039277,BGI_novel_T039278,BGI_novel_T039279,BGI_novel_T039280,BGI_novel_T039281,BGI_novel_T039282,BGI_novel_T039283,BGI_novel_T039284,BGI_novel_T039285,BGI_novel_T039286,BGI_novel_T039287,BGI_novel_T039288,BGI_novel_T039289,BGI_novel_T039290,BGI_novel_T039291,BGI…	74.15	78.24	72.37	70.07	70.54	71.62
red_GLEAN_10008022	BGI_novel_T039895,BGI_novel_T039896,BGI_novel_T039897,BGI_novel_T039898,BGI_novel_T039899,BGI_novel_T039900,red_GLEAN_10008022	74.09	79	72.62	57.43	54.62	54.8
red_GLEAN_10013327	BGI_novel_T023127,BGI_novel_T023128,BGI_novel_T023129,BGI_novel_T023130,red_GLEAN_10013327	74.06	80.6	78.73	68.73	81.57	72.57
red_GLEAN_10021889	BGI_novel_T013437,BGI_novel_T013438,BGI_novel_T013439,BGI_novel_T013440,red_GLEAN_10021889	73.99	71.25	77.76	76.24	76.28	73.76
red_GLEAN_10002934	BGI_novel_T011442,BGI_novel_T011443,red_GLEAN_10002934	73.99	70	65.44	70.81	71.33	72.66
red_GLEAN_10012995	BGI_novel_T024087,red_GLEAN_10012995	73.93	69.2	74.37	57.8	59.62	65.62
red_GLEAN_10015080	BGI_novel_T017486,BGI_novel_T017487,red_GLEAN_10015080	73.92	70.18	65.92	46.4	42.08	39.03
red_GLEAN_10010765	red_GLEAN_10010765	73.81	83.93	96.64	83.87	83.38	74.53
red_GLEAN_10018952	BGI_novel_T017266,BGI_novel_T017267,BGI_novel_T017268,BGI_novel_T017269,BGI_novel_T017270,BGI_novel_T017271,BGI_novel_T017272,BGI_novel_T017273,BGI_novel_T017274,BGI_novel_T017275,BGI_novel_T017276,BGI_novel_T017277,BGI_novel_T017278,BGI_novel_T017279,BGI_novel_T017280,red_GLEAN_10018952	73.71	73.16	73.48	71.52	71.95	67.15
red_GLEAN_10009551	BGI_novel_T034903,red_GLEAN_10009551	73.68	72.04	72.4	69.78	70.71	68.64
red_GLEAN_10021709	BGI_novel_T016868,BGI_novel_T016869,red_GLEAN_10021709	73.61	75.73	74.48	63.22	62.91	60.6
red_GLEAN_10017830	BGI_novel_T002231,BGI_novel_T002232,BGI_novel_T002233,BGI_novel_T002234,BGI_novel_T002235,BGI_novel_T002236,BGI_novel_T002237,BGI_novel_T002238,BGI_novel_T002239,red_GLEAN_10017830	73.59	69.68	67.35	51.84	50.34	52.26
BGI_novel_G002285	BGI_novel_T013775	73.55	67.16	80.83	65.37	50.39	59.17
red_GLEAN_10013266	BGI_novel_T023419,BGI_novel_T023420,red_GLEAN_10013266	73.53	82.39	86.45	89.39	83.81	80.73
red_GLEAN_10020821	BGI_novel_T044825,BGI_novel_T044826,red_GLEAN_10020821	73.51	68.37	64.78	91.61	81.14	109.49
red_GLEAN_10021557	BGI_novel_T012684,red_GLEAN_10021557	73.48	69.92	64.25	77.86	75.91	92.9
red_GLEAN_10022631	BGI_novel_T028133,BGI_novel_T028134,BGI_novel_T028135,BGI_novel_T028136,BGI_novel_T028137,BGI_novel_T028138,BGI_novel_T028139,BGI_novel_T028140,red_GLEAN_10022631	73.44	72.42	69.42	61.42	60.89	63.58
BGI_novel_G004464	BGI_novel_T031139	73.38	72.89	67.62	69.61	69	76.92
red_GLEAN_10004681	BGI_novel_T003482,BGI_novel_T003483,BGI_novel_T003484,BGI_novel_T003485,red_GLEAN_10004681	73.32	80.62	76.58	71.18	70.62	73.9
red_GLEAN_10005957	BGI_novel_T047547,BGI_novel_T047548,BGI_novel_T047549,BGI_novel_T047550,red_GLEAN_10005957	73.32	82.29	72.14	48.37	49.69	49.54
red_GLEAN_10005550	BGI_novel_T048888,red_GLEAN_10005550	73.29	67.13	68.31	50.75	51.73	53
red_GLEAN_10017851	BGI_novel_T002266,red_GLEAN_10017851	73.24	81.04	77.36	59.43	60.41	62.95
red_GLEAN_10020073	BGI_novel_T033697,BGI_novel_T033698,red_GLEAN_10020073	73.2	82.8	91.32	76.74	76.7	67.96
BGI_novel_G001805	BGI_novel_T011269	73.11	75.08	68.7	32.2	27.83	33.35
BGI_novel_G004322	BGI_novel_T030297	73.1	72.41	53.77	59.61	67.92	77.52
BGI_novel_G001059	BGI_novel_T006995	73.06	79.86	73.19	59.9	73.1	128.6
red_GLEAN_10014814	BGI_novel_T018563,BGI_novel_T018564,red_GLEAN_10014814	73.01	75.79	78.94	78.32	85.46	71.4
red_GLEAN_10017664	BGI_novel_T005812,BGI_novel_T005813,BGI_novel_T005814,BGI_novel_T005815,red_GLEAN_10017664	72.88	75.36	70.42	65.52	69.11	76.75
red_GLEAN_10020913	BGI_novel_T028283,BGI_novel_T028284,BGI_novel_T028285,red_GLEAN_10020913	72.86	72.28	69.23	45.94	46.91	48.42
red_GLEAN_10021208	BGI_novel_T023920,BGI_novel_T023921,red_GLEAN_10021208	72.86	68.92	69.68	80.34	85.54	89.54
red_GLEAN_10014196	red_GLEAN_10014196	72.82	81.38	78.09	74.71	80.17	82.6
red_GLEAN_10021427	red_GLEAN_10021427	72.75	69.77	68	71.33	77.98	75.55
BGI_novel_G000665	BGI_novel_T004403	72.71	67.6	60.93	60.12	55.53	93.87
red_GLEAN_10007194	BGI_novel_T043093,red_GLEAN_10007194	72.53	75.19	73.89	61.47	65.52	62.55
red_GLEAN_10004399	BGI_novel_T003958,BGI_novel_T003959,BGI_novel_T003960,BGI_novel_T003961,BGI_novel_T003962,BGI_novel_T003963,BGI_novel_T003964,BGI_novel_T003965,BGI_novel_T003966,BGI_novel_T003967,BGI_novel_T003968,BGI_novel_T003969,BGI_novel_T003970,BGI_novel_T003971,BGI_novel_T003972,BGI_novel_T003973,BGI_novel_T003974,BGI_novel_T003975,BGI_novel_T003976,BGI_novel_T003977,red_GLEAN_10004399	72.52	73.14	73.21	61.7	60.51	59.41
red_GLEAN_10008164	red_GLEAN_10008164	72.5	65.62	66.44	48.3	52.92	50.56
red_GLEAN_10011955	BGI_novel_T042031,BGI_novel_T042032,BGI_novel_T042033,BGI_novel_T042034,BGI_novel_T042035,red_GLEAN_10011955	72.4	70.93	70.65	51.24	51.87	55.35
red_GLEAN_10007601	BGI_novel_T046432,red_GLEAN_10007601	72.4	65.66	70.15	69.73	70.59	53.92
red_GLEAN_10009483	BGI_novel_T035161,BGI_novel_T035162,BGI_novel_T035163,red_GLEAN_10009483	72.35	76.3	75.11	63.62	64.28	63.29
red_GLEAN_10002293	BGI_novel_T017615,BGI_novel_T017616,red_GLEAN_10002293	72.28	81.65	76.17	56.85	55.18	49.45
BGI_novel_G003136	BGI_novel_T019629	72.27	71.68	69.41	117.78	144.4	164.27
BGI_novel_G003137	BGI_novel_T019630	72.27	71.68	69.41	117.78	144.4	164.27
red_GLEAN_10020011	BGI_novel_T034115,BGI_novel_T034116,BGI_novel_T034117,BGI_novel_T034118,BGI_novel_T034119,red_GLEAN_10020011	72.27	68.34	66.45	45.65	46.07	47.45
red_GLEAN_10014893	BGI_novel_T018166,BGI_novel_T018167,BGI_novel_T018168,BGI_novel_T018169,BGI_novel_T018170,red_GLEAN_10014893	72.24	78.06	79.76	81.17	79.1	76.32
red_GLEAN_10008010	BGI_novel_T040252,BGI_novel_T040253,BGI_novel_T040254,BGI_novel_T040255,BGI_novel_T040256,red_GLEAN_10008010	72.22	81.93	75.14	61.56	56.44	68.52
BGI_novel_G006726	BGI_novel_T048493	72.14	77.74	81.92	80.7	85.06	80.12
BGI_novel_G005679	BGI_novel_T040751	72.1	76.67	80.58	73.56	73.62	75.76
red_GLEAN_10002969	BGI_novel_T011226,BGI_novel_T011227,red_GLEAN_10002969	72.05	71.41	70.56	67.68	71.26	78.04
red_GLEAN_10017582	BGI_novel_T004047,BGI_novel_T004048,red_GLEAN_10017582	72.04	70.46	64.12	78.25	80.12	86.04
red_GLEAN_10006319	BGI_novel_T045910,red_GLEAN_10006319	72.02	73.66	71.37	72.57	67.6	70.96
red_GLEAN_10009894	BGI_novel_T047893,BGI_novel_T047894,BGI_novel_T047895,red_GLEAN_10009894	71.93	69.83	67.18	72.92	74.91	79.51
red_GLEAN_10016522	BGI_novel_T011557,BGI_novel_T011558,BGI_novel_T011559,BGI_novel_T011560,BGI_novel_T011561,BGI_novel_T011562,BGI_novel_T011563,BGI_novel_T011564,BGI_novel_T011565,BGI_novel_T011566,red_GLEAN_10016522	71.91	79.5	80.03	51.99	54.93	50.93
red_GLEAN_10021859	BGI_novel_T015309,BGI_novel_T015310,red_GLEAN_10021859	71.87	66.95	65.61	77.93	82.64	104.23
red_GLEAN_10017067	red_GLEAN_10017067	71.86	70.46	80.42	84.38	96.21	77.36
red_GLEAN_10018713	BGI_novel_T044240,BGI_novel_T044241,BGI_novel_T044242,red_GLEAN_10018713	71.84	71.17	77.2	55.42	56.27	53.56
red_GLEAN_10007270	BGI_novel_T042787,red_GLEAN_10007270	71.82	71.74	75.19	70.93	71.08	78.56
red_GLEAN_10007305	BGI_novel_T042762,BGI_novel_T042763,BGI_novel_T042764,red_GLEAN_10007305	71.8	76.15	74	57.14	62.67	60.96
BGI_novel_G006662	BGI_novel_T048100	71.76	68.56	72.83	68.64	71.18	73.25
red_GLEAN_10014918	BGI_novel_T018230,red_GLEAN_10014918	71.73	80.73	65.93	52.14	48.92	66.42
red_GLEAN_10016626	BGI_novel_T010718,BGI_novel_T010719,BGI_novel_T010720,red_GLEAN_10016626	71.67	72.01	75.03	83.49	82	76.02
red_GLEAN_10002325	red_GLEAN_10002325	71.63	66.88	69.1	54.14	57.61	59.04
BGI_novel_G000650	BGI_novel_T004236	71.59	75.45	78.92	87.04	79.18	76.89
red_GLEAN_10002551	red_GLEAN_10002551	71.53	78.94	72.78	96.29	97.7	78.33
BGI_novel_G004568	BGI_novel_T031789	71.5	71.95	79.33	27.56	24.06	30.83
red_GLEAN_10020140	BGI_novel_T017893,BGI_novel_T017894,BGI_novel_T017895,BGI_novel_T017896,BGI_novel_T017897,BGI_novel_T017898,red_GLEAN_10020140	71.44	71.76	69.19	51.02	53.64	57.42
red_GLEAN_10010731	BGI_novel_T031012,BGI_novel_T031013,BGI_novel_T031014,BGI_novel_T031015,BGI_novel_T031016,red_GLEAN_10010731	71.41	69.19	65.7	87.12	84.81	108.45
red_GLEAN_10021286	BGI_novel_T021872,BGI_novel_T021873,BGI_novel_T021874,BGI_novel_T021875,BGI_novel_T021876,BGI_novel_T021877,BGI_novel_T021878,BGI_novel_T021879,BGI_novel_T021880,BGI_novel_T021881,BGI_novel_T021882,BGI_novel_T021883,BGI_novel_T021884,BGI_novel_T021885,BGI_novel_T021886,BGI_novel_T021887,BGI_novel_T021888,BGI_novel_T021889,red_GLEAN_10021286	71.41	68.94	72.16	69.76	70.41	70.54
BGI_novel_G000162	BGI_novel_T001578	71.38	67.14	64.48	31.13	29.87	28.7
red_GLEAN_10020408	BGI_novel_T031898,BGI_novel_T031899,BGI_novel_T031900,red_GLEAN_10020408	71.35	68.94	83.45	90.05	94.06	81
BGI_novel_G006451	BGI_novel_T046926	71.33	78.6	163.74	132.62	106.67	97.65
red_GLEAN_10019271	red_GLEAN_10019271	71.33	56.84	57.05	75.55	75.34	72.39
red_GLEAN_10007407	BGI_novel_T042297,BGI_novel_T042298,BGI_novel_T042299,BGI_novel_T042300,BGI_novel_T042301,BGI_novel_T042302,BGI_novel_T042303,red_GLEAN_10007407	71.31	73.24	74.92	74.23	76.83	70.55
red_GLEAN_10002075	BGI_novel_T022475,red_GLEAN_10002075	71.24	71.66	63.79	77.85	78.75	75.02
BGI_novel_G003528	BGI_novel_T022825	71.21	84.91	71.23	39.81	43.02	31.02
BGI_novel_G003655	BGI_novel_T023776	71.19	58.94	66.7	32.9	24.34	11.4
red_GLEAN_10019423	BGI_novel_T021351,red_GLEAN_10019423	71.18	71.83	68.11	66.29	71.61	67.36
BGI_novel_G004626	BGI_novel_T032037	71.16	64.59	71.58	29.05	28.52	38.52
red_GLEAN_10016825	BGI_novel_T009754,BGI_novel_T009755,red_GLEAN_10016825	71.13	73.21	74.86	43.7	45.59	42.36
red_GLEAN_10020742	BGI_novel_T029181,BGI_novel_T029182,red_GLEAN_10020742	71.12	70.74	69.44	59.91	56.7	65.39
BGI_novel_G000480	BGI_novel_T003224	71.11	69.57	75.87	33	32.41	25.87
red_GLEAN_10020480	BGI_novel_T035751,red_GLEAN_10020480	71.1	69.34	72.02	64.06	63.05	74.94
red_GLEAN_10022533	BGI_novel_T019801,red_GLEAN_10022533	71.07	84.04	80.72	62.02	61.98	65.19
red_GLEAN_10012155	BGI_novel_T026805,BGI_novel_T026806,BGI_novel_T026807,BGI_novel_T026808,BGI_novel_T026809,BGI_novel_T026810,BGI_novel_T026811,BGI_novel_T026812,BGI_novel_T026813,BGI_novel_T026814,BGI_novel_T026815,BGI_novel_T026816,red_GLEAN_10012155	71.07	64.62	67.79	72.51	73.48	68.27
red_GLEAN_10016489	BGI_novel_T024571,BGI_novel_T024572,BGI_novel_T024573,BGI_novel_T024574,BGI_novel_T024575,BGI_novel_T024576,BGI_novel_T024577,BGI_novel_T024578,BGI_novel_T024579,red_GLEAN_10016489	71.03	69.74	69.71	52.96	51.81	50.7
red_GLEAN_10007911	BGI_novel_T040638,red_GLEAN_10007911	70.92	67.37	68.92	45.24	50.31	52.91
BGI_novel_G001089	BGI_novel_T007154	70.91	72.2	65.83	68.48	63.45	62.35
BGI_novel_G001709	BGI_novel_T010575	70.89	64.71	68.63	10.06	9.61	7.73
red_GLEAN_10019817	BGI_novel_T034936,BGI_novel_T034937,red_GLEAN_10019817	70.81	68.03	66.17	59.08	60.63	60.87
red_GLEAN_10001056	BGI_novel_T045007,red_GLEAN_10001056	70.77	65.6	70.09	61.6	68.2	68.51
red_GLEAN_10010540	BGI_novel_T031729,BGI_novel_T031730,red_GLEAN_10010540	70.73	67.42	70.9	26.6	20.15	24.48
red_GLEAN_10008485	BGI_novel_T038606,BGI_novel_T038607,red_GLEAN_10008485	70.71	75.22	71.46	31.64	32.2	41.1
red_GLEAN_10005460	red_GLEAN_10005460	70.58	70.39	74.54	94.2	98.78	96.21
red_GLEAN_10015793	BGI_novel_T014682,BGI_novel_T014683,BGI_novel_T014684,BGI_novel_T014685,BGI_novel_T014686,BGI_novel_T014687,BGI_novel_T014688,BGI_novel_T014689,BGI_novel_T014690,red_GLEAN_10015793	70.54	65.59	62.89	53.25	55.12	54.39
red_GLEAN_10007159	BGI_novel_T003770,BGI_novel_T003771,BGI_novel_T003772,BGI_novel_T003773,BGI_novel_T003774,BGI_novel_T003775,BGI_novel_T003776,BGI_novel_T003777,BGI_novel_T003778,BGI_novel_T003779,red_GLEAN_10007159	70.49	74.8	66.78	58.49	59.47	65.19
red_GLEAN_10004988	BGI_novel_T001455,BGI_novel_T001456,BGI_novel_T001457,BGI_novel_T001458,BGI_novel_T001459,red_GLEAN_10004988	70.46	75.54	66.47	75.75	78.87	87.99
red_GLEAN_10018680	BGI_novel_T004496,red_GLEAN_10018680	70.4	73.39	66.07	91.77	89.74	97.07
red_GLEAN_10009358	BGI_novel_T035552,BGI_novel_T035553,BGI_novel_T035554,BGI_novel_T035555,BGI_novel_T035556,BGI_novel_T035557,BGI_novel_T035558,BGI_novel_T035559,BGI_novel_T035560,BGI_novel_T035561,BGI_novel_T035562,red_GLEAN_10009358	70.38	71.22	70.7	62.5	65.06	63.49
red_GLEAN_10021253	BGI_novel_T021779,red_GLEAN_10021253	70.33	75.55	65.77	53.96	52.41	54.47
red_GLEAN_10006709	BGI_novel_T044388,BGI_novel_T044389,BGI_novel_T044390,BGI_novel_T044391,BGI_novel_T044392,BGI_novel_T044393,BGI_novel_T044394,red_GLEAN_10006709	70.27	65.54	72.76	50.31	47.44	58.35
red_GLEAN_10006450	BGI_novel_T045500,BGI_novel_T045501,BGI_novel_T045502,BGI_novel_T045503,BGI_novel_T045504,red_GLEAN_10006450	70.26	74.32	70.92	34.39	33.73	37.04
red_GLEAN_10022966	BGI_novel_T043983,red_GLEAN_10022966	70.19	69.78	66.71	39.7	43.08	34.61
red_GLEAN_10003370	BGI_novel_T009170,red_GLEAN_10003370	70.03	69.33	67.83	59.86	55.49	59.84
red_GLEAN_10011402	BGI_novel_T029259,BGI_novel_T029260,BGI_novel_T029261,BGI_novel_T029262,BGI_novel_T029263,BGI_novel_T029264,BGI_novel_T029265,BGI_novel_T029266,BGI_novel_T029267,red_GLEAN_10011402	69.97	65.43	63.34	64.93	65.96	72.97
red_GLEAN_10016171	BGI_novel_T012954,red_GLEAN_10016171	69.93	62.7	68.32	39.67	43.78	56.61
red_GLEAN_10021415	BGI_novel_T020548,BGI_novel_T020549,BGI_novel_T020550,BGI_novel_T020551,BGI_novel_T020552,BGI_novel_T020553,BGI_novel_T020554,BGI_novel_T020555,BGI_novel_T020556,red_GLEAN_10021415	69.84	59.44	62.25	70.37	66.95	78.15
red_GLEAN_10009955	BGI_novel_T033780,red_GLEAN_10009955	69.69	65.97	63.39	54.88	49.52	49.15
red_GLEAN_10021966	red_GLEAN_10021966	69.52	68.28	69.51	51.53	50.85	54.23
red_GLEAN_10009304	BGI_novel_T035776,BGI_novel_T035777,BGI_novel_T035778,red_GLEAN_10009304	69.47	72.22	66.77	50.02	48.32	52.29
red_GLEAN_10007204	red_GLEAN_10007204	69.38	70.56	119.9	94.65	88.43	72.81
BGI_novel_G002916	BGI_novel_T017425	69.31	65.74	62.41	102.69	96.31	89.86
red_GLEAN_10022843	BGI_novel_T000022,BGI_novel_T000023,BGI_novel_T000024,red_GLEAN_10022843	69.31	77.84	72.94	66.64	67.84	68.82
red_GLEAN_10007995	BGI_novel_T040210,BGI_novel_T040211,BGI_novel_T040212,red_GLEAN_10007995	69.13	63.81	62.53	46.25	45.93	59.25
red_GLEAN_10017255	BGI_novel_T008468,BGI_novel_T008469,red_GLEAN_10017255	69.12	71.44	76.63	62.64	54.77	56.16
red_GLEAN_10004992	BGI_novel_T001466,BGI_novel_T001467,red_GLEAN_10004992	69.08	56.92	58.79	50.95	52.32	46.75
red_GLEAN_10013466	BGI_novel_T022376,BGI_novel_T022377,BGI_novel_T022378,BGI_novel_T022379,red_GLEAN_10013466	69.03	69.12	67.32	52.71	51.36	55.07
red_GLEAN_10014438	BGI_novel_T019413,red_GLEAN_10014438	69.03	72.54	73.81	69.2	69.98	79.13
red_GLEAN_10016342	BGI_novel_T023816,red_GLEAN_10016342	68.98	71.67	69.32	72.73	74.5	71.27
BGI_novel_G000726	BGI_novel_T004925	68.94	73.55	66.08	64.6	63.32	69.18
red_GLEAN_10020239	BGI_novel_T022395,BGI_novel_T022396,BGI_novel_T022397,red_GLEAN_10020239	68.93	67.82	63.86	62.86	65.75	66.15
red_GLEAN_10012549	BGI_novel_T025422,red_GLEAN_10012549	68.81	57.87	60.74	45.9	42.86	45.08
red_GLEAN_10016572	BGI_novel_T011183,BGI_novel_T011184,BGI_novel_T011185,BGI_novel_T011186,BGI_novel_T011187,BGI_novel_T011188,red_GLEAN_10016572	68.79	73.01	76.81	67.88	72.02	65.93
red_GLEAN_10001541	red_GLEAN_10001541	68.76	68.44	63.6	74.72	71.44	76.92
red_GLEAN_10005787	BGI_novel_T048036,red_GLEAN_10005787	68.74	70.49	71.84	64.22	65.56	64.87
red_GLEAN_10013987	BGI_novel_T020753,red_GLEAN_10013987	68.73	68.28	64.63	65.78	65.46	65.71
red_GLEAN_10014318	BGI_novel_T019987,BGI_novel_T019988,BGI_novel_T019989,red_GLEAN_10014318	68.73	67.53	63.2	50.63	51.41	42.58
red_GLEAN_10023071	BGI_novel_T026542,BGI_novel_T026543,BGI_novel_T026544,BGI_novel_T026545,BGI_novel_T026546,red_GLEAN_10023071	68.7	72.72	74.24	75.19	73.63	72.91
red_GLEAN_10002850	BGI_novel_T011958,BGI_novel_T011959,red_GLEAN_10002850	68.65	67.84	74.03	68.5	69.87	63.99
BGI_novel_G001865	BGI_novel_T011620	68.64	68.7	76.62	78.62	77.33	74.17
red_GLEAN_10018841	BGI_novel_T043523,BGI_novel_T043524,BGI_novel_T043525,BGI_novel_T043526,BGI_novel_T043527,red_GLEAN_10018841	68.61	68.55	66.17	54.32	54.62	59.8
red_GLEAN_10019066	BGI_novel_T006464,BGI_novel_T006465,BGI_novel_T006466,BGI_novel_T006467,red_GLEAN_10019066	68.54	72.83	70.83	65.81	63.53	73.27
red_GLEAN_10022008	BGI_novel_T011285,BGI_novel_T011286,BGI_novel_T011287,BGI_novel_T011288,BGI_novel_T011289,BGI_novel_T011290,BGI_novel_T011291,BGI_novel_T011292,BGI_novel_T011293,BGI_novel_T011294,BGI_novel_T011295,BGI_novel_T011296,red_GLEAN_10022008	68.54	72.01	65.22	53.68	53.1	53.32
red_GLEAN_10008490	BGI_novel_T038567,BGI_novel_T038568,BGI_novel_T038569,BGI_novel_T038570,red_GLEAN_10008490	68.51	65.7	70.11	58.83	63.47	58.97
red_GLEAN_10020244	BGI_novel_T022402,red_GLEAN_10020244	68.47	72.36	73.98	52.92	57.8	48.16
red_GLEAN_10015857	BGI_novel_T014517,BGI_novel_T014518,BGI_novel_T014519,BGI_novel_T014520,BGI_novel_T014521,red_GLEAN_10015857	68.45	72.12	75.25	67.89	69.47	62.85
red_GLEAN_10016366	BGI_novel_T012068,BGI_novel_T012069,BGI_novel_T012070,BGI_novel_T012071,red_GLEAN_10016366	68.39	62.95	67.25	53.24	57.9	52.56
BGI_novel_G004645	BGI_novel_T032129	68.34	76.53	79.59	54.95	48.07	53.02
red_GLEAN_10017368	BGI_novel_T008168,red_GLEAN_10017368	68.33	69.67	73.3	69.2	67.92	70.25
BGI_novel_G004304	BGI_novel_T030199	68.3	72.44	66.83	68.22	64.51	80.03
red_GLEAN_10005829	BGI_novel_T047996,BGI_novel_T047997,red_GLEAN_10005829	68.2	65.83	67.02	93.48	87.25	93.59
red_GLEAN_10013391	BGI_novel_T022824,red_GLEAN_10013391	68.2	72.35	77.35	62.58	60.78	65.3
red_GLEAN_10018817	BGI_novel_T044020,BGI_novel_T044021,red_GLEAN_10018817	68.11	73.7	76.17	51.03	58.72	48.81
red_GLEAN_10004311	BGI_novel_T004440,BGI_novel_T004441,BGI_novel_T004442,BGI_novel_T004443,BGI_novel_T004444,red_GLEAN_10004311	68.05	67.16	65.11	90.26	86.1	88.06
red_GLEAN_10022116	BGI_novel_T008447,BGI_novel_T008448,BGI_novel_T008449,red_GLEAN_10022116	68.04	70.91	68.47	70.49	75.29	78.94
BGI_novel_G000455	BGI_novel_T003047	67.98	66.09	60.81	68.68	63.29	66.59
red_GLEAN_10004877	BGI_novel_T002131,BGI_novel_T002133,BGI_novel_T002134,BGI_novel_T002135,red_GLEAN_10004877	67.91	64.93	66.32	68.6	67.46	67.39
red_GLEAN_10003578	BGI_novel_T008029,BGI_novel_T008030,BGI_novel_T008031,BGI_novel_T008032,BGI_novel_T008033,BGI_novel_T008034,BGI_novel_T008035,red_GLEAN_10003578	67.9	73.94	74.96	56.82	56.12	55.32
red_GLEAN_10017121	BGI_novel_T016393,red_GLEAN_10017121	67.84	68.96	65.03	72.2	69.97	72.69
BGI_novel_G003206	BGI_novel_T020313	67.81	70.1	59.27	46.87	49.95	37.61
red_GLEAN_10015644	BGI_novel_T029617,BGI_novel_T029618,BGI_novel_T029619,BGI_novel_T029620,BGI_novel_T029621,red_GLEAN_10015644	67.74	65.88	63.77	62.45	57.34	69.15
BGI_novel_G005725	BGI_novel_T041100	67.71	76.57	75.4	62.45	61.33	69.04
red_GLEAN_10021756	BGI_novel_T016032,red_GLEAN_10021756	67.66	68.1	67.81	75.54	74.73	81.15
red_GLEAN_10020900	BGI_novel_T028255,BGI_novel_T028256,BGI_novel_T028257,BGI_novel_T028258,BGI_novel_T028259,BGI_novel_T028260,BGI_novel_T028261,BGI_novel_T028262,BGI_novel_T028263,BGI_novel_T028264,red_GLEAN_10020900	67.65	64.56	62.81	31.28	29.36	24.11
red_GLEAN_10021171	BGI_novel_T017100,red_GLEAN_10021171	67.6	58.5	56.15	83.49	86.84	96.73
red_GLEAN_10020125	red_GLEAN_10020125	67.52	64.71	61.54	107.43	107.31	103.96
BGI_novel_G001187	BGI_novel_T007677	67.42	63.75	68.56	79.83	76.89	73.1
red_GLEAN_10018861	BGI_novel_T043558,BGI_novel_T043559,BGI_novel_T043560,BGI_novel_T043561,red_GLEAN_10018861	67.35	71.88	64.58	77.45	75.96	94.43
red_GLEAN_10020321	BGI_novel_T032390,BGI_novel_T032391,red_GLEAN_10020321	67.33	66.94	66.84	62.59	62.46	73.08
BGI_novel_G002965	BGI_novel_T017963	67.33	61.36	73.28	55.79	60.07	65.33
red_GLEAN_10007262	red_GLEAN_10007262	67.29	66.74	75.35	91.74	90.93	79.43
BGI_novel_G005520	BGI_novel_T039765	67.27	84.9	103.03	71.43	64.4	81.75
BGI_novel_G005519	BGI_novel_T039764	67.27	84.9	103.03	71.43	64.4	81.75
red_GLEAN_10006232	BGI_novel_T046234,BGI_novel_T046235,BGI_novel_T046236,BGI_novel_T046237,red_GLEAN_10006232	67.22	62.14	53.5	42.83	40.44	45.83
red_GLEAN_10009537	BGI_novel_T035030,red_GLEAN_10009537	67.18	64.02	64.05	56.32	57.12	60.58
red_GLEAN_10004122	BGI_novel_T005555,BGI_novel_T005556,BGI_novel_T005557,BGI_novel_T005558,BGI_novel_T005559,red_GLEAN_10004122	67.1	66.03	69.32	53.35	55.55	49.96
red_GLEAN_10012456	BGI_novel_T026439,BGI_novel_T026440,BGI_novel_T026441,red_GLEAN_10012456	67.06	76.48	75.26	64.84	66.92	65.27
BGI_novel_G002505	BGI_novel_T014955	67.05	81.42	73.74	35.7	35.58	33.76
red_GLEAN_10005537	BGI_novel_T048799,BGI_novel_T048800,BGI_novel_T048801,BGI_novel_T048802,red_GLEAN_10005537	67.03	51.16	53.47	64.98	63.24	85.82
red_GLEAN_10007919	BGI_novel_T040649,BGI_novel_T040650,BGI_novel_T040651,BGI_novel_T040652,BGI_novel_T040653,BGI_novel_T040654,BGI_novel_T040655,BGI_novel_T040656,BGI_novel_T040657,BGI_novel_T040658,BGI_novel_T040659,red_GLEAN_10007919	67.02	60.68	63.01	79.79	84.23	74.66
red_GLEAN_10011649	BGI_novel_T028544,red_GLEAN_10011649	67.02	64.51	61.87	71.77	66.16	72.73
red_GLEAN_10006660	BGI_novel_T044641,BGI_novel_T044642,BGI_novel_T044643,BGI_novel_T044644,BGI_novel_T044645,BGI_novel_T044646,red_GLEAN_10006660	66.94	68.9	70.64	56.04	54.61	55.56
red_GLEAN_10018432	BGI_novel_T027281,BGI_novel_T027282,BGI_novel_T027283,BGI_novel_T027284,red_GLEAN_10018432	66.9	65.99	59.34	65.13	61.37	61.65
BGI_novel_G004641	BGI_novel_T032120	66.89	57.16	52.97	57.67	48.18	43.62
red_GLEAN_10004201	BGI_novel_T005200,BGI_novel_T005201,BGI_novel_T005202,BGI_novel_T005203,BGI_novel_T005204,BGI_novel_T005205,BGI_novel_T005206,BGI_novel_T005207,BGI_novel_T005208,BGI_novel_T005209,BGI_novel_T005210,BGI_novel_T005211,BGI_novel_T005212,BGI_novel_T005213,BGI_novel_T005214,BGI_novel_T005215,BGI_novel_T005216,BGI_novel_T005217,BGI_novel_T005218,BGI_novel_T005219,BGI_novel_T005220,BGI_novel_T005221,BGI…	66.83	68.73	64.31	65.53	64.96	64.92
red_GLEAN_10009578	BGI_novel_T045352,BGI_novel_T045353,BGI_novel_T045354,red_GLEAN_10009578	66.8	65.7	65.42	44.47	41.79	37.41
red_GLEAN_10019689	red_GLEAN_10019689	66.8	66.13	65.01	63.29	62.14	62.98
BGI_novel_G003061	BGI_novel_T018849	66.78	61.54	63.21	79.77	81.21	84.99
BGI_novel_G005507	BGI_novel_T039587	66.78	68.13	75.81	62.74	65.81	71.51
red_GLEAN_10013226	BGI_novel_T024689,BGI_novel_T024690,BGI_novel_T024691,BGI_novel_T024692,BGI_novel_T024693,BGI_novel_T024694,red_GLEAN_10013226	66.72	51.66	59.94	65.34	63.93	58.05
red_GLEAN_10013439	BGI_novel_T024740,BGI_novel_T024750,red_GLEAN_10013439	66.7	78.15	85.29	51.88	51.89	74.26
red_GLEAN_10013513	BGI_novel_T022198,red_GLEAN_10013513	66.65	67.04	68.78	78.66	78.94	82.23
red_GLEAN_10007122	BGI_novel_T043335,BGI_novel_T043336,BGI_novel_T043337,BGI_novel_T043338,red_GLEAN_10007122	66.65	61.74	58.02	123.44	120.58	120.68
BGI_novel_G002982	BGI_novel_T018113	66.65	85.58	58.82	23.77	28.45	33.79
red_GLEAN_10018519	BGI_novel_T045724,red_GLEAN_10018519	66.62	60.36	60.84	81.8	81.06	85.06
red_GLEAN_10014012	BGI_novel_T035942,BGI_novel_T035943,BGI_novel_T035944,BGI_novel_T035945,BGI_novel_T035946,BGI_novel_T035947,BGI_novel_T035948,BGI_novel_T035949,BGI_novel_T035950,BGI_novel_T035951,BGI_novel_T035952,BGI_novel_T035953,BGI_novel_T035954,BGI_novel_T035955,red_GLEAN_10014012	66.62	60.52	61.77	79.92	80.47	85.13
BGI_novel_G004548	BGI_novel_T031677	66.6	62.35	61.69	60.55	57.51	62.18
red_GLEAN_10008528	BGI_novel_T038498,red_GLEAN_10008528	66.55	64.34	68.86	72.11	66.28	64.84
red_GLEAN_10012266	BGI_novel_T026223,red_GLEAN_10012266	66.47	58.27	62.55	74.59	67.91	71.78
red_GLEAN_10011698	BGI_novel_T028387,BGI_novel_T028388,BGI_novel_T028389,BGI_novel_T028390,BGI_novel_T028391,red_GLEAN_10011698	66.43	59.79	60.94	114.08	103.74	106.67
BGI_novel_G006419	BGI_novel_T046563	66.41	64.51	59.12	39.93	37.93	48.11
red_GLEAN_10002118	BGI_novel_T021497,red_GLEAN_10002118	66.4	66.14	64.46	60.35	57.73	60.41
BGI_novel_G004189	BGI_novel_T028857	66.37	81.02	93.38	80.66	84.3	70.66
red_GLEAN_10006735	BGI_novel_T044415,BGI_novel_T044416,red_GLEAN_10006735	66.31	63.67	69.35	59.62	64.75	69.9
red_GLEAN_10012159	BGI_novel_T026680,BGI_novel_T026681,BGI_novel_T026682,red_GLEAN_10012159	66.26	67.26	60.59	57.37	48.49	62.01
red_GLEAN_10018306	red_GLEAN_10018306	66.21	48.52	61.74	50.94	61.77	43.31
red_GLEAN_10006504	BGI_novel_T045177,red_GLEAN_10006504	66.13	61.02	59.6	52.97	55.14	46.25
red_GLEAN_10022838	BGI_novel_T000016,red_GLEAN_10022838	66.11	72.28	66.46	58.1	62.56	60.31
red_GLEAN_10022521	BGI_novel_T032826,BGI_novel_T032827,BGI_novel_T032828,BGI_novel_T032829,BGI_novel_T032830,BGI_novel_T032831,BGI_novel_T032832,BGI_novel_T032833,BGI_novel_T032834,BGI_novel_T032835,BGI_novel_T032836,BGI_novel_T032837,BGI_novel_T032838,BGI_novel_T032839,BGI_novel_T032840,red_GLEAN_10022521	66.11	71.31	74.79	63.78	63.34	60.81
BGI_novel_G001735	BGI_novel_T010656	66	60.04	56.64	45.16	50.26	40.85
red_GLEAN_10013171	BGI_novel_T023504,BGI_novel_T023505,red_GLEAN_10013171	65.98	63.08	64.97	147.03	145.46	165.33
red_GLEAN_10006922	BGI_novel_T002636,BGI_novel_T002637,BGI_novel_T002638,BGI_novel_T002639,BGI_novel_T002640,BGI_novel_T002641,BGI_novel_T002642,BGI_novel_T002643,BGI_novel_T002644,BGI_novel_T002645,red_GLEAN_10006922	65.97	68.58	68.96	70.29	69.38	69.4
red_GLEAN_10010637	BGI_novel_T031588,BGI_novel_T031589,BGI_novel_T031590,BGI_novel_T031591,BGI_novel_T031592,BGI_novel_T031593,red_GLEAN_10010637	65.91	63.15	60.94	37.09	35.37	37.8
red_GLEAN_10015067	BGI_novel_T017468,red_GLEAN_10015067	65.86	55.23	55.02	54.32	57.97	58.56
red_GLEAN_10006619	BGI_novel_T044788,BGI_novel_T044789,red_GLEAN_10006619	65.82	65.98	70.88	66.47	66.49	67.36
red_GLEAN_10013456	BGI_novel_T022357,red_GLEAN_10013456	65.7	70.77	69.19	37.77	35.82	38.53
red_GLEAN_10018632	BGI_novel_T045433,BGI_novel_T045434,BGI_novel_T045435,BGI_novel_T045436,BGI_novel_T045437,red_GLEAN_10018632	65.69	67.73	72.15	66.51	73.41	75.11
red_GLEAN_10013211	BGI_novel_T023276,BGI_novel_T023277,BGI_novel_T023278,BGI_novel_T023279,BGI_novel_T023280,BGI_novel_T023281,BGI_novel_T023282,BGI_novel_T023283,BGI_novel_T023284,BGI_novel_T023285,BGI_novel_T023286,BGI_novel_T023287,BGI_novel_T023288,BGI_novel_T023289,BGI_novel_T023290,red_GLEAN_10013211	65.64	67.41	68.88	33.87	36.14	38.5
red_GLEAN_10007672	BGI_novel_T041637,BGI_novel_T041638,BGI_novel_T041639,BGI_novel_T041640,BGI_novel_T041641,BGI_novel_T041642,BGI_novel_T041643,BGI_novel_T041644,BGI_novel_T041645,BGI_novel_T041646,BGI_novel_T041647,BGI_novel_T041648,BGI_novel_T041649,BGI_novel_T041650,BGI_novel_T041651,BGI_novel_T041652,BGI_novel_T041653,red_GLEAN_10007672	65.61	57.98	55.83	36.04	33.22	29.39
red_GLEAN_10020315	BGI_novel_T032378,BGI_novel_T032379,BGI_novel_T032380,red_GLEAN_10020315	65.49	65.44	59.32	79.9	96.67	148.72
red_GLEAN_10006687	BGI_novel_T044853,BGI_novel_T044854,BGI_novel_T044855,red_GLEAN_10006687	65.49	69.69	66.64	77.04	78.54	84.64
red_GLEAN_10007434	BGI_novel_T004331,BGI_novel_T004332,red_GLEAN_10007434	65.46	60.48	67.36	97.62	90.12	108.1
red_GLEAN_10017071	red_GLEAN_10017071	65.31	66.96	61.99	56.48	55.25	60.33
red_GLEAN_10011310	BGI_novel_T030752,BGI_novel_T030753,red_GLEAN_10011310	65.29	59.97	57.57	62.81	58.74	64.63
red_GLEAN_10016474	BGI_novel_T011689,BGI_novel_T011690,BGI_novel_T011691,BGI_novel_T011692,BGI_novel_T011693,red_GLEAN_10016474	65.26	67.78	66.08	58.61	57.88	58.82
red_GLEAN_10019274	BGI_novel_T040024,red_GLEAN_10019274	65.19	61.91	63.27	47.01	52.22	44.89
red_GLEAN_10019034	BGI_novel_T041873,BGI_novel_T041874,BGI_novel_T041875,BGI_novel_T041876,BGI_novel_T041877,BGI_novel_T041878,BGI_novel_T041879,BGI_novel_T041880,BGI_novel_T041881,BGI_novel_T041884,BGI_novel_T041885,red_GLEAN_10019034	65.13	59.87	61.89	91.4	82.6	89.23
red_GLEAN_10011152	BGI_novel_T029862,BGI_novel_T029863,BGI_novel_T029864,BGI_novel_T029865,BGI_novel_T029866,BGI_novel_T029867,BGI_novel_T029868,BGI_novel_T029869,BGI_novel_T029870,BGI_novel_T029871,red_GLEAN_10011152	65.12	69.74	65.22	52.13	53.95	54.96
red_GLEAN_10020157	BGI_novel_T017940,BGI_novel_T017941,BGI_novel_T017942,red_GLEAN_10020157	65.11	41.45	43.95	49.91	43.71	56.75
red_GLEAN_10012877	BGI_novel_T024360,BGI_novel_T024361,BGI_novel_T024362,BGI_novel_T024363,BGI_novel_T024364,red_GLEAN_10012877	65.05	66.81	65.6	69.14	70.27	73.23
red_GLEAN_10001120	red_GLEAN_10001120	65.05	76.57	72.21	72.51	59.55	66.53
red_GLEAN_10006570	BGI_novel_T044955,red_GLEAN_10006570	65.03	72.24	64.62	38.35	36.75	38.75
red_GLEAN_10009923	BGI_novel_T033822,BGI_novel_T033823,BGI_novel_T033824,BGI_novel_T033825,BGI_novel_T033826,BGI_novel_T033827,BGI_novel_T033828,BGI_novel_T033829,BGI_novel_T033830,red_GLEAN_10009923	65	60.24	59.8	39.07	38.42	32.62
red_GLEAN_10016248	red_GLEAN_10016248	65	66.57	60.13	56.5	48.57	47.48
red_GLEAN_10019885	BGI_novel_T034568,BGI_novel_T034569,BGI_novel_T034570,BGI_novel_T034571,red_GLEAN_10019885	64.94	47.31	50.71	27.47	20.7	10.25
red_GLEAN_10008229	BGI_novel_T041016,BGI_novel_T041017,BGI_novel_T041018,BGI_novel_T041019,BGI_novel_T041020,BGI_novel_T041021,BGI_novel_T041022,red_GLEAN_10008229	64.93	62.58	63.11	63.15	60.06	69.59
red_GLEAN_10019607	BGI_novel_T009951,red_GLEAN_10019607	64.85	68.52	68.01	66.13	61.25	82.18
red_GLEAN_10009735	BGI_novel_T046760,red_GLEAN_10009735	64.76	65.34	59.81	71.23	66.31	64.57
red_GLEAN_10003253	BGI_novel_T009656,red_GLEAN_10003253	64.76	60.32	60.97	44.58	42.56	41.9
red_GLEAN_10014859	BGI_novel_T021431,BGI_novel_T021432,red_GLEAN_10014859	64.74	68.46	66.28	47.38	48.88	42.88
BGI_novel_G004328	BGI_novel_T030375	64.7	71.58	64.77	61.04	59.29	59.13
red_GLEAN_10020251	BGI_novel_T022415,BGI_novel_T022416,red_GLEAN_10020251	64.69	66.6	63.79	101.12	96.09	92.05
red_GLEAN_10014822	BGI_novel_T018576,red_GLEAN_10014822	64.66	66.29	68.65	51.89	49.63	45.52
red_GLEAN_10010456	BGI_novel_T032140,red_GLEAN_10010456	64.62	72.44	66.91	60.8	64.1	57.87
red_GLEAN_10011492	BGI_novel_T047616,BGI_novel_T047617,BGI_novel_T047618,BGI_novel_T047619,red_GLEAN_10011492	64.61	65.57	64.06	61.55	63.05	62.47
BGI_novel_G004460	BGI_novel_T031106	64.54	63.12	58.37	35.88	40.77	44.28
BGI_novel_G006362	BGI_novel_T046135	64.53	61.76	61.55	33.36	33.62	41.65
red_GLEAN_10015684	BGI_novel_T014984,BGI_novel_T014985,BGI_novel_T014986,red_GLEAN_10015684	64.52	66.22	66.96	78.35	73.78	77.91
red_GLEAN_10018860	BGI_novel_T043557,red_GLEAN_10018860	64.5	63.12	64.5	44.67	52.06	39.98
red_GLEAN_10003090	BGI_novel_T010614,BGI_novel_T010615,BGI_novel_T010616,red_GLEAN_10003090	64.34	62.29	53.11	134.3	124.71	138.21
red_GLEAN_10012180	BGI_novel_T043033,BGI_novel_T043034,BGI_novel_T043035,BGI_novel_T043036,BGI_novel_T043037,BGI_novel_T043038,BGI_novel_T043039,BGI_novel_T043040,BGI_novel_T043041,BGI_novel_T043042,BGI_novel_T043043,BGI_novel_T043044,red_GLEAN_10012180	64.33	62.93	62.24	64.72	66.15	58.7
red_GLEAN_10006685	red_GLEAN_10006685	64.31	60.41	70.33	55.08	61.25	63.04
red_GLEAN_10002568	red_GLEAN_10002568	64.31	60.41	70.33	55.08	61.25	63.04
red_GLEAN_10018177	BGI_novel_T048200,BGI_novel_T048201,red_GLEAN_10018177	64.3	69.38	69.08	57.29	56.6	55.22
BGI_novel_G002446	BGI_novel_T014716	64.27	76.43	66.63	53.33	55.55	48.88
red_GLEAN_10014691	BGI_novel_T019128,red_GLEAN_10014691	64.19	59.4	59.48	51.13	54.37	47.39
BGI_novel_G002921	BGI_novel_T017493	64.14	77.65	81.46	62.76	56.88	54.74
red_GLEAN_10018461	red_GLEAN_10018461	64.14	61.47	62.63	79.46	86.13	70.53
red_GLEAN_10008094	BGI_novel_T039832,BGI_novel_T039833,BGI_novel_T039834,BGI_novel_T039835,BGI_novel_T039836,BGI_novel_T039837,BGI_novel_T039838,BGI_novel_T039839,red_GLEAN_10008094	64.13	68.39	58.7	49.79	52.77	53.78
red_GLEAN_10017672	BGI_novel_T005826,BGI_novel_T005827,red_GLEAN_10017672	64.05	61.52	59.18	53.78	53.66	54.52
red_GLEAN_10008385	BGI_novel_T040300,BGI_novel_T040301,BGI_novel_T040302,BGI_novel_T040303,BGI_novel_T040304,BGI_novel_T040305,red_GLEAN_10008385	64.03	66.97	68.07	47.37	50.88	51.69
red_GLEAN_10021981	BGI_novel_T022741,BGI_novel_T022742,BGI_novel_T022743,BGI_novel_T022744,BGI_novel_T022745,BGI_novel_T022746,BGI_novel_T022747,red_GLEAN_10021981	64.02	59.27	56.56	50.81	51.69	47.04
red_GLEAN_10005192	BGI_novel_T000900,BGI_novel_T000901,BGI_novel_T000902,red_GLEAN_10005192	63.81	70.35	68.71	60.02	66.54	58.93
red_GLEAN_10018404	BGI_novel_T027236,red_GLEAN_10018404	63.78	74.93	61.07	58.37	62.77	53.08
red_GLEAN_10006257	BGI_novel_T046071,red_GLEAN_10006257	63.7	59.51	61.16	84.65	80.35	75.45
red_GLEAN_10007936	BGI_novel_T040440,BGI_novel_T040442,red_GLEAN_10007936	63.64	64.04	63.27	19.75	19.92	23.71
red_GLEAN_10015833	BGI_novel_T014436,BGI_novel_T014440,BGI_novel_T014441,BGI_novel_T014442,red_GLEAN_10015833	63.62	61.18	59.65	58.21	58.1	66.18
red_GLEAN_10002937	BGI_novel_T011446,BGI_novel_T011448,BGI_novel_T011449,BGI_novel_T011450,red_GLEAN_10002937	63.62	90.08	64.15	71.03	52.33	62.58
red_GLEAN_10018401	BGI_novel_T027226,BGI_novel_T027227,red_GLEAN_10018401	63.6	65.03	59.72	82.15	78.43	81.02
red_GLEAN_10009186	BGI_novel_T036341,BGI_novel_T036342,BGI_novel_T036343,red_GLEAN_10009186	63.6	65.65	65.11	56.22	62.14	52.45
red_GLEAN_10019342	BGI_novel_T038936,BGI_novel_T038937,red_GLEAN_10019342	63.55	77.4	74.48	85.19	94.16	94.51
red_GLEAN_10018901	BGI_novel_T012847,BGI_novel_T012848,BGI_novel_T012849,BGI_novel_T012850,BGI_novel_T012851,BGI_novel_T012852,red_GLEAN_10018901	63.53	65.54	65.65	75.47	80.14	67.41
BGI_novel_G000348	BGI_novel_T002414	63.46	61.49	60.27	45.59	41.99	46.43
red_GLEAN_10002857	BGI_novel_T011888,red_GLEAN_10002857	63.45	63.92	64.88	53.69	57.38	55.73
BGI_novel_G003433	BGI_novel_T022143	63.44	65.94	53.11	130.46	152.29	100.96
red_GLEAN_10010508	BGI_novel_T031998,BGI_novel_T031999,red_GLEAN_10010508	63.43	65.78	65.28	57.74	60.39	58.12
red_GLEAN_10010006	BGI_novel_T033493,red_GLEAN_10010006	63.36	64.43	64.32	59.29	58.77	59.05
red_GLEAN_10004459	BGI_novel_T003734,BGI_novel_T003735,BGI_novel_T003736,red_GLEAN_10004459	63.29	65.14	73.82	60.54	63.32	58.05
red_GLEAN_10020979	BGI_novel_T027179,BGI_novel_T027180,BGI_novel_T027181,BGI_novel_T027182,BGI_novel_T027183,BGI_novel_T027184,BGI_novel_T027185,BGI_novel_T027186,BGI_novel_T027187,red_GLEAN_10020979	63.21	65.46	60.45	10.22	10.42	16.65
BGI_novel_G001650	BGI_novel_T010366	63.2	72.02	63.57	39.53	41.35	45.79
red_GLEAN_10008712	BGI_novel_T037791,BGI_novel_T037792,BGI_novel_T037793,red_GLEAN_10008712	63.17	70.94	61.93	52.62	53.46	56.29
red_GLEAN_10020116	BGI_novel_T033307,BGI_novel_T033308,BGI_novel_T033309,red_GLEAN_10020116	63.17	63.63	71.64	38.68	40.15	36.77
red_GLEAN_10009892	BGI_novel_T047883,BGI_novel_T047884,BGI_novel_T047885,BGI_novel_T047886,BGI_novel_T047887,BGI_novel_T047888,BGI_novel_T047889,BGI_novel_T047890,red_GLEAN_10009892	63.14	61.19	57.02	67.49	64.09	58.25
red_GLEAN_10018098	BGI_novel_T014122,BGI_novel_T014123,BGI_novel_T014124,BGI_novel_T014125,red_GLEAN_10018098	63.07	59.13	55.57	75.36	70.8	67.44
red_GLEAN_10022855	BGI_novel_T000054,BGI_novel_T000055,BGI_novel_T000056,BGI_novel_T000057,BGI_novel_T000058,BGI_novel_T000059,red_GLEAN_10022855	62.85	56.17	60.53	43.99	45.69	49.06
red_GLEAN_10019747	BGI_novel_T036197,BGI_novel_T036198,BGI_novel_T036199,BGI_novel_T036200,BGI_novel_T036201,BGI_novel_T036202,BGI_novel_T036203,BGI_novel_T036204,BGI_novel_T036205,BGI_novel_T036206,BGI_novel_T036207,BGI_novel_T036208,BGI_novel_T036209,BGI_novel_T036210,BGI_novel_T036211,BGI_novel_T036212,BGI_novel_T036213,BGI_novel_T036214,BGI_novel_T036215,BGI_novel_T036216,BGI_novel_T036217,BGI_novel_T036218,red…	62.74	63.89	63.28	68.55	70.09	69.97
red_GLEAN_10018693	BGI_novel_T004518,BGI_novel_T004519,BGI_novel_T004520,BGI_novel_T004521,BGI_novel_T004522,red_GLEAN_10018693	62.67	65	63.39	51.66	51.43	49.47
red_GLEAN_10020078	BGI_novel_T033702,BGI_novel_T033703,BGI_novel_T033704,red_GLEAN_10020078	62.64	72.67	68.16	57.98	53.85	53.81
red_GLEAN_10003823	BGI_novel_T007008,BGI_novel_T007009,BGI_novel_T007010,BGI_novel_T007011,BGI_novel_T007012,BGI_novel_T007013,BGI_novel_T007014,red_GLEAN_10003823	62.61	56.24	56.83	48.34	48.04	48.1
red_GLEAN_10012199	BGI_novel_T026340,BGI_novel_T026341,red_GLEAN_10012199	62.56	59.08	56.93	92.69	87.34	98.99
BGI_novel_G001451	BGI_novel_T009254	62.56	58.58	57.78	48.93	53.12	50.72
BGI_novel_G004016	BGI_novel_T026417	62.48	56.95	50.77	47.47	50.44	53.71
red_GLEAN_10018388	BGI_novel_T008086,BGI_novel_T008087,BGI_novel_T008088,BGI_novel_T008089,red_GLEAN_10018388	62.46	63.72	61.94	60.39	58.65	45.68
red_GLEAN_10010153	BGI_novel_T038180,red_GLEAN_10010153	62.41	65.35	69.06	68.73	66.72	65.06
red_GLEAN_10018312	BGI_novel_T047156,BGI_novel_T047157,BGI_novel_T047158,BGI_novel_T047159,BGI_novel_T047160,BGI_novel_T047161,BGI_novel_T047162,red_GLEAN_10018312	62.23	61.25	62.32	81.31	84.03	85.2
red_GLEAN_10009056	BGI_novel_T036717,BGI_novel_T036718,BGI_novel_T036719,red_GLEAN_10009056	62.21	63.43	56.41	63.69	57	51.41
red_GLEAN_10008480	BGI_novel_T038597,BGI_novel_T038598,BGI_novel_T038599,BGI_novel_T038600,BGI_novel_T038601,red_GLEAN_10008480	62.06	63.17	56.65	79.28	65.86	61.09
BGI_novel_G003234	BGI_novel_T020598	62.04	57.63	62.01	76.81	81.44	87.09
red_GLEAN_10003356	BGI_novel_T009258,BGI_novel_T009259,BGI_novel_T009260,BGI_novel_T009261,BGI_novel_T009262,BGI_novel_T009263,red_GLEAN_10003356	62.01	52.75	50.54	80.23	81.62	88.57
red_GLEAN_10020538	BGI_novel_T027995,BGI_novel_T027996,BGI_novel_T027997,BGI_novel_T027998,BGI_novel_T027999,BGI_novel_T028000,BGI_novel_T028001,BGI_novel_T028002,BGI_novel_T028003,BGI_novel_T028004,BGI_novel_T028005,red_GLEAN_10020538	61.91	67.02	64.35	42.81	43.47	43.12
red_GLEAN_10011236	BGI_novel_T029778,red_GLEAN_10011236	61.9	56.51	57.2	56.27	58.6	58.75
red_GLEAN_10018154	BGI_novel_T048452,BGI_novel_T048453,BGI_novel_T048454,BGI_novel_T048455,red_GLEAN_10018154	61.88	58.34	56.31	151.27	141.34	145.12
BGI_novel_G006629	BGI_novel_T047897	61.88	55.9	51.71	82.9	78.67	82.14
red_GLEAN_10007389	BGI_novel_T042502,BGI_novel_T042503,BGI_novel_T042504,BGI_novel_T042505,BGI_novel_T042506,BGI_novel_T042507,BGI_novel_T042508,BGI_novel_T042509,BGI_novel_T042510,BGI_novel_T042511,red_GLEAN_10007389	61.88	58.41	58.28	54.85	51.76	48.79
red_GLEAN_10022586	BGI_novel_T019920,BGI_novel_T019921,BGI_novel_T019922,BGI_novel_T019923,BGI_novel_T019924,red_GLEAN_10022586	61.82	62.94	61.13	38.9	42.16	40.34
red_GLEAN_10021785	BGI_novel_T014327,BGI_novel_T014328,BGI_novel_T014329,BGI_novel_T014330,BGI_novel_T014331,red_GLEAN_10021785	61.77	76.17	80.41	29.24	24.92	32.44
red_GLEAN_10014175	red_GLEAN_10014175	61.74	55.21	56.34	37.48	41.48	35.21
red_GLEAN_10006397	BGI_novel_T046167,BGI_novel_T046168,red_GLEAN_10006397	61.74	65.58	55.31	33.89	35.26	38.31
red_GLEAN_10014171	red_GLEAN_10014171	61.74	55.21	56.34	37.48	41.48	35.21
red_GLEAN_10012696	BGI_novel_T027631,red_GLEAN_10012696	61.7	61.08	57.63	94.66	97	106.66
red_GLEAN_10014367	BGI_novel_T020890,red_GLEAN_10014367	61.65	60.2	61.34	49.37	49.89	44.9
red_GLEAN_10009393	BGI_novel_T035518,red_GLEAN_10009393	61.63	58.85	54.38	39.61	41.81	47.1
red_GLEAN_10010081	BGI_novel_T033341,BGI_novel_T033342,BGI_novel_T033343,BGI_novel_T033344,BGI_novel_T033345,BGI_novel_T033346,BGI_novel_T033347,red_GLEAN_10010081	61.62	62.18	60.25	53.44	56.27	59.89
red_GLEAN_10009088	BGI_novel_T036557,red_GLEAN_10009088	61.57	63.79	48.93	74.39	71.07	80.75
red_GLEAN_10003814	BGI_novel_T007021,BGI_novel_T007022,BGI_novel_T007023,BGI_novel_T007024,BGI_novel_T007025,BGI_novel_T007026,BGI_novel_T007027,red_GLEAN_10003814	61.53	57.36	56.88	65.07	63.08	72.28
BGI_novel_G001191	BGI_novel_T007681	61.5	54.12	58.83	64.77	69.72	63.72
red_GLEAN_10021708	BGI_novel_T016867,red_GLEAN_10021708	61.49	60.36	63.43	50.27	53.4	46.72
red_GLEAN_10022196	BGI_novel_T004728,BGI_novel_T004729,BGI_novel_T004730,BGI_novel_T004731,BGI_novel_T004732,BGI_novel_T004733,BGI_novel_T004734,BGI_novel_T004735,BGI_novel_T004736,BGI_novel_T004737,red_GLEAN_10022196	61.46	60.51	61.9	43.25	43.16	42.03
red_GLEAN_10018299	BGI_novel_T047700,BGI_novel_T047701,BGI_novel_T047702,BGI_novel_T047703,red_GLEAN_10018299	61.41	54.58	53.2	52.89	54.43	56.85
BGI_novel_G000289	BGI_novel_T002174	61.38	63.63	64.67	65.25	64.85	66.19
red_GLEAN_10011641	BGI_novel_T028523,BGI_novel_T028524,BGI_novel_T028525,BGI_novel_T028526,BGI_novel_T028527,BGI_novel_T028528,BGI_novel_T028529,BGI_novel_T028530,BGI_novel_T028533,BGI_novel_T028534,BGI_novel_T028535,BGI_novel_T028536,BGI_novel_T028537,red_GLEAN_10011641	61.37	61.67	66.26	54.93	63.77	67.44
red_GLEAN_10002369	BGI_novel_T016340,BGI_novel_T016341,red_GLEAN_10002369	61.37	55.55	61.72	61.88	60.79	61.68
red_GLEAN_10005880	red_GLEAN_10005880	61.24	56.07	54.52	108.04	106.74	115.61
red_GLEAN_10007582	BGI_novel_T041817,red_GLEAN_10007582	61.2	64.85	64.65	46.12	44.81	45.47
red_GLEAN_10013011	BGI_novel_T024023,red_GLEAN_10013011	61.1	63.85	62.88	47	45.2	50.23
red_GLEAN_10013003	BGI_novel_T024102,BGI_novel_T024103,BGI_novel_T024104,BGI_novel_T024105,BGI_novel_T024106,red_GLEAN_10013003	61.06	60.27	65.06	52.39	52.59	53.68
red_GLEAN_10008138	BGI_novel_T039623,BGI_novel_T039624,BGI_novel_T039625,BGI_novel_T039626,red_GLEAN_10008138	61.02	58.95	62.92	45.05	48.95	45.28
red_GLEAN_10014092	BGI_novel_T020336,red_GLEAN_10014092	61	55.08	53.2	56.58	55.76	64.62
red_GLEAN_10013433	BGI_novel_T024729,red_GLEAN_10013433	60.87	51.49	52.25	47.46	45.15	46.14
red_GLEAN_10008394	BGI_novel_T038845,red_GLEAN_10008394	60.8	59.2	60.27	60.77	57.49	54.38
BGI_novel_G001063	BGI_novel_T007005	60.79	59.72	55.83	73.76	64.08	83.9
red_GLEAN_10011443	BGI_novel_T036169,BGI_novel_T036170,BGI_novel_T036171,BGI_novel_T036172,BGI_novel_T036173,BGI_novel_T036174,BGI_novel_T036175,BGI_novel_T036176,red_GLEAN_10011443	60.75	58.39	58.13	98.42	99.96	83.18
red_GLEAN_10007054	BGI_novel_T043382,BGI_novel_T043383,BGI_novel_T043384,BGI_novel_T043385,red_GLEAN_10007054	60.74	62.29	59.12	66.7	69.43	84.7
red_GLEAN_10014014	red_GLEAN_10014014	60.7	59.23	63.45	53.06	48.88	46.24
red_GLEAN_10017420	BGI_novel_T005501,red_GLEAN_10017420	60.67	65.9	70.08	48.86	50.03	49.33
red_GLEAN_10011877	BGI_novel_T027458,red_GLEAN_10011877	60.63	57.23	60.4	58.47	56.83	54.21
red_GLEAN_10009868	BGI_novel_T033975,BGI_novel_T033976,BGI_novel_T033977,BGI_novel_T033978,red_GLEAN_10009868	60.59	69.1	76.17	41.6	44.04	43.22
red_GLEAN_10010212	BGI_novel_T032933,BGI_novel_T032934,BGI_novel_T032935,BGI_novel_T032936,BGI_novel_T032937,BGI_novel_T032938,red_GLEAN_10010212	60.55	57.1	58.22	61.94	61.64	68.03
red_GLEAN_10003155	BGI_novel_T010242,red_GLEAN_10003155	60.51	69.01	61.53	50.24	50.28	50.61
red_GLEAN_10011911	BGI_novel_T026311,BGI_novel_T026312,BGI_novel_T026313,BGI_novel_T026314,BGI_novel_T026315,BGI_novel_T026316,BGI_novel_T026317,BGI_novel_T026318,red_GLEAN_10011911	60.5	55.35	59.97	53.07	56.91	56.85
red_GLEAN_10020636	BGI_novel_T030105,BGI_novel_T030106,BGI_novel_T030107,BGI_novel_T030108,BGI_novel_T030109,BGI_novel_T030110,BGI_novel_T030111,BGI_novel_T030112,BGI_novel_T030113,BGI_novel_T030114,BGI_novel_T030115,BGI_novel_T030116,BGI_novel_T030117,BGI_novel_T030118,BGI_novel_T030119,BGI_novel_T030120,BGI_novel_T030121,BGI_novel_T030122,BGI_novel_T030123,BGI_novel_T030124,BGI_novel_T030125,BGI_novel_T030126,BGI…	60.39	55.29	57.39	76.67	76.18	80.33
red_GLEAN_10010307	BGI_novel_T032517,BGI_novel_T032518,red_GLEAN_10010307	60.38	54.76	53.34	68.6	64.88	66.12
red_GLEAN_10016356	BGI_novel_T023843,BGI_novel_T023844,BGI_novel_T023845,BGI_novel_T023846,BGI_novel_T023847,BGI_novel_T023848,BGI_novel_T023849,BGI_novel_T023850,BGI_novel_T023851,BGI_novel_T023852,BGI_novel_T023853,BGI_novel_T023854,BGI_novel_T023855,red_GLEAN_10016356	60.34	61.05	59.69	48.55	50.26	54.85
red_GLEAN_10008008	BGI_novel_T040244,BGI_novel_T040245,BGI_novel_T040246,BGI_novel_T040247,BGI_novel_T040248,BGI_novel_T040249,BGI_novel_T040250,BGI_novel_T040251,red_GLEAN_10008008	60.19	54.98	54.5	40.34	35.5	32.83
red_GLEAN_10011917	BGI_novel_T027372,BGI_novel_T027373,BGI_novel_T027374,red_GLEAN_10011917	60.18	58.18	54.35	52.91	46.8	24.07
red_GLEAN_10007991	BGI_novel_T040135,BGI_novel_T040136,BGI_novel_T040137,BGI_novel_T040138,red_GLEAN_10007991	60.11	58.99	52.24	58.57	58.18	58.6
red_GLEAN_10014009	BGI_novel_T035932,BGI_novel_T035933,BGI_novel_T035934,BGI_novel_T035935,BGI_novel_T035936,red_GLEAN_10014009	60.07	58.21	58.83	54.25	54.15	51.8
red_GLEAN_10020851	BGI_novel_T008667,BGI_novel_T008668,red_GLEAN_10020851	59.98	56.71	58.45	57.39	57.48	53.63
red_GLEAN_10012341	BGI_novel_T039018,BGI_novel_T039019,red_GLEAN_10012341	59.98	56.77	59.15	45.06	47.87	46.63
red_GLEAN_10004191	BGI_novel_T005247,BGI_novel_T005248,BGI_novel_T005249,BGI_novel_T005250,BGI_novel_T005251,BGI_novel_T005252,BGI_novel_T005253,red_GLEAN_10004191	59.92	60.41	64.6	67.74	66.47	66.36
red_GLEAN_10005480	BGI_novel_T049035,BGI_novel_T049036,BGI_novel_T049037,BGI_novel_T049038,BGI_novel_T049039,BGI_novel_T049040,BGI_novel_T049041,BGI_novel_T049042,red_GLEAN_10005480	59.82	62.27	59.3	70.21	68.81	63.71
red_GLEAN_10009887	BGI_novel_T047870,BGI_novel_T047871,BGI_novel_T047872,BGI_novel_T047873,BGI_novel_T047874,red_GLEAN_10009887	59.78	61.48	61.97	50.23	48.96	47.49
red_GLEAN_10011445	BGI_novel_T036178,BGI_novel_T036179,BGI_novel_T036180,BGI_novel_T036181,BGI_novel_T036182,red_GLEAN_10011445	59.77	60	66.86	63.85	63.21	61.4
red_GLEAN_10021432	BGI_novel_T020606,red_GLEAN_10021432	59.76	56.07	49	105.79	107.95	140.26
red_GLEAN_10003267	BGI_novel_T009577,BGI_novel_T009578,red_GLEAN_10003267	59.74	54.66	62.21	57.45	56.19	52.6
red_GLEAN_10005346	BGI_novel_T049321,BGI_novel_T049322,red_GLEAN_10005346	59.7	57.32	58.92	53.62	58.84	61.98
red_GLEAN_10021443	BGI_novel_T019151,BGI_novel_T019152,BGI_novel_T019153,BGI_novel_T019154,red_GLEAN_10021443	59.7	54.32	51.58	41.39	35.11	35.96
red_GLEAN_10016779	BGI_novel_T010452,BGI_novel_T010453,BGI_novel_T010454,BGI_novel_T010455,BGI_novel_T010456,BGI_novel_T010457,BGI_novel_T010458,red_GLEAN_10016779	59.62	63.13	59.67	62.51	64.64	57.24
red_GLEAN_10013385	BGI_novel_T022807,BGI_novel_T022808,BGI_novel_T022809,BGI_novel_T022810,BGI_novel_T022811,BGI_novel_T022812,red_GLEAN_10013385	59.61	62.83	63.41	65.36	64.99	63.53
red_GLEAN_10018363	BGI_novel_T009247,BGI_novel_T009248,BGI_novel_T009249,BGI_novel_T009250,BGI_novel_T009251,BGI_novel_T009252,red_GLEAN_10018363	59.5	39.52	43.22	35.08	32.96	40.67
red_GLEAN_10013852	BGI_novel_T021342,red_GLEAN_10013852	59.46	58.98	54.88	48.09	48.17	47.05
red_GLEAN_10010186	BGI_novel_T032674,BGI_novel_T032675,BGI_novel_T032676,BGI_novel_T032677,red_GLEAN_10010186	59.44	61.45	56.02	109.66	109.76	105.72
BGI_novel_G006160	BGI_novel_T044480	59.34	48.43	46.75	62.42	65.34	62.47
red_GLEAN_10010933	BGI_novel_T031374,red_GLEAN_10010933	59.28	64.85	62.05	54.61	53.45	54.31
red_GLEAN_10007089	red_GLEAN_10007089	59.28	63.23	128.28	72.29	68.86	67.61
red_GLEAN_10022104	BGI_novel_T008422,red_GLEAN_10022104	59.24	50.52	51.67	61.03	56.92	63.15
BGI_novel_G002201	BGI_novel_T013362	59.22	57.05	63.59	74.33	71.74	71.1
red_GLEAN_10003476	BGI_novel_T008744,BGI_novel_T008746,red_GLEAN_10003476	59.19	56.32	55.35	44.77	47.65	48.97
BGI_novel_G004567	BGI_novel_T031788	59.16	40.15	56.02	7.8	42.87	0.05
BGI_novel_G004565	BGI_novel_T031786	59.16	40.15	56.02	7.8	42.87	0.05
BGI_novel_G004566	BGI_novel_T031787	59.16	40.15	56.02	7.8	42.87	0.05
red_GLEAN_10015810	BGI_novel_T014616,red_GLEAN_10015810	59.16	55.28	55.14	75.99	73.37	80.73
red_GLEAN_10014819	BGI_novel_T018569,BGI_novel_T018570,BGI_novel_T018571,BGI_novel_T018572,BGI_novel_T018573,red_GLEAN_10014819	59.14	60.19	61.3	41.02	39.08	37.12
red_GLEAN_10008885	BGI_novel_T039864,BGI_novel_T039865,BGI_novel_T039866,BGI_novel_T039867,BGI_novel_T039868,red_GLEAN_10008885	59.13	59.31	61.93	66.36	64.94	60.08
red_GLEAN_10006907	BGI_novel_T042998,BGI_novel_T042999,red_GLEAN_10006907	59.09	59.65	58.56	45.75	47.75	50.38
red_GLEAN_10022250	BGI_novel_T000203,BGI_novel_T000204,red_GLEAN_10022250	58.98	57.46	57.12	70.26	69.68	69.49
BGI_novel_G006750	BGI_novel_T048592	58.91	67.68	62.94	71.04	61.86	72.38
red_GLEAN_10012161	BGI_novel_T026683,red_GLEAN_10012161	58.87	58.49	57.41	63.41	61.36	65.26
BGI_novel_G004769	BGI_novel_T033352	58.75	58.93	53.03	58.28	60.25	59.54
red_GLEAN_10023005	BGI_novel_T017738,BGI_novel_T017739,BGI_novel_T017740,BGI_novel_T017741,red_GLEAN_10023005	58.75	57.33	60.03	57.63	53.99	52.49
red_GLEAN_10013001	BGI_novel_T024099,BGI_novel_T024100,BGI_novel_T024101,red_GLEAN_10013001	58.64	61.84	61.07	72.28	66.94	72.84
red_GLEAN_10004408	BGI_novel_T003944,BGI_novel_T003945,BGI_novel_T003946,red_GLEAN_10004408	58.62	52.23	51.7	77.94	68.53	83.33
red_GLEAN_10015307	BGI_novel_T016283,BGI_novel_T016284,red_GLEAN_10015307	58.61	62.17	52.72	122.34	131.88	92.44
red_GLEAN_10021499	BGI_novel_T000530,BGI_novel_T000531,BGI_novel_T000532,BGI_novel_T000533,BGI_novel_T000534,BGI_novel_T000536,red_GLEAN_10021499	58.58	55.82	57.58	62.06	60.06	65.13
red_GLEAN_10016098	BGI_novel_T013233,BGI_novel_T013234,BGI_novel_T013235,BGI_novel_T013236,BGI_novel_T013237,BGI_novel_T013238,BGI_novel_T013239,BGI_novel_T013240,red_GLEAN_10016098	58.57	58.08	51.74	41.97	43.24	45.41
BGI_novel_G006642	BGI_novel_T048023	58.55	52.41	49.09	25.34	24.4	24.97
red_GLEAN_10008242	BGI_novel_T044045,BGI_novel_T044046,BGI_novel_T044047,BGI_novel_T044048,BGI_novel_T044049,red_GLEAN_10008242	58.48	57.72	58.14	51.82	54.43	50.3
red_GLEAN_10016901	BGI_novel_T008947,BGI_novel_T008948,BGI_novel_T008949,BGI_novel_T008950,BGI_novel_T008951,red_GLEAN_10016901	58.45	59.93	59.93	83.18	73.58	71.65
red_GLEAN_10022704	BGI_novel_T022648,BGI_novel_T022649,red_GLEAN_10022704	58.35	63.3	69.17	53.14	51.72	50.93
red_GLEAN_10015455	BGI_novel_T036451,BGI_novel_T036452,red_GLEAN_10015455	58.33	55.98	56.25	71.06	71.44	64.58
red_GLEAN_10006529	BGI_novel_T045251,BGI_novel_T045252,BGI_novel_T045253,BGI_novel_T045254,BGI_novel_T045255,BGI_novel_T045256,red_GLEAN_10006529	58.29	60.45	59.07	35.18	37.33	31.24
red_GLEAN_10020684	BGI_novel_T028663,BGI_novel_T028664,BGI_novel_T028665,BGI_novel_T028666,BGI_novel_T028667,red_GLEAN_10020684	58.22	55.98	55.63	63.53	60.02	72.13
red_GLEAN_10011751	BGI_novel_T027871,BGI_novel_T027872,BGI_novel_T027873,BGI_novel_T027874,BGI_novel_T027875,BGI_novel_T027876,BGI_novel_T027877,BGI_novel_T027878,BGI_novel_T027879,BGI_novel_T027880,red_GLEAN_10011751	58.18	56.13	58.49	54.63	52.79	49.15
red_GLEAN_10020205	BGI_novel_T047431,BGI_novel_T047432,BGI_novel_T047433,BGI_novel_T047434,BGI_novel_T047435,BGI_novel_T047436,BGI_novel_T047437,red_GLEAN_10020205	58.13	54.6	55.81	60.83	61.93	65.37
red_GLEAN_10002740	BGI_novel_T012778,red_GLEAN_10002740	58.1	67.88	63.74	66.11	62.87	69.82
red_GLEAN_10017554	BGI_novel_T005115,BGI_novel_T005116,BGI_novel_T005117,red_GLEAN_10017554	58.1	57.91	55.73	59.53	56.09	65.69
red_GLEAN_10006713	BGI_novel_T044466,BGI_novel_T044467,BGI_novel_T044468,red_GLEAN_10006713	58.05	60.13	57.73	55.35	55.3	58.28
BGI_novel_G004458	BGI_novel_T031083	57.98	48.54	53.21	70.58	70.86	76.9
red_GLEAN_10020716	BGI_novel_T028725,BGI_novel_T028726,BGI_novel_T028727,BGI_novel_T028728,BGI_novel_T028729,BGI_novel_T028730,BGI_novel_T028731,red_GLEAN_10020716	57.93	57.3	50.17	67.87	66.59	64.16
red_GLEAN_10002220	red_GLEAN_10002220	57.89	47.55	48.27	38.78	44.83	37.98
red_GLEAN_10002979	BGI_novel_T011117,BGI_novel_T011118,red_GLEAN_10002979	57.85	63.98	60.53	65.97	66.04	60.04
red_GLEAN_10017644	BGI_novel_T016809,BGI_novel_T016810,BGI_novel_T016811,BGI_novel_T016812,BGI_novel_T016813,red_GLEAN_10017644	57.85	63.13	65.29	56.73	56.35	53.75
red_GLEAN_10013448	BGI_novel_T022346,BGI_novel_T022347,BGI_novel_T022348,red_GLEAN_10013448	57.81	60.03	55.94	50.37	53.37	55.69
red_GLEAN_10022546	BGI_novel_T019839,BGI_novel_T019840,BGI_novel_T019841,BGI_novel_T019842,BGI_novel_T019843,BGI_novel_T019844,BGI_novel_T019845,BGI_novel_T019846,BGI_novel_T019847,BGI_novel_T019848,BGI_novel_T019849,BGI_novel_T019850,BGI_novel_T019851,BGI_novel_T019852,BGI_novel_T019853,BGI_novel_T019854,BGI_novel_T019855,red_GLEAN_10022546	57.8	53.31	47.5	65.82	58.46	60.99
red_GLEAN_10010338	BGI_novel_T032451,BGI_novel_T032452,BGI_novel_T032459,BGI_novel_T032460,BGI_novel_T032461,BGI_novel_T032462,BGI_novel_T032463,BGI_novel_T032464,BGI_novel_T032465,BGI_novel_T032466,red_GLEAN_10010338	57.73	56.67	45.35	75.46	74.16	81.33
red_GLEAN_10007118	BGI_novel_T043424,BGI_novel_T043425,BGI_novel_T043426,BGI_novel_T043427,BGI_novel_T043428,BGI_novel_T043429,BGI_novel_T043430,BGI_novel_T043431,red_GLEAN_10007118	57.67	60.13	59.18	49.78	50.9	48.84
red_GLEAN_10004121	BGI_novel_T005553,BGI_novel_T005554,red_GLEAN_10004121	57.56	55.87	56.17	52.85	55.33	54.22
red_GLEAN_10014542	BGI_novel_T025681,red_GLEAN_10014542	57.55	48.87	49.58	25.38	19.1	30.73
BGI_novel_G003328	BGI_novel_T021280	57.55	49.74	53.44	35.3	38.49	35.37
BGI_novel_G006598	BGI_novel_T047762	57.47	48.93	57.81	60.56	57.41	53.34
red_GLEAN_10006391	BGI_novel_T045703,BGI_novel_T045704,BGI_novel_T045705,red_GLEAN_10006391	57.31	55.15	55.12	67.78	66.5	70.3
red_GLEAN_10005367	BGI_novel_T049229,BGI_novel_T049230,BGI_novel_T049231,BGI_novel_T049232,BGI_novel_T049233,BGI_novel_T049234,BGI_novel_T049235,red_GLEAN_10005367	57.16	49.85	48.38	51.41	47.91	40.99
BGI_novel_G003149	BGI_novel_T019791	57.11	53.46	50.68	67.97	63.17	72.55
red_GLEAN_10014931	BGI_novel_T018013,red_GLEAN_10014931	57.05	55.39	51.33	48.91	46.97	67.22
BGI_novel_G005985	BGI_novel_T042775	57	59.62	68.15	66.56	66.65	62.21
red_GLEAN_10008402	BGI_novel_T038904,BGI_novel_T038905,BGI_novel_T038906,BGI_novel_T038907,red_GLEAN_10008402	56.99	53.66	56.08	58.21	59.59	67.21
BGI_novel_G004644	BGI_novel_T032128	56.91	56.27	58.55	52.36	51.09	51.86
red_GLEAN_10006335	BGI_novel_T045881,BGI_novel_T045882,red_GLEAN_10006335	56.85	64.97	62.15	73.18	74.97	70.52
red_GLEAN_10011044	BGI_novel_T030179,BGI_novel_T030180,BGI_novel_T030181,red_GLEAN_10011044	56.84	60.78	62.84	68.52	69.13	91.07
red_GLEAN_10005194	BGI_novel_T000903,BGI_novel_T000904,BGI_novel_T000905,BGI_novel_T000906,BGI_novel_T000907,BGI_novel_T000908,BGI_novel_T000909,red_GLEAN_10005194	56.81	56.94	57.27	55.67	52.62	50.24
red_GLEAN_10006998	BGI_novel_T047369,BGI_novel_T047370,red_GLEAN_10006998	56.76	63.09	57.31	65.03	67.89	86.75
red_GLEAN_10011424	BGI_novel_T029047,BGI_novel_T029048,red_GLEAN_10011424	56.74	53.81	54.31	39.16	34.62	39.61
red_GLEAN_10010487	BGI_novel_T032009,red_GLEAN_10010487	56.71	48.48	52.3	18.67	20.5	23.04
red_GLEAN_10002953	BGI_novel_T011263,BGI_novel_T011264,BGI_novel_T011265,BGI_novel_T011266,BGI_novel_T011267,red_GLEAN_10002953	56.68	53.56	53.65	51.64	50.33	47.62
BGI_novel_G000506	BGI_novel_T003329	56.68	56.37	57.12	13.82	13.67	8.09
red_GLEAN_10013431	BGI_novel_T032233,BGI_novel_T032234,BGI_novel_T032235,BGI_novel_T032236,red_GLEAN_10013431	56.65	59.48	58.35	55.77	63.44	57.45
red_GLEAN_10004854	BGI_novel_T001934,BGI_novel_T001935,red_GLEAN_10004854	56.62	53.69	56.23	56.86	53.18	49.85
red_GLEAN_10005756	BGI_novel_T048116,BGI_novel_T048117,BGI_novel_T048125,red_GLEAN_10005756	56.6	60.38	62.49	65.15	65.67	65.22
red_GLEAN_10016421	red_GLEAN_10016421	56.54	59.19	56.25	62.58	62.04	62.17
red_GLEAN_10018354	BGI_novel_T009225,BGI_novel_T009226,BGI_novel_T009227,BGI_novel_T009228,BGI_novel_T009229,red_GLEAN_10018354	56.47	58.19	59.79	58.97	56.11	57.21
red_GLEAN_10009774	BGI_novel_T034322,red_GLEAN_10009774	56.42	57.3	59.41	46.95	41.52	43.29
BGI_novel_G004160	BGI_novel_T028457	56.37	52.66	49.43	44.47	47.68	41.46
BGI_novel_G004533	BGI_novel_T031573	56.34	57.2	54.77	42.92	39.31	37.91
red_GLEAN_10015064	BGI_novel_T017466,BGI_novel_T017467,red_GLEAN_10015064	56.31	49.35	52.35	33.06	29.71	30.71
red_GLEAN_10014258	BGI_novel_T019703,red_GLEAN_10014258	56.28	62.08	50.85	61.03	68.44	63.11
red_GLEAN_10019576	BGI_novel_T000792,red_GLEAN_10019576	56.28	57.24	61.09	39.74	40	35.69
red_GLEAN_10016874	red_GLEAN_10016874	56.24	54.6	50.86	59.48	56.46	50.51
red_GLEAN_10010786	BGI_novel_T030848,red_GLEAN_10010786	56.2	45.33	49.62	70.05	63.22	73.82
BGI_novel_G003150	BGI_novel_T019792	56.17	60.29	56.22	69.05	67.16	72.75
BGI_novel_G002214	BGI_novel_T013523	56.16	56.51	50.22	91.26	90.93	103.49
red_GLEAN_10003971	BGI_novel_T006819,BGI_novel_T006820,BGI_novel_T006821,BGI_novel_T006822,BGI_novel_T006823,red_GLEAN_10003971	56.15	60.21	56.09	37.65	40.4	36.84
BGI_novel_G006745	BGI_novel_T048580	56.1	50.97	41.53	33.39	28.21	39.89
red_GLEAN_10010878	BGI_novel_T030512,BGI_novel_T030513,BGI_novel_T030514,red_GLEAN_10010878	56.02	56.74	52.44	49.38	51.93	56.88
red_GLEAN_10013062	BGI_novel_T023752,BGI_novel_T023753,red_GLEAN_10013062	55.98	53.42	51.71	42.94	36.69	41.24
red_GLEAN_10005781	BGI_novel_T048099,red_GLEAN_10005781	55.98	52.93	56.6	56.03	60.13	56.61
BGI_novel_G005359	BGI_novel_T038457	55.9	59.04	56.33	36.76	39.05	35.56
BGI_novel_G005785	BGI_novel_T041582	55.87	23.79	24.69	44.91	37.92	62.87
BGI_novel_G002929	BGI_novel_T017502	55.84	56.7	53.15	60.58	54.97	49.32
red_GLEAN_10004536	BGI_novel_T003421,BGI_novel_T003422,BGI_novel_T003423,BGI_novel_T003424,red_GLEAN_10004536	55.76	62.46	69.32	58.65	59.6	52.82
red_GLEAN_10007589	BGI_novel_T046412,red_GLEAN_10007589	55.68	45.49	43.71	88.58	76.97	88.08
red_GLEAN_10008416	BGI_novel_T003280,BGI_novel_T003281,BGI_novel_T003282,red_GLEAN_10008416	55.65	54.5	55.29	51.52	52.68	48.2
red_GLEAN_10008626	red_GLEAN_10008626	55.57	63.42	68.55	48.97	50.19	46.94
red_GLEAN_10015553	BGI_novel_T015475,BGI_novel_T015476,BGI_novel_T015477,BGI_novel_T015478,BGI_novel_T015479,BGI_novel_T015480,BGI_novel_T015481,BGI_novel_T015482,BGI_novel_T015483,BGI_novel_T015484,BGI_novel_T015485,red_GLEAN_10015553	55.55	56.54	55.69	68.45	65.15	68.79
BGI_novel_G000653	BGI_novel_T004323	55.48	57.26	62.51	58.86	62.41	62.49
BGI_novel_G006063	BGI_novel_T043619	55.48	52.1	50.51	36.18	35.79	38.73
red_GLEAN_10012078	BGI_novel_T027013,red_GLEAN_10012078	55.45	54.19	52.14	55.59	52.45	55.86
red_GLEAN_10019908	BGI_novel_T013305,red_GLEAN_10019908	55.43	53.88	53.2	60.58	51.81	57.7
red_GLEAN_10016095	BGI_novel_T013220,BGI_novel_T013222,BGI_novel_T013223,BGI_novel_T013224,BGI_novel_T013225,red_GLEAN_10016095	55.38	58.49	54.5	55.66	55.07	51.43
red_GLEAN_10006788	BGI_novel_T044205,red_GLEAN_10006788	55.37	55.12	56.8	68.63	68.34	75.08
red_GLEAN_10007989	BGI_novel_T040122,BGI_novel_T040123,BGI_novel_T040124,BGI_novel_T040125,BGI_novel_T040126,BGI_novel_T040127,BGI_novel_T040128,BGI_novel_T040129,BGI_novel_T040130,BGI_novel_T040131,BGI_novel_T040132,red_GLEAN_10007989	55.3	52.98	45.51	30.87	31.21	35.99
red_GLEAN_10002936	BGI_novel_T011445,BGI_novel_T011447,red_GLEAN_10002936	55.23	21.16	42.95	48.08	81.37	70.3
red_GLEAN_10002073	BGI_novel_T022831,BGI_novel_T022832,BGI_novel_T022833,BGI_novel_T022834,BGI_novel_T022835,BGI_novel_T022836,BGI_novel_T022837,BGI_novel_T022838,BGI_novel_T022839,red_GLEAN_10002073	55.23	55.66	50.93	30.02	27.8	38.17
BGI_novel_G002080	BGI_novel_T012653	55.05	56.49	57.97	51.9	53.96	51.25
BGI_novel_G005962	BGI_novel_T042609	55.04	56	54.87	56.29	52.05	60.95
red_GLEAN_10006511	BGI_novel_T045186,red_GLEAN_10006511	55	44.16	51.89	0.43	0.8	1.23
red_GLEAN_10018868	BGI_novel_T043581,BGI_novel_T043582,BGI_novel_T043583,BGI_novel_T043584,BGI_novel_T043585,red_GLEAN_10018868	54.95	50.65	48.96	48.68	44.16	49.56
red_GLEAN_10016385	BGI_novel_T031637,red_GLEAN_10016385	54.94	58.43	56.39	30.6	30.19	33.81
BGI_novel_G002353	BGI_novel_T014213	54.77	62.9	63.5	53.37	53.71	52.72
red_GLEAN_10015720	BGI_novel_T014885,BGI_novel_T014886,BGI_novel_T014887,BGI_novel_T014888,red_GLEAN_10015720	54.77	52.19	53.82	48.22	45.9	44.8
red_GLEAN_10008580	red_GLEAN_10008580	54.76	54.25	54.97	51.96	53.64	61.05
red_GLEAN_10004030	BGI_novel_T007974,red_GLEAN_10004030	54.74	51.7	54.5	3.11	2.9	3.39
BGI_novel_G005804	BGI_novel_T041694	54.74	51.69	51.31	28.96	33.55	35.23
red_GLEAN_10006629	BGI_novel_T044769,BGI_novel_T044770,BGI_novel_T044771,BGI_novel_T044772,BGI_novel_T044773,red_GLEAN_10006629	54.71	47.5	53.87	50.2	47.19	49.1
red_GLEAN_10003317	BGI_novel_T009689,BGI_novel_T009690,BGI_novel_T009691,BGI_novel_T009692,BGI_novel_T009693,BGI_novel_T009694,red_GLEAN_10003317	54.62	54.35	55.55	53.06	54.55	49.67
red_GLEAN_10011799	BGI_novel_T027675,red_GLEAN_10011799	54.59	53.12	49.43	11.54	9.98	13.6
BGI_novel_G003344	BGI_novel_T021384	54.57	58.94	58.71	67.02	75.7	72.23
red_GLEAN_10021508	BGI_novel_T000556,BGI_novel_T000557,BGI_novel_T000558,BGI_novel_T000559,BGI_novel_T000560,red_GLEAN_10021508	54.54	52.96	56.88	36.04	37.93	40.08
red_GLEAN_10004333	BGI_novel_T004372,red_GLEAN_10004333	54.51	60.19	49.8	64.2	58.57	62.13
red_GLEAN_10008836	BGI_novel_T037487,BGI_novel_T037488,red_GLEAN_10008836	54.51	48.48	49.31	44.79	45.25	44.85
red_GLEAN_10017532	BGI_novel_T005037,BGI_novel_T005038,BGI_novel_T005039,BGI_novel_T005040,BGI_novel_T005041,BGI_novel_T005042,BGI_novel_T005043,BGI_novel_T005044,BGI_novel_T005045,BGI_novel_T005046,BGI_novel_T005047,BGI_novel_T005048,BGI_novel_T005049,BGI_novel_T005050,BGI_novel_T005051,red_GLEAN_10017532	54.5	47.67	46.21	84.77	79.78	79.44
red_GLEAN_10022327	BGI_novel_T002427,red_GLEAN_10022327	54.45	57.01	56.16	61.98	53.64	48.14
red_GLEAN_10004929	BGI_novel_T001984,BGI_novel_T001985,red_GLEAN_10004929	54.45	56.61	56.02	41.25	42.54	38.48
red_GLEAN_10012164	red_GLEAN_10012164	54.4	71.8	75.15	68.46	62.78	66.87
red_GLEAN_10012744	BGI_novel_T024853,BGI_novel_T024854,BGI_novel_T024855,BGI_novel_T024856,red_GLEAN_10012744	54.33	62.7	60.85	48.96	48.16	48.93
red_GLEAN_10017586	BGI_novel_T004070,BGI_novel_T004071,BGI_novel_T004072,BGI_novel_T004073,BGI_novel_T004074,BGI_novel_T004075,BGI_novel_T004076,BGI_novel_T004077,red_GLEAN_10017586	54.3	54.76	47.54	41.26	42.69	40.33
red_GLEAN_10007917	BGI_novel_T040640,BGI_novel_T040641,BGI_novel_T040642,BGI_novel_T040643,BGI_novel_T040644,BGI_novel_T040645,BGI_novel_T040646,BGI_novel_T040647,BGI_novel_T040648,red_GLEAN_10007917	54.29	53.6	52.44	43.72	50.05	52.83
red_GLEAN_10015126	BGI_novel_T016926,red_GLEAN_10015126	54.27	49.58	49.47	76.44	75.81	70.92
BGI_novel_G003200	BGI_novel_T020256	54.25	49.9	65.54	54.25	51.04	45.63
BGI_novel_G003385	BGI_novel_T021720	54.24	49.71	53.35	5.64	4.73	5.79
BGI_novel_G003805	BGI_novel_T024715	54.22	57.38	53.59	41.95	48.37	43.34
red_GLEAN_10021813	BGI_novel_T014422,BGI_novel_T014423,BGI_novel_T014424,red_GLEAN_10021813	54.13	50.74	58.17	45.89	48.46	46.09
red_GLEAN_10012318	BGI_novel_T028467,BGI_novel_T028468,red_GLEAN_10012318	54.12	49.34	47.97	56.16	50.12	52.12
red_GLEAN_10020109	BGI_novel_T033287,BGI_novel_T033288,BGI_novel_T033289,red_GLEAN_10020109	54.05	63.65	60.82	49.05	55.4	47.8
red_GLEAN_10006170	BGI_novel_T046491,red_GLEAN_10006170	53.99	47.37	51.99	40.34	41.83	41.99
red_GLEAN_10000833	BGI_novel_T001450,red_GLEAN_10000833	53.98	68.34	68.27	63.55	67.84	53.06
BGI_novel_G006091	BGI_novel_T043741	53.95	52.55	51.26	46.5	44.37	53
BGI_novel_G005427	BGI_novel_T038876	53.9	56.15	53.14	63.27	55.37	62.28
red_GLEAN_10016786	BGI_novel_T010280,BGI_novel_T010281,BGI_novel_T010282,BGI_novel_T010283,red_GLEAN_10016786	53.85	53.3	53.8	46.51	49.37	46.72
red_GLEAN_10017112	BGI_novel_T007090,BGI_novel_T007091,BGI_novel_T007092,red_GLEAN_10017112	53.84	55.28	53.13	70.77	69.13	78.2
red_GLEAN_10014946	BGI_novel_T018059,red_GLEAN_10014946	53.72	49.27	51.75	34.71	33.43	30.82
red_GLEAN_10017595	BGI_novel_T004110,BGI_novel_T004111,BGI_novel_T004112,red_GLEAN_10017595	53.7	52.45	50.68	57.22	54.54	66.76
red_GLEAN_10009124	BGI_novel_T036499,BGI_novel_T036500,red_GLEAN_10009124	53.69	58.04	53.52	54.57	52.81	49.84
red_GLEAN_10011614	BGI_novel_T028607,BGI_novel_T028608,BGI_novel_T028609,red_GLEAN_10011614	53.64	53.71	55.27	38.82	38.62	39.49
red_GLEAN_10008660	BGI_novel_T038064,red_GLEAN_10008660	53.62	45.3	47.2	66.28	69.09	73.79
red_GLEAN_10002493	BGI_novel_T014877,red_GLEAN_10002493	53.6	53.11	56.27	41.14	44.24	42.61
red_GLEAN_10010132	BGI_novel_T033076,BGI_novel_T033077,BGI_novel_T033078,BGI_novel_T033079,BGI_novel_T033080,BGI_novel_T033081,red_GLEAN_10010132	53.59	53.25	44.97	14.97	14.65	20.08
red_GLEAN_10008158	BGI_novel_T039544,red_GLEAN_10008158	53.59	50.34	54.87	46.64	46.47	41.08
red_GLEAN_10013688	BGI_novel_T023147,red_GLEAN_10013688	53.55	49.65	51.62	47	46.59	48.29
red_GLEAN_10022948	BGI_novel_T043938,BGI_novel_T043939,BGI_novel_T043940,BGI_novel_T043941,BGI_novel_T043942,red_GLEAN_10022948	53.53	52.54	49.22	52.51	48.24	53.65
red_GLEAN_10006854	BGI_novel_T045304,BGI_novel_T045305,BGI_novel_T045306,BGI_novel_T045307,BGI_novel_T045308,red_GLEAN_10006854	53.51	50.82	49.5	71.99	70.73	72.28
red_GLEAN_10020283	BGI_novel_T030970,BGI_novel_T030971,red_GLEAN_10020283	53.49	54.67	52.36	50.1	51.88	51.45
red_GLEAN_10017640	BGI_novel_T016797,BGI_novel_T016798,BGI_novel_T016799,BGI_novel_T016800,BGI_novel_T016801,red_GLEAN_10017640	53.46	53.36	60.25	52.02	54.3	53.46
BGI_novel_G003154	BGI_novel_T019797	53.44	49.12	48.06	41.26	42.47	45.84
red_GLEAN_10021212	BGI_novel_T023300,BGI_novel_T023301,BGI_novel_T023302,BGI_novel_T023303,red_GLEAN_10021212	53.39	54.96	50.5	66.64	66.1	69.7
red_GLEAN_10004589	BGI_novel_T003066,BGI_novel_T003067,BGI_novel_T003068,BGI_novel_T003069,BGI_novel_T003070,BGI_novel_T003071,BGI_novel_T003072,red_GLEAN_10004589	53.39	47.42	42.47	52.61	52.84	51.12
red_GLEAN_10005858	BGI_novel_T047849,BGI_novel_T047850,red_GLEAN_10005858	53.37	54.3	52.81	56.53	59.59	58.01
BGI_novel_G006107	BGI_novel_T044101	53.37	58.72	55.51	52.39	51.87	64.99
red_GLEAN_10006679	BGI_novel_T044603,BGI_novel_T044604,BGI_novel_T044605,BGI_novel_T044606,red_GLEAN_10006679	53.36	48.03	51.3	84.34	75.55	93.21
BGI_novel_G006122	BGI_novel_T044191	53.35	55.34	51.86	40.02	45.37	40.46
red_GLEAN_10019580	BGI_novel_T000798,BGI_novel_T000799,BGI_novel_T000800,BGI_novel_T000801,red_GLEAN_10019580	53.33	50.27	52.48	35.82	32.85	34.1
red_GLEAN_10011030	BGI_novel_T031706,BGI_novel_T031707,red_GLEAN_10011030	53.31	45.69	46.53	80.59	76.57	82.47
red_GLEAN_10015749	BGI_novel_T014761,BGI_novel_T014762,red_GLEAN_10015749	53.3	48.77	45.12	55.21	56.35	53.16
red_GLEAN_10010595	BGI_novel_T033999,red_GLEAN_10010595	53.29	56.72	51.91	65.48	68.03	69.58
BGI_novel_G000741	BGI_novel_T004967	53.27	52.05	49.38	68.44	63.91	64.29
red_GLEAN_10010857	BGI_novel_T030056,BGI_novel_T030057,BGI_novel_T030058,BGI_novel_T030059,BGI_novel_T030060,BGI_novel_T030061,BGI_novel_T030062,BGI_novel_T030063,red_GLEAN_10010857	53.25	51.04	51.82	55.12	53.6	54.55
BGI_novel_G006117	BGI_novel_T044158	53.25	51.54	41.57	74.39	67.38	75.64
red_GLEAN_10005754	red_GLEAN_10005754	53.18	56.32	52.75	43.39	44.22	45.94
red_GLEAN_10003074	BGI_novel_T010662,BGI_novel_T010663,BGI_novel_T010664,BGI_novel_T010665,BGI_novel_T010666,BGI_novel_T010667,BGI_novel_T010668,BGI_novel_T010669,BGI_novel_T010670,BGI_novel_T010671,BGI_novel_T010672,BGI_novel_T010673,BGI_novel_T010674,red_GLEAN_10003074	53.17	49.95	49.08	60.6	58.43	56.04
red_GLEAN_10007660	BGI_novel_T041706,BGI_novel_T041707,BGI_novel_T041708,BGI_novel_T041709,BGI_novel_T041710,BGI_novel_T041711,BGI_novel_T041712,BGI_novel_T041713,BGI_novel_T041714,BGI_novel_T041715,BGI_novel_T041716,BGI_novel_T041718,BGI_novel_T041719,red_GLEAN_10007660	53.14	51.3	46.85	88.65	81.32	84.04
red_GLEAN_10002330	BGI_novel_T017048,red_GLEAN_10002330	53.14	47.69	62.71	39.45	39.89	32.12
BGI_novel_G001185	BGI_novel_T007653	53.1	48.05	52.07	47.26	44.06	63.66
red_GLEAN_10003052	BGI_novel_T012054,BGI_novel_T012055,BGI_novel_T012056,BGI_novel_T012057,BGI_novel_T012058,BGI_novel_T012059,BGI_novel_T012060,red_GLEAN_10003052	53.08	45.78	42.19	27.43	22.68	10.32
red_GLEAN_10005939	BGI_novel_T047512,BGI_novel_T047513,BGI_novel_T047514,BGI_novel_T047515,BGI_novel_T047516,red_GLEAN_10005939	53.05	55.33	50.85	39.86	37.45	39.51
red_GLEAN_10003228	BGI_novel_T011231,BGI_novel_T011232,BGI_novel_T011233,BGI_novel_T011234,red_GLEAN_10003228	53.02	56.51	49.83	80.44	91.83	116.3
red_GLEAN_10019666	BGI_novel_T017383,BGI_novel_T017384,BGI_novel_T017385,BGI_novel_T017386,BGI_novel_T017387,BGI_novel_T017388,red_GLEAN_10019666	52.95	47.13	46.71	46.71	50.69	49.72
red_GLEAN_10013282	BGI_novel_T023223,BGI_novel_T023224,BGI_novel_T023225,BGI_novel_T023226,red_GLEAN_10013282	52.91	55.35	50.89	57.81	54.6	58.53
red_GLEAN_10010340	BGI_novel_T032237,BGI_novel_T032238,red_GLEAN_10010340	52.91	56.37	55.68	52.12	49.42	52.18
BGI_novel_G001447	BGI_novel_T009178	52.79	52.13	55.3	55.74	67.43	56.6
red_GLEAN_10008531	BGI_novel_T038508,BGI_novel_T038509,BGI_novel_T038510,BGI_novel_T038511,BGI_novel_T038512,BGI_novel_T038513,BGI_novel_T038514,BGI_novel_T038515,BGI_novel_T038516,BGI_novel_T038517,BGI_novel_T038518,BGI_novel_T038519,BGI_novel_T038520,BGI_novel_T038521,BGI_novel_T038522,BGI_novel_T038523,BGI_novel_T038524,red_GLEAN_10008531	52.79	53.18	51.91	35.91	37.99	34.02
red_GLEAN_10003654	BGI_novel_T007691,BGI_novel_T007692,BGI_novel_T007693,BGI_novel_T007694,BGI_novel_T007695,BGI_novel_T007696,BGI_novel_T007697,BGI_novel_T007698,BGI_novel_T007699,BGI_novel_T007700,BGI_novel_T007701,BGI_novel_T007702,BGI_novel_T007703,red_GLEAN_10003654	52.78	53.56	51.9	57.17	60.37	59.11
red_GLEAN_10006094	BGI_novel_T046703,BGI_novel_T046704,BGI_novel_T046705,BGI_novel_T046706,BGI_novel_T046707,BGI_novel_T046708,BGI_novel_T046709,BGI_novel_T046710,BGI_novel_T046711,BGI_novel_T046712,BGI_novel_T046713,BGI_novel_T046714,BGI_novel_T046715,BGI_novel_T046716,BGI_novel_T046717,BGI_novel_T046718,BGI_novel_T046719,red_GLEAN_10006094	52.75	48.59	49.66	62.56	62.75	58.28
red_GLEAN_10012654	BGI_novel_T025264,red_GLEAN_10012654	52.74	52.26	48.13	55.81	52.44	65.08
red_GLEAN_10014492	BGI_novel_T019305,BGI_novel_T019306,BGI_novel_T019307,BGI_novel_T019308,BGI_novel_T019309,BGI_novel_T019310,BGI_novel_T019311,red_GLEAN_10014492	52.73	46.96	47.72	33.47	34.75	33.11
red_GLEAN_10012183	BGI_novel_T043078,red_GLEAN_10012183	52.71	50.79	52.27	42.39	40.51	38.33
red_GLEAN_10021234	BGI_novel_T023360,red_GLEAN_10021234	52.7	46.54	47.39	60.18	54.74	64.66
BGI_novel_G000958	BGI_novel_T006409	52.65	51.57	52.33	65.84	66.33	64.17
BGI_novel_G006089	BGI_novel_T043739	52.62	48.05	42.88	43.72	44.98	45.05
red_GLEAN_10008159	BGI_novel_T039545,red_GLEAN_10008159	52.57	51.57	48.14	41.2	41.49	42.43
red_GLEAN_10022406	BGI_novel_T040810,BGI_novel_T040811,red_GLEAN_10022406	52.55	50.33	43.31	39.23	40.18	54.28
red_GLEAN_10006789	BGI_novel_T044206,BGI_novel_T044207,BGI_novel_T044208,red_GLEAN_10006789	52.54	56.26	51.5	64.27	63.61	79.41
BGI_novel_G006367	BGI_novel_T046245	52.49	57.76	59.6	44.18	48.29	43.21
red_GLEAN_10019878	BGI_novel_T034540,red_GLEAN_10019878	52.48	53.4	56.08	75.91	74.27	85.47
red_GLEAN_10016828	BGI_novel_T009773,BGI_novel_T009774,BGI_novel_T009775,red_GLEAN_10016828	52.44	53.48	55.87	55.94	54.65	60.81
red_GLEAN_10017210	BGI_novel_T006319,red_GLEAN_10017210	52.43	51.25	51.81	49.53	48.31	51.79
red_GLEAN_10006606	BGI_novel_T044893,BGI_novel_T044894,red_GLEAN_10006606	52.22	54.99	54.38	47.95	48.89	51.02
red_GLEAN_10020581	BGI_novel_T037622,red_GLEAN_10020581	52.19	51.66	52.01	46.32	43.99	44.4
red_GLEAN_10014993	BGI_novel_T017831,BGI_novel_T017832,BGI_novel_T017833,BGI_novel_T017834,red_GLEAN_10014993	52.18	47.34	46.62	57.68	57.99	55.99
red_GLEAN_10010425	BGI_novel_T046455,red_GLEAN_10010425	52.16	49.48	51.41	46.97	44.28	43.97
red_GLEAN_10021798	BGI_novel_T014371,BGI_novel_T014372,BGI_novel_T014373,BGI_novel_T014374,BGI_novel_T014375,red_GLEAN_10021798	52.13	47.63	46.86	83.95	87.18	91.25
red_GLEAN_10001939	BGI_novel_T026368,red_GLEAN_10001939	52.11	53.09	55.05	53.42	58.6	49.12
red_GLEAN_10013855	BGI_novel_T036879,BGI_novel_T036880,BGI_novel_T036881,BGI_novel_T036882,BGI_novel_T036883,BGI_novel_T036884,red_GLEAN_10013855	52.09	57.5	58.63	56.25	52.73	55.27
red_GLEAN_10006890	BGI_novel_T045197,BGI_novel_T045198,red_GLEAN_10006890	52.09	54.14	54	58.15	56.8	59.27
red_GLEAN_10014517	BGI_novel_T019252,BGI_novel_T019253,red_GLEAN_10014517	52.06	50.91	54.19	48.82	48.06	46.72
red_GLEAN_10022440	BGI_novel_T036971,BGI_novel_T036972,BGI_novel_T036973,BGI_novel_T036974,red_GLEAN_10022440	52.03	53.14	48.41	52.45	54.55	62.62
red_GLEAN_10018671	BGI_novel_T004475,BGI_novel_T004476,BGI_novel_T004477,red_GLEAN_10018671	52.03	49.21	48.22	59.64	57.27	66.27
red_GLEAN_10008806	BGI_novel_T037699,red_GLEAN_10008806	51.98	45.69	46.5	43.1	44.82	53.04
BGI_novel_G000497	BGI_novel_T003295	51.92	52	51.1	52.93	51.57	53.99
red_GLEAN_10016519	BGI_novel_T011546,red_GLEAN_10016519	51.88	48.57	51.43	40.26	38.16	39.32
red_GLEAN_10017661	BGI_novel_T005804,BGI_novel_T005805,red_GLEAN_10017661	51.77	47.91	50.07	51.71	52.04	58.3
red_GLEAN_10008821	BGI_novel_T037430,BGI_novel_T037431,BGI_novel_T037432,BGI_novel_T037433,BGI_novel_T037435,BGI_novel_T037436,red_GLEAN_10008821	51.76	45.2	46.79	50.35	48.95	50.11
red_GLEAN_10012355	BGI_novel_T025981,BGI_novel_T025982,BGI_novel_T025983,BGI_novel_T025984,red_GLEAN_10012355	51.74	45.69	47.62	41.07	38.73	37.73
red_GLEAN_10003349	BGI_novel_T009292,red_GLEAN_10003349	51.72	53.52	44.9	96.53	90.32	110.82
BGI_novel_G002077	BGI_novel_T012650	51.72	53.68	58.02	55.65	46.46	53.2
BGI_novel_G001637	BGI_novel_T010302	51.71	26.48	25.46	43.71	44.36	54.22
red_GLEAN_10005129	BGI_novel_T000948,BGI_novel_T000949,red_GLEAN_10005129	51.67	50.46	50.06	52.71	49.8	53.05
red_GLEAN_10022508	red_GLEAN_10022508	51.67	48.12	42.46	84.34	77.99	83.85
red_GLEAN_10007580	BGI_novel_T041958,BGI_novel_T041959,BGI_novel_T041960,BGI_novel_T041961,BGI_novel_T041962,red_GLEAN_10007580	51.67	52.45	59.62	64.86	65.24	56.99
red_GLEAN_10019369	BGI_novel_T038968,BGI_novel_T038969,BGI_novel_T038970,BGI_novel_T038971,BGI_novel_T038972,BGI_novel_T038973,red_GLEAN_10019369	51.64	52.48	51.37	50.29	52.47	51.61
red_GLEAN_10021675	BGI_novel_T010142,red_GLEAN_10021675	51.6	49.26	55.22	63	64.38	61.82
red_GLEAN_10012106	BGI_novel_T026955,BGI_novel_T026956,BGI_novel_T026957,red_GLEAN_10012106	51.53	48.67	49.86	47.91	41.3	47.21
red_GLEAN_10002671	BGI_novel_T013252,BGI_novel_T013253,BGI_novel_T013254,BGI_novel_T013255,red_GLEAN_10002671	51.52	48.04	51.65	51.53	54.12	49.11
red_GLEAN_10004933	BGI_novel_T001724,BGI_novel_T001725,BGI_novel_T001726,BGI_novel_T001727,BGI_novel_T001728,red_GLEAN_10004933	51.52	52.35	52.71	56.6	52.47	49.71
red_GLEAN_10007421	BGI_novel_T042454,BGI_novel_T042455,red_GLEAN_10007421	51.52	46.7	53.2	93.26	92.01	78.61
red_GLEAN_10019272	BGI_novel_T040022,red_GLEAN_10019272	51.5	53	54.78	52.29	49.16	57.64
BGI_novel_G004528	BGI_novel_T031545	51.5	51.79	52.54	52.17	47.82	51.34
red_GLEAN_10010349	BGI_novel_T032248,BGI_novel_T032249,red_GLEAN_10010349	51.47	52.2	46.74	50.95	51.02	54.96
red_GLEAN_10014544	BGI_novel_T025679,BGI_novel_T025680,BGI_novel_T025682,BGI_novel_T025683,BGI_novel_T025684,BGI_novel_T025685,BGI_novel_T025686,BGI_novel_T025687,BGI_novel_T025688,BGI_novel_T025689,BGI_novel_T025690,red_GLEAN_10014544	51.45	45.95	50.85	30.93	30.57	29.88
red_GLEAN_10004382	BGI_novel_T004148,red_GLEAN_10004382	51.41	56.12	49.4	62.42	60.53	62.32
red_GLEAN_10013478	BGI_novel_T023487,red_GLEAN_10013478	51.3	54.02	46.84	44.97	42.84	44.02
red_GLEAN_10015673	BGI_novel_T015059,red_GLEAN_10015673	51.29	47.03	51.81	39.19	37.02	37.08
red_GLEAN_10015866	BGI_novel_T014530,BGI_novel_T014531,BGI_novel_T014532,BGI_novel_T014533,BGI_novel_T014534,red_GLEAN_10015866	51.27	55.88	51.96	37.59	39.01	41.29
BGI_novel_G005947	BGI_novel_T042576	51.23	53.23	44.81	74.18	64.54	80.7
red_GLEAN_10013665	BGI_novel_T022278,BGI_novel_T022279,BGI_novel_T022280,BGI_novel_T022281,red_GLEAN_10013665	51.23	50.95	55.59	42.16	43.71	42.82
red_GLEAN_10012195	BGI_novel_T026397,BGI_novel_T026398,BGI_novel_T026399,red_GLEAN_10012195	51.22	49.24	44.61	44.31	47.41	44
BGI_novel_G006755	BGI_novel_T048701	51.15	45.09	45.5	75.71	76.11	80.93
red_GLEAN_10016937	BGI_novel_T009092,BGI_novel_T009093,BGI_novel_T009094,BGI_novel_T009095,BGI_novel_T009096,BGI_novel_T009097,BGI_novel_T009098,BGI_novel_T009099,BGI_novel_T009100,BGI_novel_T009101,BGI_novel_T009102,BGI_novel_T009103,BGI_novel_T009104,red_GLEAN_10016937	51.13	48.98	62.35	43.18	40.07	45.67
red_GLEAN_10016610	BGI_novel_T011076,red_GLEAN_10016610	51.13	51.36	50.36	55.98	56.46	63.16
red_GLEAN_10003617	BGI_novel_T008911,red_GLEAN_10003617	51.12	58.49	53.87	53.95	57.67	58.07
red_GLEAN_10020460	BGI_novel_T035712,BGI_novel_T035713,BGI_novel_T035714,BGI_novel_T035715,BGI_novel_T035716,BGI_novel_T035717,BGI_novel_T035718,BGI_novel_T035719,red_GLEAN_10020460	51.1	48.41	48.11	51.97	50.41	52.77
red_GLEAN_10002253	BGI_novel_T018579,red_GLEAN_10002253	51.09	50.56	49.68	45.79	46.95	48.23
red_GLEAN_10002066	red_GLEAN_10002066	51.09	53.21	68.67	70.4	65.12	63.79
red_GLEAN_10003882	red_GLEAN_10003882	51.01	58.63	51.83	29.24	41.28	44.59
red_GLEAN_10007871	BGI_novel_T041031,BGI_novel_T041032,BGI_novel_T041033,BGI_novel_T041034,BGI_novel_T041035,red_GLEAN_10007871	51	50.42	50.56	53.38	52.45	55.49
red_GLEAN_10011199	BGI_novel_T029686,BGI_novel_T029687,BGI_novel_T029688,BGI_novel_T029689,BGI_novel_T029690,BGI_novel_T029691,BGI_novel_T029692,BGI_novel_T029693,red_GLEAN_10011199	50.99	47.38	45.94	89.85	82.54	92.36
red_GLEAN_10016893	BGI_novel_T009629,BGI_novel_T009630,red_GLEAN_10016893	50.98	49.69	52.68	31.33	37.4	37.19
red_GLEAN_10013628	BGI_novel_T021740,red_GLEAN_10013628	50.96	47.85	46.78	42.75	42.64	44.61
red_GLEAN_10012652	BGI_novel_T025260,BGI_novel_T025261,BGI_novel_T025262,BGI_novel_T025263,red_GLEAN_10012652	50.93	47.3	50.59	54.15	50.32	56.31
red_GLEAN_10014311	BGI_novel_T019958,BGI_novel_T019959,BGI_novel_T019960,BGI_novel_T019961,BGI_novel_T019962,BGI_novel_T019963,BGI_novel_T019964,BGI_novel_T019965,BGI_novel_T019966,BGI_novel_T019967,red_GLEAN_10014311	50.92	51.89	42.92	50.66	45.01	58.6
red_GLEAN_10021638	BGI_novel_T018659,BGI_novel_T018660,BGI_novel_T018661,BGI_novel_T018662,red_GLEAN_10021638	50.82	50.09	48.67	65.68	60.38	70.01
red_GLEAN_10019284	red_GLEAN_10019284	50.81	48.61	45.72	58.05	63.23	53.22
BGI_novel_G005943	BGI_novel_T042572	50.8	38.35	38.63	84.27	85.29	127.77
red_GLEAN_10016452	BGI_novel_T011810,BGI_novel_T011811,BGI_novel_T011812,red_GLEAN_10016452	50.79	50.42	48.59	28.12	26.91	24.8
red_GLEAN_10013670	BGI_novel_T022299,BGI_novel_T022300,BGI_novel_T022301,BGI_novel_T022302,BGI_novel_T022303,BGI_novel_T022304,red_GLEAN_10013670	50.74	48.41	45.67	47.05	41.49	44.91
red_GLEAN_10009784	BGI_novel_T034238,BGI_novel_T034239,red_GLEAN_10009784	50.69	49.82	56.01	41.25	40.25	38.46
red_GLEAN_10013985	BGI_novel_T020751,BGI_novel_T020752,red_GLEAN_10013985	50.68	49.37	43.84	31.85	33.25	34.61
BGI_novel_G005229	BGI_novel_T037227	50.63	50.06	50.05	46.37	47.67	52.38
BGI_novel_G001308	BGI_novel_T008313	50.55	50.36	45.27	27.04	26.76	23.32
red_GLEAN_10014764	BGI_novel_T018895,red_GLEAN_10014764	50.53	50.47	48.55	44.79	44	47.64
red_GLEAN_10002582	BGI_novel_T014081,red_GLEAN_10002582	50.49	52.69	47	40.61	41.27	43.48
red_GLEAN_10010559	BGI_novel_T031772,BGI_novel_T031773,BGI_novel_T031774,BGI_novel_T031775,BGI_novel_T031776,BGI_novel_T031777,red_GLEAN_10010559	50.47	46.59	47.5	25.24	21.34	19.79
red_GLEAN_10019600	BGI_novel_T000827,BGI_novel_T000828,BGI_novel_T000829,BGI_novel_T000830,BGI_novel_T000831,BGI_novel_T000832,BGI_novel_T000833,BGI_novel_T000834,BGI_novel_T000835,BGI_novel_T000836,BGI_novel_T000837,BGI_novel_T000838,red_GLEAN_10019600	50.47	52.8	50.81	64.35	65.67	83.99
red_GLEAN_10020853	BGI_novel_T008670,BGI_novel_T008671,BGI_novel_T008672,BGI_novel_T008673,BGI_novel_T008674,red_GLEAN_10020853	50.47	51.32	54.23	32.3	33.36	29.82
red_GLEAN_10012681	BGI_novel_T024940,BGI_novel_T024941,BGI_novel_T024942,BGI_novel_T024943,red_GLEAN_10012681	50.42	50.36	52.38	49.13	48.84	50.75
red_GLEAN_10018838	BGI_novel_T043521,red_GLEAN_10018838	50.39	53.78	52.32	34.05	30.43	44.15
red_GLEAN_10006274	BGI_novel_T045947,BGI_novel_T045948,BGI_novel_T045949,BGI_novel_T045950,red_GLEAN_10006274	50.23	52.16	50.45	41.64	42.83	41.14
red_GLEAN_10021806	BGI_novel_T014390,BGI_novel_T014391,BGI_novel_T014392,BGI_novel_T014393,BGI_novel_T014394,BGI_novel_T014395,BGI_novel_T014396,BGI_novel_T014397,BGI_novel_T014398,red_GLEAN_10021806	50.17	52	48.36	35.57	34.25	39.51
red_GLEAN_10016238	BGI_novel_T012600,BGI_novel_T012601,BGI_novel_T012602,BGI_novel_T012603,BGI_novel_T012604,BGI_novel_T012605,BGI_novel_T012606,BGI_novel_T012607,red_GLEAN_10016238	49.99	53.15	50.64	44.73	46.66	49.66
red_GLEAN_10007678	BGI_novel_T041591,BGI_novel_T041592,BGI_novel_T041593,BGI_novel_T041594,BGI_novel_T041595,BGI_novel_T041596,BGI_novel_T041597,red_GLEAN_10007678	49.98	49.75	46.26	65.61	67.49	62.44
red_GLEAN_10008868	BGI_novel_T037334,red_GLEAN_10008868	49.89	56.13	51.56	50.44	55.75	46.89
red_GLEAN_10008109	BGI_novel_T040559,red_GLEAN_10008109	49.88	48.2	47.88	58.42	54.04	59.88
red_GLEAN_10011811	BGI_novel_T027713,BGI_novel_T027714,BGI_novel_T027715,BGI_novel_T027716,BGI_novel_T027717,red_GLEAN_10011811	49.83	52.97	54.63	49.35	42.21	43.81
red_GLEAN_10018433	BGI_novel_T027285,BGI_novel_T027286,BGI_novel_T027287,BGI_novel_T027288,red_GLEAN_10018433	49.81	49.29	44.83	52.09	51.08	51.97
red_GLEAN_10019316	BGI_novel_T039689,BGI_novel_T039690,BGI_novel_T039691,BGI_novel_T039692,BGI_novel_T039693,BGI_novel_T039694,BGI_novel_T039695,BGI_novel_T039696,BGI_novel_T039697,BGI_novel_T039698,red_GLEAN_10019316	49.81	54.63	47.86	49.69	51.76	55.29
red_GLEAN_10006175	BGI_novel_T046467,BGI_novel_T046468,BGI_novel_T046469,BGI_novel_T046470,BGI_novel_T046471,BGI_novel_T046472,BGI_novel_T046473,BGI_novel_T046474,BGI_novel_T046475,red_GLEAN_10006175	49.78	49.73	47.52	57.96	56.1	59.59
red_GLEAN_10017216	BGI_novel_T006371,BGI_novel_T006372,red_GLEAN_10017216	49.77	45.72	42.51	52.35	53.22	53.94
BGI_novel_G006329	BGI_novel_T045892	49.63	48.55	48.81	95.12	85.02	85.76
red_GLEAN_10011879	BGI_novel_T027463,BGI_novel_T027464,BGI_novel_T027465,BGI_novel_T027466,BGI_novel_T027467,BGI_novel_T027468,BGI_novel_T027469,BGI_novel_T027470,BGI_novel_T027471,BGI_novel_T027472,BGI_novel_T027473,red_GLEAN_10011879	49.63	45.75	47.17	45.44	48.12	46.7
red_GLEAN_10003101	BGI_novel_T010501,BGI_novel_T010502,BGI_novel_T010503,red_GLEAN_10003101	49.57	54.6	49.55	44.28	48.2	46.22
red_GLEAN_10010859	BGI_novel_T030066,red_GLEAN_10010859	49.55	47.42	40.75	68.46	65.63	81.22
red_GLEAN_10014344	BGI_novel_T019523,BGI_novel_T019524,BGI_novel_T019525,BGI_novel_T019526,BGI_novel_T019527,BGI_novel_T019528,BGI_novel_T019529,BGI_novel_T019530,BGI_novel_T019531,BGI_novel_T019532,red_GLEAN_10014344	49.51	51.01	46.67	51.33	50.93	53.46
red_GLEAN_10021989	BGI_novel_T022765,BGI_novel_T022766,BGI_novel_T022767,BGI_novel_T022768,BGI_novel_T022769,BGI_novel_T022770,BGI_novel_T022771,BGI_novel_T022772,BGI_novel_T022773,BGI_novel_T022774,red_GLEAN_10021989	49.49	46.75	44.88	52.2	50.65	59.18
red_GLEAN_10005370	BGI_novel_T049248,BGI_novel_T049249,BGI_novel_T049250,red_GLEAN_10005370	49.48	48.22	46.47	78.82	78.99	100.68
red_GLEAN_10018327	BGI_novel_T047220,red_GLEAN_10018327	49.43	51.12	46.99	23.97	25.21	29.73
red_GLEAN_10009783	BGI_novel_T034230,BGI_novel_T034231,BGI_novel_T034232,BGI_novel_T034233,BGI_novel_T034234,BGI_novel_T034235,BGI_novel_T034236,BGI_novel_T034237,red_GLEAN_10009783	49.34	50.31	51.02	45.43	45.95	49.9
BGI_novel_G005424	BGI_novel_T038873	49.33	49.16	47.84	51.69	49.92	48.38
red_GLEAN_10011757	BGI_novel_T027902,BGI_novel_T027903,red_GLEAN_10011757	49.28	51.11	49.36	55.58	55.72	50.46
red_GLEAN_10014310	BGI_novel_T019956,BGI_novel_T019957,red_GLEAN_10014310	49.2	52.79	49.09	35.6	41.56	33
red_GLEAN_10017202	BGI_novel_T006269,BGI_novel_T006270,BGI_novel_T006271,BGI_novel_T006272,BGI_novel_T006273,BGI_novel_T006274,red_GLEAN_10017202	49.17	45.32	47.27	47.05	44.34	46.68
red_GLEAN_10012530	BGI_novel_T045522,BGI_novel_T045523,BGI_novel_T045524,BGI_novel_T045525,BGI_novel_T045526,BGI_novel_T045527,BGI_novel_T045528,BGI_novel_T045529,BGI_novel_T045530,BGI_novel_T045531,BGI_novel_T045532,BGI_novel_T045533,BGI_novel_T045534,BGI_novel_T045535,BGI_novel_T045536,BGI_novel_T045537,BGI_novel_T045538,red_GLEAN_10012530	49.15	48.08	48.19	42.87	44.49	43.09
BGI_novel_G002770	BGI_novel_T016270	49.14	53.82	52.32	48.62	38.27	39.7
red_GLEAN_10004832	BGI_novel_T001993,BGI_novel_T001994,BGI_novel_T001995,red_GLEAN_10004832	49.05	47.22	46.73	56.94	55.51	64.49
red_GLEAN_10019679	BGI_novel_T037060,red_GLEAN_10019679	49.01	46.6	47.59	69.54	69.53	63.1
red_GLEAN_10021682	BGI_novel_T010160,red_GLEAN_10021682	49	48.36	44.26	44.92	46.82	48.56
red_GLEAN_10021077	BGI_novel_T024975,red_GLEAN_10021077	48.98	48.83	47.85	46.32	46.92	40.74
red_GLEAN_10020081	BGI_novel_T033710,red_GLEAN_10020081	48.97	52.46	49.21	47.76	46.81	52.09
red_GLEAN_10016635	red_GLEAN_10016635	48.92	42.93	45.41	33.27	32.64	37.55
red_GLEAN_10013642	BGI_novel_T021655,red_GLEAN_10013642	48.9	54.11	50.87	34.59	36.59	46.25
red_GLEAN_10017290	BGI_novel_T007449,BGI_novel_T007450,BGI_novel_T007451,BGI_novel_T007452,red_GLEAN_10017290	48.87	50.39	49.24	52.28	53.33	50.24
BGI_novel_G001344	BGI_novel_T008593	48.84	53.02	45.29	61.02	57.03	56.83
red_GLEAN_10019219	BGI_novel_T040378,BGI_novel_T040379,red_GLEAN_10019219	48.83	47.94	50.88	43.92	47.01	42.33
red_GLEAN_10004622	BGI_novel_T005356,BGI_novel_T005357,BGI_novel_T005358,red_GLEAN_10004622	48.81	49.83	49.7	43.17	41.73	42.59
red_GLEAN_10009554	BGI_novel_T034909,BGI_novel_T034910,BGI_novel_T034911,BGI_novel_T034912,red_GLEAN_10009554	48.76	45.72	50.38	31.78	31.62	31.06
red_GLEAN_10015584	BGI_novel_T015552,BGI_novel_T015553,red_GLEAN_10015584	48.74	43.98	40.83	50.33	48.47	53.58
red_GLEAN_10015356	BGI_novel_T016136,BGI_novel_T016137,BGI_novel_T016138,BGI_novel_T016139,BGI_novel_T016140,BGI_novel_T016141,BGI_novel_T016142,BGI_novel_T016143,BGI_novel_T016144,BGI_novel_T016145,BGI_novel_T016146,red_GLEAN_10015356	48.73	55.74	55.55	40.43	41.05	42.08
red_GLEAN_10008322	BGI_novel_T044928,BGI_novel_T044929,BGI_novel_T044930,BGI_novel_T044931,red_GLEAN_10008322	48.69	50.89	46.43	36.07	40.66	36.59
red_GLEAN_10015816	BGI_novel_T014623,BGI_novel_T014624,BGI_novel_T014625,red_GLEAN_10015816	48.68	48.6	46.2	59.13	54.65	54.4
red_GLEAN_10012230	BGI_novel_T039579,BGI_novel_T039580,BGI_novel_T039581,BGI_novel_T039582,BGI_novel_T039583,BGI_novel_T039584,BGI_novel_T039585,red_GLEAN_10012230	48.67	53.03	59.51	59.72	56.84	54.3
red_GLEAN_10019472	BGI_novel_T039338,red_GLEAN_10019472	48.67	46.66	45.49	38.1	36.05	36.45
red_GLEAN_10017155	BGI_novel_T006872,BGI_novel_T006873,BGI_novel_T006874,BGI_novel_T006875,BGI_novel_T006876,red_GLEAN_10017155	48.65	53.8	50.2	46.16	49.14	54.51
red_GLEAN_10012800	red_GLEAN_10012800	48.63	46.42	53.13	50.92	50.26	48.59
red_GLEAN_10011388	BGI_novel_T029303,red_GLEAN_10011388	48.62	51.74	49.26	46.78	43.23	46.24
red_GLEAN_10008829	BGI_novel_T037463,BGI_novel_T037464,red_GLEAN_10008829	48.6	46.64	44.55	28.9	26.11	30.52
red_GLEAN_10003173	red_GLEAN_10003173	48.58	59.17	50.1	42.85	43.6	44.48
red_GLEAN_10007140	BGI_novel_T043188,red_GLEAN_10007140	48.57	59.18	54.17	29.19	30.4	29.93
red_GLEAN_10002989	BGI_novel_T011143,red_GLEAN_10002989	48.56	49.26	46.97	62.86	63.22	64.3
red_GLEAN_10004444	BGI_novel_T003755,BGI_novel_T003756,BGI_novel_T003757,red_GLEAN_10004444	48.56	52.79	62.95	28.56	28.56	28.2
BGI_novel_G003425	BGI_novel_T022135	48.54	53.17	48.77	38.95	39.82	33.89
red_GLEAN_10021067	BGI_novel_T025541,BGI_novel_T025542,BGI_novel_T025543,BGI_novel_T025544,BGI_novel_T025545,red_GLEAN_10021067	48.51	53.03	50.16	56.09	58.33	59.62
red_GLEAN_10003160	red_GLEAN_10003160	48.26	40.07	44.51	35.73	42.97	40.77
red_GLEAN_10014252	BGI_novel_T019681,BGI_novel_T019682,BGI_novel_T019683,red_GLEAN_10014252	48.24	46.02	48.71	56.54	53.76	46.81
red_GLEAN_10009954	BGI_novel_T033770,BGI_novel_T033771,BGI_novel_T033772,BGI_novel_T033773,BGI_novel_T033776,BGI_novel_T033777,BGI_novel_T033778,BGI_novel_T033779,red_GLEAN_10009954	48.24	54.56	49.95	43.08	50	43.6
red_GLEAN_10011308	BGI_novel_T030741,BGI_novel_T030742,BGI_novel_T030743,BGI_novel_T030744,BGI_novel_T030745,BGI_novel_T030746,BGI_novel_T030747,BGI_novel_T030748,BGI_novel_T030749,BGI_novel_T030750,red_GLEAN_10011308	48.2	50.13	50.05	45.32	45.64	44.94
red_GLEAN_10002757	red_GLEAN_10002757	48.16	55.99	56.53	56.62	63.24	57.35
red_GLEAN_10012381	BGI_novel_T025774,BGI_novel_T025775,BGI_novel_T025776,BGI_novel_T025777,red_GLEAN_10012381	48.15	49.42	49.52	63.06	64.32	60.31
BGI_novel_G002622	BGI_novel_T015739	48.11	46.87	45.75	37.71	34.73	36.67
BGI_novel_G002877	BGI_novel_T017042	48.1	41.97	35.39	26.62	22.77	24.24
red_GLEAN_10022578	BGI_novel_T019906,red_GLEAN_10022578	48.09	43.02	41.75	69.35	60.1	52.53
red_GLEAN_10022758	BGI_novel_T046873,red_GLEAN_10022758	48.07	42.46	39.83	66.46	62.06	66.9
red_GLEAN_10005404	BGI_novel_T049185,BGI_novel_T049186,BGI_novel_T049187,red_GLEAN_10005404	48.05	46.62	49.14	37.94	40.88	37.39
red_GLEAN_10013974	BGI_novel_T020709,BGI_novel_T020710,BGI_novel_T020711,red_GLEAN_10013974	48.03	50.54	61.8	32.7	31.77	33.16
red_GLEAN_10010100	red_GLEAN_10010100	48.02	53.31	47.05	48.22	45.34	50.68
red_GLEAN_10002891	BGI_novel_T011669,BGI_novel_T011670,red_GLEAN_10002891	48.02	47.09	48.43	51.25	53.05	60.56
red_GLEAN_10009917	red_GLEAN_10009917	47.89	41.59	43.43	34.48	30.92	40.27
BGI_novel_G002122	BGI_novel_T012930	47.87	37.84	33.87	6.9	5.57	12.25
[truncated: 22,034 more rows]

## Sheet: Supplementary Table 4
Gene_ID	Length	LLMT-Expression	HLST-Expression	log2FoldChange(HLST/LLMT)	P-value	Padj	Up/Down	KEGG Annot
red_GLEAN_10011710	1204	19767.9	40457.7	1.03325	1.29062e-70	6.57532e-68	Up	K02639|1|2e-37|145|bfo:BRAFLDRAFT_126940|ferredoxin!K02639|1|4e-60|192|cre:CHLREDRAFT_147787|ferredoxin!K02639|1|6e-62|192|cre:CHLREDRAFT_147787|ferredoxin!K02639|1|6e-62|192|cre:CHLREDRAFT_147787|ferredoxin!K02639|1|6e-62|192|cre:CHLREDRAFT_147787|ferredoxin!K02639|1|4e-60|192|cre:CHLREDRAFT_147787|ferredoxin!K02639|1|4e-60|192|cre:CHLREDRAFT_147787|ferredoxin!K02639|1|5e-60|192|cre:CHLREDRAFT_1…
red_GLEAN_10021523	1274	1315.75	12447.4	3.24188	4.10274e-307	3.27467e-303	Up	K03542|1|7e-83|257|vcn:VOLCADRAFT_83375|photosystem II 22kDa protein
red_GLEAN_10019863	5150	3381.67	10957.6	1.69613	5.06145e-137	9.32279e-134	Up	K16302|2|7e-41|165|aqu:100636241|metal transporter CNNM!K02184|1|2e-07|57.4|pop:POPTR_0015s072202|formin 2!K01519|3|3e-06|52.4|zma:103648751|inosine triphosphate pyrophosphatase [EC:3.6.1.19]!K02184|1|4e-11|73.2|sot:102593556|formin 2!K02184|1|4e-11|73.2|sot:102593556|formin 2!K02184|1|8e-07|58.2|zma:103633391|formin 2!K16302|1|1e-114|372|cre:CHLREDRAFT_114099|metal transporter CNNM!K17263|1|9e-6…
red_GLEAN_10019881	3489	3980.07	10629.8	1.41725	0.000938881	0.00646764	Up	K03439|1|2e-83|280|lgi:LOTGIDRAFT_214330|tRNA (guanine-N7-)-methyltransferase [EC:2.1.1.33]!K03439|1|2e-98|307|cvr:CHLNCDRAFT_133785|tRNA (guanine-N7-)-methyltransferase [EC:2.1.1.33]!K03439|1|2e-97|307|cvr:CHLNCDRAFT_133785|tRNA (guanine-N7-)-methyltransferase [EC:2.1.1.33]!K03439|1|2e-97|307|cvr:CHLNCDRAFT_133785|tRNA (guanine-N7-)-methyltransferase [EC:2.1.1.33]!K03439|1|5e-82|275|cvr:CHLNCDRA…
red_GLEAN_10007221	942	3167.84	9082.67	1.51962	2.10035e-88	1.57165e-85	Up	K00799|2|7e-35|123|crg:105321515|glutathione S-transferase [EC:2.5.1.18]!K00799|1|1e-45|160|cre:CHLREDRAFT_154723|glutathione S-transferase [EC:2.5.1.18]
red_GLEAN_10016294	1340	258.541	8534.35	5.04482	0	0	Up
BGI_novel_G004563	1807	2600.84	6619.72	1.34779	1.66257e-107	1.65876e-104	Up	K18749|1|1e-06|55.1|olu:OSTLU_28052|protein LSM14
red_GLEAN_10009614	1976	3000.16	6092	1.02188	3.85833e-56	1.26559e-53	Up	K10257|1|9e-30|128|obi:106883679|acyl-lipid omega-3 desaturase [EC:1.14.19.25 1.14.19.35 1.14.19.36]!K10255|1|0.0|664|vcn:VOLCADRAFT_80845|omega-6 fatty acid desaturase (delta-12 desaturase) [EC:1.14.19.-]!K10255|1|0.0|661|vcn:VOLCADRAFT_80845|omega-6 fatty acid desaturase (delta-12 desaturase) [EC:1.14.19.-]!K10255|1|0.0|661|vcn:VOLCADRAFT_80845|omega-6 fatty acid desaturase (delta-12 desaturase…
red_GLEAN_10014401	1594	12191.1	5729.5	-1.08935	1.18165e-71	6.28767e-69	Down	K13195|1|3e-09|60.8|lcm:102362415|cold-inducible RNA-binding protein!K12741|1|4e-44|161|brp:103860567|heterogeneous nuclear ribonucleoprotein A1/A3
red_GLEAN_10005109	1282	2061.78	5625.39	1.44806	9.42765e-50	2.32727e-47	Up	K00627|1|2e-15|75.5|mis:MICPUN_74622|pyruvate dehydrogenase E2 component (dihydrolipoamide acetyltransferase) [EC:2.3.1.12]!K00162|2|1e-14|80.9|mpp:MICPUCDRAFT_58821|pyruvate dehydrogenase E1 component beta subunit [EC:1.2.4.1]
red_GLEAN_10012823	5147	818.926	5567.5	2.76522	1.01936e-53	3.05107e-51	Up	K06269|3|1e-46|181|tca:656485|serine/threonine-protein phosphatase PP1 catalytic subunit [EC:3.1.3.16]!K09571|1|0.0|580|vcn:VOLCADRAFT_103560|FK506-binding protein 4/5 [EC:5.2.1.8]!K09571|1|0.0|580|vcn:VOLCADRAFT_103560|FK506-binding protein 4/5 [EC:5.2.1.8]!K09571|1|0.0|580|vcn:VOLCADRAFT_103560|FK506-binding protein 4/5 [EC:5.2.1.8]!K09571|1|0.0|577|vcn:VOLCADRAFT_103560|FK506-binding protein 4…
red_GLEAN_10013008	1217	1267.01	5547.46	2.1304	1.39548e-134	2.08842e-131	Up	K04097|2|4e-26|112|tad:TRIADDRAFT_60170|prostaglandin-H2 D-isomerase / glutathione transferase [EC:5.3.99.2 2.5.1.18]!K04043|1|2e-15|84.0|cme:CYME_CML205C|molecular chaperone DnaK!K04043|1|3e-15|84.0|cme:CYME_CML205C|molecular chaperone DnaK!K04043|1|3e-15|84.0|cme:CYME_CML205C|molecular chaperone DnaK!K01830|1|4e-53|179|vcn:VOLCADRAFT_109826|prostaglandin-H2 D-isomerase [EC:5.3.99.2]!K14401|2|1e…
red_GLEAN_10004829	1215	2053.57	5308.22	1.37009	1.5483e-100	1.32407e-97	Up
red_GLEAN_10014096	2296	2403.45	5258.57	1.12956	1.22695e-30	1.39902e-28	Up	K08360|1|1e-06|55.1|vcn:VOLCADRAFT_116942|cytochrome b-561
red_GLEAN_10004445	1191	2343.34	5203.06	1.15079	5.32104e-69	2.60025e-66	Up
red_GLEAN_10006777	1276	1990.41	5114.95	1.36165	2.42733e-106	2.3249e-103	Up
BGI_novel_G004544	1956	1743.43	5044.78	1.53286	9.38869e-135	1.49875e-131	Up	K02717|1|5e-06|52.0|sita:101779739|photosystem II oxygen-evolving enhancer protein 2
red_GLEAN_10021721	5246	1309.19	4712.42	1.84779	8.91813e-185	3.55908e-181	Up	K00809|3|2e-125|396|mze:101473440|deoxyhypusine synthase [EC:2.5.1.46]!K00809|1|0.0|562|cre:CHLREDRAFT_128965|deoxyhypusine synthase [EC:2.5.1.46]!K00809|1|0.0|531|cre:CHLREDRAFT_128965|deoxyhypusine synthase [EC:2.5.1.46]!K00809|1|7e-151|469|cre:CHLREDRAFT_128965|deoxyhypusine synthase [EC:2.5.1.46]!K00809|1|3e-150|469|cre:CHLREDRAFT_128965|deoxyhypusine synthase [EC:2.5.1.46]
red_GLEAN_10019126	3271	2098.09	4682.63	1.15824	5.23445e-36	8.03455e-34	Up	K10976|1|2e-62|228|crg:105325728|ERO1-like protein beta [EC:1.8.4.-]!K10950|3|7e-57|212|hst:105181297|ERO1-like protein alpha [EC:1.8.4.-]!K12890|1|6e-107|340|cre:CHLREDRAFT_195849|splicing factor, arginine/serine-rich 1/9!K10950|1|5e-161|514|cre:CHLREDRAFT_195663|ERO1-like protein alpha [EC:1.8.4.-]!K10950|1|5e-161|514|cre:CHLREDRAFT_195663|ERO1-like protein alpha [EC:1.8.4.-]!K10950|1|5e-161|51…
red_GLEAN_10003688	2561	1217.38	4327.83	1.82986	8.18551e-06	9.62682e-05	Up	K08912|1|3e-11|67.4|rro:104672455|light-harvesting complex II chlorophyll a/b binding protein 1!K08907|1|7e-100|314|cre:CHLREDRAFT_184730|light-harvesting complex I chlorophyll a/b binding protein 1!K08912|5|3e-14|77.4|ppp:PHYPADRAFT_175594|light-harvesting complex II chlorophyll a/b binding protein 1
BGI_novel_G006677	1817	1789.23	4244.93	1.2464	1.65216e-59	5.90461e-57	Up	K14306|1|5e-08|59.7|ppp:PHYPADRAFT_166175|nuclear pore complex protein Nup62!K05747|2|2e-07|57.0|vcn:VOLCADRAFT_88194|Wiskott-Aldrich syndrome protein!K02184|3|4e-07|57.0|tcc:TCM_014113|formin 2
red_GLEAN_10003678	2633	1122.79	4135.08	1.88083	2.41393e-16	1.09686e-14	Up	K03320|3|6e-80|280|crg:105331869|ammonium transporter, Amt family!K03320|1|0.0|602|cre:CHLREDRAFT_156131|ammonium transporter, Amt family!K03320|1|0.0|602|cre:CHLREDRAFT_156131|ammonium transporter, Amt family!K03679|1|2e-114|357|vcn:VOLCADRAFT_73556|exosome complex component RRP4
red_GLEAN_10017993	2144	1290.44	3932.85	1.60771	7.15245e-67	3.11392e-64	Up	K12623|1|1e-26|105|dvi:Dvir_GJ13818|U6 snRNA-associated Sm-like protein LSm4!K03283|1|0.0|984|eus:EUTSA_v10024543mg|heat shock 70kDa protein 1/8!K06758|1|0.0|984|eus:EUTSA_v10024543mg|L1 cell adhesion molecule like protein!K12623|1|2e-48|162|pmum:103333918|U6 snRNA-associated Sm-like protein LSm4
red_GLEAN_10021839	2153	1666.79	3914.08	1.2316	2.66518e-68	1.22726e-65	Up	K14306|1|2e-07|58.5|ppp:PHYPADRAFT_166175|nuclear pore complex protein Nup62!K05747|2|2e-07|57.0|vcn:VOLCADRAFT_88194|Wiskott-Aldrich syndrome protein!K02184|3|8e-07|56.6|cvr:CHLNCDRAFT_138268|formin 2!K14306|1|2e-07|58.5|ppp:PHYPADRAFT_166175|nuclear pore complex protein Nup62!K05747|2|2e-07|57.0|vcn:VOLCADRAFT_88194|Wiskott-Aldrich syndrome protein!K02184|3|8e-07|56.6|cvr:CHLNCDRAFT_138268|form…
red_GLEAN_10003828	528	958.097	3782.26	1.98101	6.59865e-158	1.31671e-154	Up
red_GLEAN_10022522	2445	1298.92	3730.59	1.52209	2.51656e-73	1.36952e-70	Up	K09571|4|6e-60|220|crg:105334955|FK506-binding protein 4/5 [EC:5.2.1.8]!K09571|1|4e-133|434|cre:CHLREDRAFT_34008|FK506-binding protein 4/5 [EC:5.2.1.8]!K02183|1|1e-19|95.5|sbi:SORBI_02g043510|calmodulin!K09571|1|6e-83|262|vcn:VOLCADRAFT_103560|FK506-binding protein 4/5 [EC:5.2.1.8]!K04520|1|2e-10|68.9|ccp:CHC_T00010315001|amyloid beta A4 protein!K05719|1|2e-10|68.9|ccp:CHC_T00010315001|integrin b…
red_GLEAN_10008362	4141	555.295	3634.06	2.71025	6.5834e-136	1.126e-132	Up	K09571|1|1e-69|248|spu:575816|FK506-binding protein 4/5 [EC:5.2.1.8]!K09571|1|1e-126|407|vcn:VOLCADRAFT_103560|FK506-binding protein 4/5 [EC:5.2.1.8]!K09571|1|0.0|578|vcn:VOLCADRAFT_103560|FK506-binding protein 4/5 [EC:5.2.1.8]
red_GLEAN_10003272	1091	1355.92	3497.6	1.3671	2.42851e-79	1.53028e-76	Up	K01835|1|4e-10|65.1|vcn:VOLCADRAFT_92695|phosphoglucomutase [EC:5.4.2.2]!K17046|2|2e-07|55.8|csl:COCSUDRAFT_46535|protein DEK!K11294|3|3e-06|52.8|mdm:103423705|nucleolin!K14306|5|7e-06|51.6|sot:102587272|nuclear pore complex protein Nup62
red_GLEAN_10022534	1126	1637.52	3411.76	1.05901	3.70631e-43	7.09982e-41	Up
red_GLEAN_10009072	2524	985.931	3410.47	1.79041	3.35019e-59	1.17971e-56	Up	K03320|3|1e-83|290|crg:105331869|ammonium transporter, Amt family!K03320|1|0.0|592|cre:CHLREDRAFT_156131|ammonium transporter, Amt family!K03320|1|0.0|592|cre:CHLREDRAFT_156131|ammonium transporter, Amt family!K03320|1|0.0|598|cre:CHLREDRAFT_156131|ammonium transporter, Amt family!K03320|1|0.0|598|cre:CHLREDRAFT_156131|ammonium transporter, Amt family!K03320|1|6e-93|306|cre:CHLREDRAFT_156131|ammo…
red_GLEAN_10019537	528	1228.85	3357.56	1.45011	2.36716e-68	1.11141e-65	Up
red_GLEAN_10018660	3302	7497.64	3339.7	-1.16672	2.96638e-10	7.03964e-09	Down	K01895|1|2e-145|461|aec:105153789|acetyl-CoA synthetase [EC:6.2.1.1]!K01895|1|0.0|888|cre:CHLREDRAFT_139750|acetyl-CoA synthetase [EC:6.2.1.1]!K01895|1|0.0|888|cre:CHLREDRAFT_139750|acetyl-CoA synthetase [EC:6.2.1.1]!K01895|1|0.0|888|cre:CHLREDRAFT_139750|acetyl-CoA synthetase [EC:6.2.1.1]!K01895|1|0.0|888|cre:CHLREDRAFT_139750|acetyl-CoA synthetase [EC:6.2.1.1]!K01895|1|0.0|888|cre:CHLREDRAFT_13…
red_GLEAN_10008478	1883	930.36	3000.49	1.68934	1.0994e-65	4.5388e-63	Up	K01307|1|2e-29|125|sko:100376948|gamma-glutamyl hydrolase [EC:3.4.19.9]!K01307|1|2e-60|202|cre:CHLREDRAFT_182461|gamma-glutamyl hydrolase [EC:3.4.19.9]!K01307|1|2e-60|202|cre:CHLREDRAFT_182461|gamma-glutamyl hydrolase [EC:3.4.19.9]!K01307|1|0.0|521|vcn:VOLCADRAFT_106317|gamma-glutamyl hydrolase [EC:3.4.19.9]!K01307|1|0.0|521|vcn:VOLCADRAFT_106317|gamma-glutamyl hydrolase [EC:3.4.19.9]!K01307|1|0.…
red_GLEAN_10022186	1471	1310.55	2920.35	1.15597	1.35607e-54	4.27251e-52	Up	K14689|1|2e-09|63.5|cam:101513677|solute carrier family 30 (zinc transporter), member 2!K14692|3|2e-09|62.8|ppp:PHYPADRAFT_155705|solute carrier family 30 (zinc transporter), member 5/7!K14713|4|5e-09|61.6|ccp:CHC_T00000850001|solute carrier family 39 (zinc transporter), member 7
red_GLEAN_10020785	1110	802.515	2886.58	1.84676	4.81899e-128	6.0732e-125	Up
red_GLEAN_10009439	1039	1298.8	2801.79	1.10917	8.72042e-34	1.17972e-31	Up	K04078|1|3e-47|159|cre:CHLREDRAFT_149080|chaperonin GroES
red_GLEAN_10005146	3640	1170.93	2735.89	1.22435	0.000161817	0.00138779	Up	K03439|1|3e-88|293|lgi:LOTGIDRAFT_214330|tRNA (guanine-N7-)-methyltransferase [EC:2.1.1.33]!K05666|1|1e-119|406|olu:OSTLU_35503|ATP-binding cassette, subfamily C (CFTR/MRP), member 2!K05665|4|1e-106|374|sita:101781364|ATP-binding cassette, subfamily C (CFTR/MRP), member 1!K05666|1|8e-17|89.0|olu:OSTLU_35503|ATP-binding cassette, subfamily C (CFTR/MRP), member 2!K05674|2|8e-16|85.9|bdi:100823223|A…
red_GLEAN_10020880	2807	5806.95	2693.35	-1.10838	2.16031e-10	5.17805e-09	Down	K01895|1|0.0|649|spu:592086|acetyl-CoA synthetase [EC:6.2.1.1]!K01895|1|0.0|888|cre:CHLREDRAFT_139750|acetyl-CoA synthetase [EC:6.2.1.1]!K01895|1|0.0|888|cre:CHLREDRAFT_139750|acetyl-CoA synthetase [EC:6.2.1.1]!K01895|1|0.0|888|cre:CHLREDRAFT_139750|acetyl-CoA synthetase [EC:6.2.1.1]!K01895|1|0.0|888|cre:CHLREDRAFT_139750|acetyl-CoA synthetase [EC:6.2.1.1]!K01895|1|0.0|888|cre:CHLREDRAFT_139750|a…
red_GLEAN_10015116	5648	6355.4	2688.64	-1.2411	8.12859e-79	4.99074e-76	Down	K11279|5|1e-33|141|cfo:105251891|nucleosome assembly protein 1-like 1!K06669|1|5e-08|60.1|egr:104421385|structural maintenance of chromosome 3 (chondroitin sulfate proteoglycan 6)!K10396|2|1e-07|58.9|vcn:VOLCADRAFT_87064|kinesin family member 5!K06669|1|8e-07|56.6|egr:104421385|structural maintenance of chromosome 3 (chondroitin sulfate proteoglycan 6)!K10396|2|4e-06|54.3|vcn:VOLCADRAFT_87064|kin…
red_GLEAN_10011585	981	1034.66	2607.92	1.33374	1.38766e-61	5.1918e-59	Up	K01835|1|5e-08|58.2|vcn:VOLCADRAFT_92695|phosphoglucomutase [EC:5.4.2.2]
red_GLEAN_10009062	1677	5220.01	2597.22	-1.00709	1.98538e-36	3.08701e-34	Down	K01326|1|3e-08|67.4|clv:102091229|pancreatic elastase I [EC:3.4.21.36]!K17359|2|5e-08|65.9|ecb:100630547|tetraspanin-32!K12741|1|8e-34|132|sbi:SORBI_08g015580|heterogeneous nuclear ribonucleoprotein A1/A3!K13195|5|5e-32|124|pop:POPTR_0004s16260g|cold-inducible RNA-binding protein!K14317|1|1e-54|218|mpp:MICPUCDRAFT_46822|nuclear pore complex protein Nup214
red_GLEAN_10011047	1082	1095.73	2553.08	1.22034	1.78354e-09	3.76935e-08	Up	K00799|1|5e-71|223|cre:CHLREDRAFT_194224|glutathione S-transferase [EC:2.5.1.18]!K00799|1|5e-71|223|cre:CHLREDRAFT_194224|glutathione S-transferase [EC:2.5.1.18]!K00799|1|8e-69|223|cre:CHLREDRAFT_194224|glutathione S-transferase [EC:2.5.1.18]
red_GLEAN_10010132	4603	542.075	2497.86	2.20413	4.28178e-75	2.38436e-72	Up	K14704|4|1e-40|168|fab:107603917|solute carrier family 26 (sulfate anion transporter), member 6!K18059|1|0.0|363|cre:CHLREDRAFT_150514|sulfate transporter 4!K04079|1|0.0|1172|vcn:VOLCADRAFT_73112|molecular chaperone HtpG!K04079|1|0.0|1172|vcn:VOLCADRAFT_73112|molecular chaperone HtpG!K04079|1|0.0|1172|vcn:VOLCADRAFT_73112|molecular chaperone HtpG!K04079|1|0.0|1172|vcn:VOLCADRAFT_73112|molecular c…
red_GLEAN_10013054	1176	1080.52	2410.86	1.15782	1.93712e-22	1.3846e-20	Up
red_GLEAN_10004444	4063	1164.93	2380.42	1.03097	2.32963e-25	1.98503e-23	Up	K02184|1|2e-18|95.9|sot:102593556|formin 2!K02184|1|1e-22|109|sot:102593556|formin 2!K02184|1|1e-22|109|sot:102593556|formin 2
red_GLEAN_10021647	2653	95.938	2325.27	4.59915	0	0	Up
red_GLEAN_10002925	1891	5827.03	2299.17	-1.34165	3.88442e-108	4.04402e-105	Down	K11279|4|2e-26|116|cfo:105251891|nucleosome assembly protein 1-like 1!K11279|1|5e-93|293|vcn:VOLCADRAFT_88759|nucleosome assembly protein 1-like 1
red_GLEAN_10019885	4058	880.998	2292.29	1.37958	0.000117352	0.00103997	Up	K05666|1|3e-176|570|olu:OSTLU_35503|ATP-binding cassette, subfamily C (CFTR/MRP), member 2!K05665|2|3e-156|518|mis:MICPUN_94915|ATP-binding cassette, subfamily C (CFTR/MRP), member 1!K05674|4|2e-133|456|crb:CARUB_v10007956mg|ATP-binding cassette, subfamily C (CFTR/MRP), member 10!K05666|1|1e-180|570|olu:OSTLU_35503|ATP-binding cassette, subfamily C (CFTR/MRP), member 2!K05665|2|3e-160|518|mis:MIC…
BGI_novel_G006318	1429	165.598	2254.96	3.76735	5.35422e-43	1.01751e-40	Up	K13993|1|2e-27|110|cre:CHLREDRAFT_134508|HSP20 family protein
red_GLEAN_10003648	6288	366.887	2130.8	2.53798	9.45707e-128	1.13225e-124	Up	K10950|1|8e-43|170|hst:105181297|ERO1-like protein alpha [EC:1.8.4.-]!K10976|5|7e-41|163|tad:TRIADDRAFT_19638|ERO1-like protein beta [EC:1.8.4.-]!K10950|1|7e-101|335|vcn:VOLCADRAFT_85971|ERO1-like protein alpha [EC:1.8.4.-]
red_GLEAN_10003441	1997	463.657	2112.58	2.18788	7.50734e-160	1.63421e-156	Up	K03542|1|1e-07|57.4|sly:101260830|photosystem II 22kDa protein!K03542|1|1e-07|57.4|sly:101260830|photosystem II 22kDa protein!K03542|1|1e-07|57.4|sly:101260830|photosystem II 22kDa protein!K03542|1|1e-07|57.4|sly:101260830|photosystem II 22kDa protein!K03542|1|1e-07|57.4|sly:101260830|photosystem II 22kDa protein!K03542|1|1e-07|57.4|sly:101260830|photosystem II 22kDa protein!K03542|1|1e-07|57.4|s…
red_GLEAN_10006323	2415	489.36	2100.22	2.10157	2.31195e-105	2.12921e-102	Up	K01652|1|8e-14|79.0|gmx:100800551|acetolactate synthase I/II/III large subunit [EC:2.2.1.6]
red_GLEAN_10021693	8948	983.384	1978.19	1.00835	1.10309e-22	8.02841e-21	Up	K03320|3|3e-75|266|nve:NEMVE_v1g173932|ammonium transporter, Amt family!K03320|1|0.0|601|cre:CHLREDRAFT_156131|ammonium transporter, Amt family!K03320|1|0.0|601|cre:CHLREDRAFT_156131|ammonium transporter, Amt family!K03320|1|0.0|601|cre:CHLREDRAFT_156131|ammonium transporter, Amt family
red_GLEAN_10014780	1410	976.374	1969.28	1.01217	4.55453e-35	6.60958e-33	Up	K06890|1|2e-08|58.5|gsl:Gasu_02750|uncharacterized protein!K03872|1|7e-22|94.7|vcn:VOLCADRAFT_73804|transcription elongation factor B, polypeptide 1
red_GLEAN_10012979	1454	885.984	1858.93	1.06912	3.69547e-38	6.145e-36	Up	K06215|2|2e-132|402|aqu:100632252|pyridoxal 5'-phosphate synthase pdxS subunit [EC:4.3.3.6]!K06215|1|0.0|530|vcn:VOLCADRAFT_109832|pyridoxal 5'-phosphate synthase pdxS subunit [EC:4.3.3.6]
red_GLEAN_10016214	1783	576.304	1754.75	1.60636	9.72374e-59	3.37442e-56	Up	K09553|1|3e-102|318|vvi:100854305|stress-induced-phosphoprotein 1
red_GLEAN_10019251	777	575.28	1696.76	1.56044	3.50056e-11	9.05192e-10	Up
BGI_novel_G004241	659	687.794	1663.6	1.27426	2.46726e-40	4.40885e-38	Up	K01183|1|3e-06|50.8|bvg:104883960|chitinase [EC:3.2.1.14]
BGI_novel_G004568	2129	580.882	1661.82	1.51644	5.92261e-53	1.66844e-50	Up	K18749|1|1e-06|55.1|olu:OSTLU_28052|protein LSM14
red_GLEAN_10005338	5076	3997.98	1645.22	-1.28099	1.24995e-75	7.12618e-73	Down	K11279|4|3e-26|117|cel:CELE_D2096.8|nucleosome assembly protein 1-like 1!K00274|1|1e-16|86.7|vcn:VOLCADRAFT_60905|monoamine oxidase [EC:1.4.3.4]!K11450|2|1e-06|55.8|dosa:Os08t0143400-01|lysine-specific histone demethylase 1A [EC:1.-.-.-]!K17839|4|2e-06|54.7|gmx:100790521|polyamine oxidase [EC:1.5.3.17 1.5.3.-]!K00274|1|9e-26|116|vcn:VOLCADRAFT_60905|monoamine oxidase [EC:1.4.3.4]!K11279|1|1e-87|2…
red_GLEAN_10003793	4025	190.081	1642.57	3.11127	1.38684e-09	2.98631e-08	Up	K07305|1|1e-33|131|dpx:DAPPUDRAFT_220708|peptide-methionine (R)-S-oxide reductase [EC:1.8.4.12]!K07305|1|5e-54|187|cre:CHLREDRAFT_116803|peptide-methionine (R)-S-oxide reductase [EC:1.8.4.12]
red_GLEAN_10016002	1138	5888.24	1641.45	-1.84286	9.422e-94	7.52032e-91	Down	K13195|2|2e-13|74.7|bfo:BRAFLDRAFT_71461|cold-inducible RNA-binding protein!K12741|1|6e-33|126|fve:101312443|heterogeneous nuclear ribonucleoprotein A1/A3!K12741|1|6e-33|126|fve:101312443|heterogeneous nuclear ribonucleoprotein A1/A3!K12741|1|6e-33|126|fve:101312443|heterogeneous nuclear ribonucleoprotein A1/A3!K12741|1|6e-33|126|fve:101312443|heterogeneous nuclear ribonucleoprotein A1/A3!K12741|…
BGI_novel_G003655	2405	608.878	1602.22	1.39585	0.000211873	0.00176034	Up	K05666|1|3e-19|95.1|tcc:TCM_006085|ATP-binding cassette, subfamily C (CFTR/MRP), member 2
BGI_novel_G003493	1700	176.843	1549.97	3.1317	4.18843e-129	5.57177e-126	Up	K15109|1|3e-149|436|cre:CHLREDRAFT_189430|solute carrier family 25 (mitochondrial carnitine/acylcarnitine transporter), member 20/29
BGI_novel_G001116	1381	3856.08	1544.8	-1.31971	1.99274e-57	6.72059e-55	Down	K13195|1|5e-44|155|pop:POPTR_0004s16260g|cold-inducible RNA-binding protein!K12741|2|1e-39|146|obr:102701775|heterogeneous nuclear ribonucleoprotein A1/A3
BGI_novel_G001709	2150	197.562	1535.99	2.95879	1.50501e-167	4.5047e-164	Up	K15109|1|9e-147|435|cre:CHLREDRAFT_189430|solute carrier family 25 (mitochondrial carnitine/acylcarnitine transporter), member 20/29
red_GLEAN_10010540	2088	493.174	1527.54	1.63104	1.05028e-60	3.86905e-58	Up	K11254|1|5e-64|206|umr:103665050|histone H4!K15746|1|6e-99|306|cvr:CHLNCDRAFT_24463|beta-carotene 3-hydroxylase [EC:1.14.13.129]!K11254|1|7e-62|204|mpp:MICPUCDRAFT_52643|histone H4
red_GLEAN_10003188	1582	712.419	1502.01	1.07609	1.12811e-29	1.23346e-27	Up
BGI_novel_G006642	2609	648.161	1469.16	1.18057	2.57447e-44	5.18032e-42	Up
red_GLEAN_10013171	2126	3343.17	1450.22	-1.20495	4.87612e-64	1.91408e-61	Down	K10134|2|5e-09|60.1|nvi:100119568|etoposide-induced 2.4 mRNA!K05658|1|1e-31|137|vcn:VOLCADRAFT_103054|ATP-binding cassette, subfamily B (MDR/TAP), member 1 [EC:3.6.3.44]!K11294|4|1e-22|102|aly:ARALYDRAFT_482714|nucleolin!K10134|1|3e-74|241|cre:CHLREDRAFT_56419|etoposide-induced 2.4 mRNA
red_GLEAN_10021578	4302	3405.11	1447.11	-1.23452	1.26318e-63	4.87852e-61	Down	K07562|1|7e-14|80.9|sbi:SORBI_03g046345|nonsense-mediated mRNA decay protein 3!K17917|3|9e-12|74.7|bdi:100846697|sorting nexin-1/2!K07562|1|6e-14|80.9|sbi:SORBI_03g046345|nonsense-mediated mRNA decay protein 3!K17917|2|7e-12|74.7|bdi:100846697|sorting nexin-1/2!K07562|1|6e-14|80.9|sbi:SORBI_03g046345|nonsense-mediated mRNA decay protein 3!K17917|2|7e-12|74.7|bdi:100846697|sorting nexin-1/2!K07562…
red_GLEAN_10005996	2966	552.035	1442.26	1.3855	2.37111e-43	4.57873e-41	Up	K07304|2|3e-44|159|hro:HELRODRAFT_87443|peptide-methionine (S)-S-oxide reductase [EC:1.8.4.11]!K07304|1|2e-77|256|cre:CHLREDRAFT_184206|peptide-methionine (S)-S-oxide reductase [EC:1.8.4.11]
BGI_novel_G000480	1877	566.23	1415.99	1.32235	2.98384e-36	4.60956e-34	Up
red_GLEAN_10019570	3127	467.255	1387.16	1.56985	1.90619e-54	5.92777e-52	Up	K07304|3|1e-34|136|hro:HELRODRAFT_87443|peptide-methionine (S)-S-oxide reductase [EC:1.8.4.11]!K14404|1|1e-08|62.0|mus:103988533|cleavage and polyadenylation specificity factor subunit 4!K12580|2|3e-08|60.8|bpg:Bathy16g00870|CCR4-NOT transcription complex subunit 3!K02184|5|2e-07|41.2|obr:102716797|formin 2!K07304|1|3e-77|255|cre:CHLREDRAFT_184206|peptide-methionine (S)-S-oxide reductase [EC:1.8.…
red_GLEAN_10021106	441	473.817	1366.84	1.52844	1.52617e-49	3.72898e-47	Up	K00799|2|1e-34|122|crg:105321515|glutathione S-transferase [EC:2.5.1.18]
red_GLEAN_10016790	2773	589.751	1345.09	1.18952	3.5758e-40	6.34242e-38	Up	K12891|1|3e-39|146|cre:CHLREDRAFT_190192|splicing factor, arginine/serine-rich 2!K12890|2|2e-10|66.2|pop:POPTR_0012s02870g|splicing factor, arginine/serine-rich 1/9!K12891|1|9e-40|146|cre:CHLREDRAFT_190192|splicing factor, arginine/serine-rich 2!K12890|2|5e-11|67.4|pop:POPTR_0012s02870g|splicing factor, arginine/serine-rich 1/9
red_GLEAN_10008485	1758	647.657	1316.8	1.02373	1.23217e-26	1.1708e-24	Up	K09517|1|4e-88|277|soc:105208073|DnaJ homolog subfamily B member 11!K09517|1|2e-143|432|cre:CHLREDRAFT_134606|DnaJ homolog subfamily B member 11!K09517|1|3e-147|426|cre:CHLREDRAFT_134606|DnaJ homolog subfamily B member 11
red_GLEAN_10013165	2995	301.634	1315.13	2.12433	1.5197e-13	5.13248e-12	Up	K14996|1|6e-09|63.9|cvr:CHLNCDRAFT_142340|solute carrier family 38 (sodium-coupled neutral amino acid transporter), member 10!K14996|1|6e-09|63.9|cvr:CHLNCDRAFT_142340|solute carrier family 38 (sodium-coupled neutral amino acid transporter), member 10!K14996|1|2e-10|67.0|cvr:CHLNCDRAFT_142340|solute carrier family 38 (sodium-coupled neutral amino acid transporter), member 10
red_GLEAN_10009411	994	14.2996	1309.56	6.51696	5.78497e-160	1.38521e-156	Up
red_GLEAN_10008589	4240	515.674	1299.93	1.33391	3.26121e-41	5.91589e-39	Up	K11320|1|2e-10|72.0|cin:100179495|E1A-binding protein p400 [EC:3.6.4.-]!K14439|1|1e-09|67.4|cre:CHLREDRAFT_6783|SWI/SNF-related matrix-associated actin-dependent regulator of chromatin subfamily A containing DEAD/H box 1 [EC:3.6.4.12]!K14306|3|2e-07|59.7|pda:103704036|nuclear pore complex protein Nup62!K11320|4|2e-07|60.1|mpp:MICPUCDRAFT_59573|E1A-binding protein p400 [EC:3.6.4.-]
red_GLEAN_10013930	1464	646.285	1295.51	1.00328	1.3965e-24	1.14517e-22	Up	K14497|1|6e-30|124|cre:CHLREDRAFT_121320|protein phosphatase 2C [EC:3.1.3.16]!K06890|1|3e-06|51.6|csl:COCSUDRAFT_42485|uncharacterized protein!K02184|2|4e-06|53.5|obr:102716797|formin 2!K06890|1|3e-06|51.6|csl:COCSUDRAFT_42485|uncharacterized protein!K02184|2|4e-06|53.5|obr:102716797|formin 2!K06890|1|3e-06|51.6|csl:COCSUDRAFT_42485|uncharacterized protein!K02184|2|4e-06|53.5|obr:102716797|formin…
BGI_novel_G000162	1810	533.805	1277.6	1.25906	3.21183e-47	6.99157e-45	Up	K05275|1|1e-25|111|mpp:MICPUCDRAFT_23830|pyridoxine 4-dehydrogenase [EC:1.1.1.65]
red_GLEAN_10021771	2431	527.42	1274.4	1.2728	1.09679e-35	1.67278e-33	Up	K02184|1|5e-18|81.6|pmum:103338465|formin 2!K01180|1|2e-08|62.0|vcn:VOLCADRAFT_88258|endo-1,3(4)-beta-glucanase [EC:3.2.1.6]!K00430|2|4e-08|60.5|obr:102718644|peroxidase [EC:1.11.1.7]!K02184|3|4e-08|60.8|fve:101305378|formin 2!K01180|1|2e-08|62.0|vcn:VOLCADRAFT_88258|endo-1,3(4)-beta-glucanase [EC:3.2.1.6]!K00430|2|4e-08|60.5|obr:102718644|peroxidase [EC:1.11.1.7]!K02184|3|5e-08|60.8|fve:10130537…
red_GLEAN_10019303	4655	594.246	1263.65	1.08846	6.98748e-37	1.10805e-34	Up	K12862|2|1e-93|318|hmg:100211391|pleiotropic regulator 1!K12862|1|9e-142|453|cmo:103497843|pleiotropic regulator 1!K12862|1|4e-120|393|ppp:PHYPADRAFT_173015|pleiotropic regulator 1!K12862|1|3e-125|407|cmo:103497843|pleiotropic regulator 1!K12862|1|2e-116|376|vcn:VOLCADRAFT_66651|pleiotropic regulator 1!K12862|1|2e-146|461|vcn:VOLCADRAFT_66651|pleiotropic regulator 1!K12862|1|9e-142|453|cmo:103497…
red_GLEAN_10010464	911	274.686	1253.12	2.18967	7.20774e-96	5.95135e-93	Up	K04507|1|7e-06|49.7|cmo:103487695|calcyclin binding protein
red_GLEAN_10009975	495	475.505	1236.59	1.37883	8.12841e-38	1.33312e-35	Up
red_GLEAN_10019442	7311	604.468	1225.25	1.01933	2.47631e-32	3.0883e-30	Up	K03301|1|0.0|820|vcn:VOLCADRAFT_79605|ATP:ADP antiporter, AAA family!K03301|1|0.0|820|vcn:VOLCADRAFT_79605|ATP:ADP antiporter, AAA family!K03301|1|0.0|820|vcn:VOLCADRAFT_79605|ATP:ADP antiporter, AAA family!K03301|1|0.0|820|vcn:VOLCADRAFT_79605|ATP:ADP antiporter, AAA family!K03301|1|0.0|820|vcn:VOLCADRAFT_79605|ATP:ADP antiporter, AAA family
red_GLEAN_10013463	3163	577.687	1220.5	1.07912	7.5133e-30	8.2906e-28	Up	K14497|1|5e-69|236|cre:CHLREDRAFT_121320|protein phosphatase 2C [EC:3.1.3.16]!K14497|1|5e-69|236|cre:CHLREDRAFT_121320|protein phosphatase 2C [EC:3.1.3.16]!K14497|1|5e-69|236|cre:CHLREDRAFT_121320|protein phosphatase 2C [EC:3.1.3.16]!K14497|1|5e-69|236|cre:CHLREDRAFT_121320|protein phosphatase 2C [EC:3.1.3.16]!K14497|1|5e-69|236|cre:CHLREDRAFT_121320|protein phosphatase 2C [EC:3.1.3.16]!K14497|1|…
BGI_novel_G004915	1533	477.285	1196.74	1.32619	6.37486e-08	1.09896e-06	Up
BGI_novel_G001308	2332	597.025	1196.25	1.00265	3.19882e-25	2.69703e-23	Up	K13348|1|2e-34|136|cre:CHLREDRAFT_148800|protein Mpv17
red_GLEAN_10013643	1415	528.592	1183.13	1.16238	4.45846e-27	4.30475e-25	Up
red_GLEAN_10018405	7496	234.157	1154.64	2.3019	3.46102e-81	2.23984e-78	Up	K08595|1|2e-17|96.3|obi:106881128|sentrin-specific protease 6 [EC:3.4.22.68]!K08596|5|4e-16|91.7|oaa:100089576|sentrin-specific protease 7 [EC:3.4.22.68]!K08596|1|3e-31|139|vcn:VOLCADRAFT_86350|sentrin-specific protease 7 [EC:3.4.22.68]!K10396|1|8e-08|60.5|vcn:VOLCADRAFT_93168|kinesin family member 5!K04520|2|5e-07|57.8|cre:CHLREDRAFT_153922|amyloid beta A4 protein!K05719|2|5e-07|57.8|cre:CHLREDR…
red_GLEAN_10003405	2826	284.978	1140.61	2.00088	3.94336e-71	2.05269e-68	Up	K15109|1|6e-29|126|aga:AgaP_AGAP009128|solute carrier family 25 (mitochondrial carnitine/acylcarnitine transporter), member 20/29!K15109|1|3e-140|434|cre:CHLREDRAFT_189430|solute carrier family 25 (mitochondrial carnitine/acylcarnitine transporter), member 20/29!K15109|1|8e-144|435|cre:CHLREDRAFT_189430|solute carrier family 25 (mitochondrial carnitine/acylcarnitine transporter), member 20/29!K15…
red_GLEAN_10010487	2070	419.938	1137.98	1.43822	6.56535e-49	1.55651e-46	Up	K10256|4|4e-49|174|adf:107344154|omega-6 fatty acid desaturase / acyl-lipid omega-6 desaturase (Delta-12 desaturase) [EC:1.14.19.6 1.14.19.22]!K10257|5|3e-48|171|lgi:LOTGIDRAFT_116269|acyl-lipid omega-3 desaturase [EC:1.14.19.25 1.14.19.35 1.14.19.36]!K10257|1|0.0|659|cre:CHLREDRAFT_56237|omega-3 fatty acid desaturase (delta-15 desaturase) [EC:1.14.19.-]
red_GLEAN_10018154	1827	2616.16	1125.28	-1.21716	7.84943e-70	3.91572e-67	Down	K01599|1|5e-36|144|dwi:Dwil_GK15945|uroporphyrinogen decarboxylase [EC:4.1.1.37]!K01599|1|0.0|563|cre:CHLREDRAFT_132194|uroporphyrinogen decarboxylase [EC:4.1.1.37]!K01599|1|0.0|563|cre:CHLREDRAFT_132194|uroporphyrinogen decarboxylase [EC:4.1.1.37]!K01599|1|0.0|563|cre:CHLREDRAFT_132194|uroporphyrinogen decarboxylase [EC:4.1.1.37]!K01599|1|0.0|563|cre:CHLREDRAFT_132194|uroporphyrinogen decarboxyl…
red_GLEAN_10021785	1453	470.47	1116.05	1.24622	9.44603e-27	9.04741e-25	Up	K01872|5|1e-07|60.5|hst:105181115|alanyl-tRNA synthetase [EC:6.1.1.7]!K00627|1|2e-15|75.9|mis:MICPUN_74622|pyruvate dehydrogenase E2 component (dihydrolipoamide acetyltransferase) [EC:2.3.1.12]!K00162|2|8e-14|78.2|mpp:MICPUCDRAFT_58821|pyruvate dehydrogenase E1 component beta subunit [EC:1.2.4.1]!K00627|1|2e-15|75.9|mis:MICPUN_74622|pyruvate dehydrogenase E2 component (dihydrolipoamide acetyltran…
red_GLEAN_10004357	1392	295.515	1113.4	1.91367	9.17143e-10	2.04288e-08	Up	K03231|1|0.0|679|xla:100036877|elongation factor 1-alpha
red_GLEAN_10003326	9239	57.3159	1092.15	4.25209	5.02024e-196	2.4042e-192	Up	K12319|2|8e-30|135|cmy:102931425|guanylate cyclase soluble subunit beta [EC:4.6.1.2]!K10704|1|2e-101|332|cre:CHLREDRAFT_205761|ubiquitin-conjugating enzyme E2 variant!K10704|1|2e-101|332|cre:CHLREDRAFT_205761|ubiquitin-conjugating enzyme E2 variant
BGI_novel_G002505	1398	478.293	1070.32	1.16208	2.62363e-26	2.42559e-24	Up	K03650|1|2e-08|60.8|bpg:Bathy07g00500|tRNA modification GTPase [EC:3.6.-.-]!K14713|5|4e-08|59.3|egu:105053156|solute carrier family 39 (zinc transporter), member 7
red_GLEAN_10011135	4430	4275.03	1069.16	-1.99946	9.02922e-109	9.82749e-106	Down	K13195|1|1e-14|79.0|bfo:BRAFLDRAFT_71461|cold-inducible RNA-binding protein!K12741|1|9e-33|132|pper:PRUPE_ppa010113mg|heterogeneous nuclear ribonucleoprotein A1/A3
red_GLEAN_10009961	2719	530.37	1068.29	1.01023	2.99424e-21	1.9643e-19	Up	K03301|1|0.0|845|vcn:VOLCADRAFT_79605|ATP:ADP antiporter, AAA family!K03301|1|0.0|845|vcn:VOLCADRAFT_79605|ATP:ADP antiporter, AAA family!K03301|1|0.0|641|vcn:VOLCADRAFT_79605|ATP:ADP antiporter, AAA family!K03301|1|0.0|845|vcn:VOLCADRAFT_79605|ATP:ADP antiporter, AAA family
red_GLEAN_10013950	2268	403.372	1062.6	1.39741	1.1157e-50	2.90385e-48	Up	K05016|1|0.0|583|cre:CHLREDRAFT_38456|chloride channel 7!K10257|1|0.0|660|cre:CHLREDRAFT_56237|omega-3 fatty acid desaturase (delta-15 desaturase) [EC:1.14.19.-]!K10257|1|0.0|660|cre:CHLREDRAFT_56237|omega-3 fatty acid desaturase (delta-15 desaturase) [EC:1.14.19.-]!K10257|1|0.0|660|cre:CHLREDRAFT_56237|omega-3 fatty acid desaturase (delta-15 desaturase) [EC:1.14.19.-]!K10257|1|0.0|660|cre:CHLRED…
red_GLEAN_10021432	1814	2098.48	1045.25	-1.0055	2.17357e-22	1.5444e-20	Down	K00012|5|0.0|580|cqu:CpipJ_CPIJ002992|UDPglucose 6-dehydrogenase [EC:1.1.1.22]!K00012|1|0.0|831|vcn:VOLCADRAFT_72551|UDPglucose 6-dehydrogenase [EC:1.1.1.22]
red_GLEAN_10002910	5914	448.672	1015.41	1.17833	3.36543e-28	3.44381e-26	Up	K05850|1|0.0|581|hmg:100206247|Ca2+ transporting ATPase, plasma membrane [EC:3.6.3.8]!K01537|1|0.0|1401|cre:CHLREDRAFT_189266|Ca2+-transporting ATPase [EC:3.6.3.8]!K01537|1|0.0|1314|vcn:VOLCADRAFT_104340|Ca2+-transporting ATPase [EC:3.6.3.8]
red_GLEAN_10020515	5201	413.25	1003.29	1.27965	5.9099e-34	8.22747e-32	Up	K12862|3|3e-91|311|bom:102284063|pleiotropic regulator 1!K12862|1|5e-141|449|cmo:103497843|pleiotropic regulator 1!K12862|1|4e-140|449|cmo:103497843|pleiotropic regulator 1!K12862|1|3e-124|399|aly:ARALYDRAFT_493295|pleiotropic regulator 1!K16278|1|1e-47|187|vcn:VOLCADRAFT_85781|E3 ubiquitin-protein ligase HOS1 [EC:2.3.2.27]!K02184|4|8e-14|79.0|pop:POPTR_0015s072202|formin 2!K16278|1|7e-36|146|vcn…
red_GLEAN_10004982	3027	456.712	998.314	1.12821	1.01405e-26	9.67386e-25	Up	K03260|3|1e-53|213|fch:102051871|translation initiation factor 4G!K03260|1|5e-100|345|csl:COCSUDRAFT_31629|translation initiation factor 4G!K03260|1|5e-100|345|csl:COCSUDRAFT_31629|translation initiation factor 4G
BGI_novel_G006643	2569	297.696	992.2	1.73679	7.55124e-44	1.49433e-41	Up
red_GLEAN_10006753	1014	314.77	979.297	1.63745	8.76361e-39	1.49889e-36	Up
red_GLEAN_10015148	2139	281.296	978.198	1.79804	3.4307e-68	1.54996e-65	Up
red_GLEAN_10004276	7793	473.91	970.1	1.03352	9.52913e-22	6.42746e-20	Up	K09284|1|9e-07|54.3|csl:COCSUDRAFT_10804|AP2-like factor, euAP2 lineage!K12878|4|6e-06|55.8|csl:COCSUDRAFT_64866|THO complex subunit 1!K09284|1|6e-10|63.5|csl:COCSUDRAFT_10804|AP2-like factor, euAP2 lineage!K09284|1|8e-07|54.3|csl:COCSUDRAFT_10804|AP2-like factor, euAP2 lineage!K12878|3|5e-06|55.8|csl:COCSUDRAFT_64866|THO complex subunit 1!K15190|4|9e-06|55.1|vcn:VOLCADRAFT_106861|7SK snRNA methy…
red_GLEAN_10015905	2025	441.708	938.419	1.08714	2.18012e-30	2.46241e-28	Up	K05928|1|8e-161|468|cvr:CHLNCDRAFT_26131|tocopherol O-methyltransferase [EC:2.1.1.95]
red_GLEAN_10020979	1383	424.725	922.7	1.11933	2.05465e-22	1.46424e-20	Up	K18059|1|0.0|704|cre:CHLREDRAFT_150514|sulfate transporter 4!K04079|1|6e-32|114|crb:CARUB_v100035111m|molecular chaperone HtpG!K04079|1|7e-163|509|vcn:VOLCADRAFT_73112|molecular chaperone HtpG!K04079|1|8e-161|503|vcn:VOLCADRAFT_73112|molecular chaperone HtpG!K18059|1|0.0|704|cre:CHLREDRAFT_150514|sulfate transporter 4!K18059|1|0.0|704|cre:CHLREDRAFT_150514|sulfate transporter 4!K18059|1|0.0|704|c…
red_GLEAN_10011799	1672	193.7	907.192	2.22759	1.96563e-76	1.14798e-73	Up
red_GLEAN_10004030	1606	51.6345	894.005	4.11388	2.27286e-166	6.04706e-163	Up	K03542|1|8e-08|57.4|gmx:100779417|photosystem II 22kDa protein
red_GLEAN_10007936	1343	340.498	889.863	1.38594	1.07465e-33	1.42169e-31	Up	K10408|1|0.0|1795|cfr:102513136|dynein heavy chain, axonemal!K18065|1|8e-16|77.0|csl:COCSUDRAFT_66432|Cdc25 family phosphatase [EC:3.1.3.48 1.20.4.-]!K10408|1|0.0|1986|cre:CHLREDRAFT_24252|dynein heavy chain, axonemal
red_GLEAN_10010795	1891	334.625	884.225	1.40187	1.05977e-37	1.7146e-35	Up	K04520|1|2e-07|58.2|ccp:CHC_T00010315001|amyloid beta A4 protein!K05719|1|2e-07|58.2|ccp:CHC_T00010315001|integrin beta 1!K06236|1|2e-07|58.2|ccp:CHC_T00010315001|collagen, type I/II/III/V/XI/XXIV/XXVII, alpha!K06256|1|2e-07|58.2|ccp:CHC_T00010315001|CD44 antigen!K06257|1|2e-07|58.2|ccp:CHC_T00010315001|syndecan 1!K06493|1|2e-07|58.2|ccp:CHC_T00010315001|integrin beta 3!K10601|3|3e-07|57.0|cvr:CH…
BGI_novel_G001805	1193	358.828	880.938	1.29575	2.34936e-34	3.32872e-32	Up	K09553|1|2e-66|224|cre:CHLREDRAFT_136069|stress-induced-phosphoprotein 1
BGI_novel_G002982	1219	340.675	876.514	1.36338	5.19505e-20	3.0791e-18	Up	K02184|1|5e-20|96.3|zma:103633391|formin 2!K05747|4|6e-20|93.2|vcn:VOLCADRAFT_88194|Wiskott-Aldrich syndrome protein
red_GLEAN_10006495	2329	403.574	873.826	1.11451	2.23765e-28	2.3095e-26	Up	K13348|1|1e-11|69.7|nvi:100114316|protein Mpv17!K13348|1|2e-34|136|cre:CHLREDRAFT_148800|protein Mpv17!K13348|1|2e-34|136|cre:CHLREDRAFT_148800|protein Mpv17
BGI_novel_G003355	2504	338.498	871.379	1.36415	3.17319e-35	4.69025e-33	Up
red_GLEAN_10007596	1091	6.19657	867.819	7.12978	1.32372e-113	1.50936e-110	Up
red_GLEAN_10016295	1060	13.3422	856.626	6.00459	6.14812e-133	8.6598e-130	Up
red_GLEAN_10011024	1919	124.189	846.97	2.76977	2.48166e-84	1.8007e-81	Up	K03969|1|1e-85|272|vcn:VOLCADRAFT_117015|phage shock protein A
red_GLEAN_10009645	3768	298.709	840.98	1.49333	3.3043e-46	6.94049e-44	Up	K00102|2|7e-09|66.2|tad:TRIADDRAFT_51388|D-lactate dehydrogenase (cytochrome) [EC:1.1.2.4]!K18930|1|0.0|1556|vcn:VOLCADRAFT_103047|D-lactate dehydrogenase!K18930|1|0.0|1556|vcn:VOLCADRAFT_103047|D-lactate dehydrogenase!K18930|1|0.0|1556|vcn:VOLCADRAFT_103047|D-lactate dehydrogenase!K18930|1|0.0|1556|vcn:VOLCADRAFT_103047|D-lactate dehydrogenase!K18930|1|0.0|1556|vcn:VOLCADRAFT_103047|D-lactate de…
red_GLEAN_10010394	2709	345.892	839.16	1.27862	4.21153e-35	6.14909e-33	Up	K03260|1|3e-15|87.8|lcm:102361647|translation initiation factor 4G!K03260|1|1e-46|184|vcn:VOLCADRAFT_80411|translation initiation factor 4G!K03260|1|9e-47|184|vcn:VOLCADRAFT_80411|translation initiation factor 4G!K03260|1|2e-54|193|vcn:VOLCADRAFT_80411|translation initiation factor 4G!K03260|1|9e-53|195|vcn:VOLCADRAFT_80411|translation initiation factor 4G
red_GLEAN_10003090	1354	1735.86	838.056	-1.05053	6.78541e-35	9.72914e-33	Down	K06891|1|3e-41|147|cre:CHLREDRAFT_170547|ATP-dependent Clp protease adaptor protein ClpS!K06891|1|3e-41|147|cre:CHLREDRAFT_170547|ATP-dependent Clp protease adaptor protein ClpS!K06891|1|3e-41|147|cre:CHLREDRAFT_170547|ATP-dependent Clp protease adaptor protein ClpS
red_GLEAN_10014249	3471	274.003	821.843	1.58467	1.50075e-47	3.35846e-45	Up	K11159|1|1e-143|449|cre:CHLREDRAFT_205922|carotenoid cleavage dioxygenase!K11159|1|1e-143|449|cre:CHLREDRAFT_205922|carotenoid cleavage dioxygenase!K11159|1|1e-143|449|cre:CHLREDRAFT_205922|carotenoid cleavage dioxygenase!K11159|1|1e-143|449|cre:CHLREDRAFT_205922|carotenoid cleavage dioxygenase!K11159|1|6e-144|449|cre:CHLREDRAFT_205922|carotenoid cleavage dioxygenase!K11159|1|6e-144|449|cre:CHLRE…
red_GLEAN_10011798	2151	362.668	818.622	1.17455	1.79734e-28	1.86309e-26	Up	K17796|1|6e-08|58.5|tca:661546|mitochondrial import inner membrane translocase subunit TIM21!K17796|1|3e-70|233|cre:CHLREDRAFT_192824|mitochondrial import inner membrane translocase subunit TIM21
red_GLEAN_10003917	3893	1654.36	816.056	-1.01953	2.36161e-26	2.20894e-24	Down	K21270|3|9e-56|213|soc:105194944|(R)-mandelonitrile oxidase [EC:1.1.3.49]!K15403|1|7e-31|133|fve:101305749|fatty acid omega-hydroxy dehydrogenase [EC:1.1.-.-]!K00108|2|1e-30|132|smo:SELMODRAFT_81946|choline dehydrogenase [EC:1.1.99.1]
red_GLEAN_10008936	1760	139.166	807.968	2.5375	9.62177e-68	4.26654e-65	Up	K20726|1|3e-27|111|soc:105203355|transmembrane protein 222
BGI_novel_G000371	1034	264.486	799.298	1.59554	9.33173e-30	1.02499e-27	Up
BGI_novel_G003717	1874	2903.03	794.185	-1.87001	1.2342e-66	5.27732e-64	Down
red_GLEAN_10010666	1813	5705.53	773.688	-2.88254	7.00959e-291	4.19612e-287	Down	K03062|1|9e-118|365|bmor:101740447|26S proteasome regulatory subunit T2!K03062|1|3e-116|366|cre:CHLREDRAFT_55138|26S proteasome regulatory subunit T2!K03062|1|3e-116|366|cre:CHLREDRAFT_55138|26S proteasome regulatory subunit T2!K03062|1|0.0|650|cre:CHLREDRAFT_55138|26S proteasome regulatory subunit T2!K03062|1|2e-76|239|cre:CHLREDRAFT_55138|26S proteasome regulatory subunit T2!K03062|1|2e-76|239|…
red_GLEAN_10010559	1522	352.231	772.435	1.13289	1.39144e-22	1.00659e-20	Up
red_GLEAN_10011023	1838	253.745	770.068	1.60161	1.65473e-43	3.24775e-41	Up	K03969|1|8e-86|270|vcn:VOLCADRAFT_117015|phage shock protein A!K03969|1|6e-76|257|vcn:VOLCADRAFT_117015|phage shock protein A!K03969|1|4e-85|270|vcn:VOLCADRAFT_117015|phage shock protein A!K03969|1|1e-80|270|vcn:VOLCADRAFT_117015|phage shock protein A!K03969|1|7e-80|268|vcn:VOLCADRAFT_117015|phage shock protein A
red_GLEAN_10012819	2541	360.506	757.729	1.07166	4.55985e-20	2.72284e-18	Up	K20166|2|6e-22|105|sko:102807197|TBC1 domain family member 2B!K14306|1|9e-11|69.3|pda:103704036|nuclear pore complex protein Nup62!K01533|2|2e-10|68.9|ota:Ot07g03370|Cu2+-exporting ATPase [EC:3.6.3.4]!K04520|3|5e-08|60.8|ccp:CHC_T00010315001|amyloid beta A4 protein!K05719|3|5e-08|60.8|ccp:CHC_T00010315001|integrin beta 1!K06236|3|5e-08|60.8|ccp:CHC_T00010315001|collagen, type I/II/III/V/XI/XXIV/X…
BGI_novel_G005292	3114	340.932	744.955	1.12767	2.97979e-18	1.58911e-16	Up
BGI_novel_G002643	2215	364.506	742.135	1.02574	1.83172e-12	5.48942e-11	Up	K13348|1|3e-34|135|cre:CHLREDRAFT_148800|protein Mpv17
BGI_novel_G005581	1928	2150.63	741.068	-1.53708	5.99768e-69	2.87229e-66	Down	K00472|1|2e-145|428|cre:CHLREDRAFT_166317|prolyl 4-hydroxylase [EC:1.14.11.2]
red_GLEAN_10018904	2609	327.804	734.759	1.16444	8.49202e-26	7.42582e-24	Up	K14165|1|4e-16|85.5|cmk:103191235|atypical dual specificity phosphatase [EC:3.1.3.16 3.1.3.48]!K14165|1|2e-40|150|mis:MICPUN_71544|atypical dual specificity phosphatase [EC:3.1.3.16 3.1.3.48]!K14165|1|7e-41|149|mis:MICPUN_71544|atypical dual specificity phosphatase [EC:3.1.3.16 3.1.3.48]
red_GLEAN_10008934	1706	364.139	731.8	1.00696	1.10133e-17	5.52859e-16	Up
red_GLEAN_10015709	10363	1839.24	730.18	-1.33279	2.50716e-66	1.05323e-63	Down	K14317|1|1e-44|183|mpp:MICPUCDRAFT_46822|nuclear pore complex protein Nup214!K05291|1|2e-52|206|vcn:VOLCADRAFT_107210|phosphatidylinositol glycan, class S!K14317|2|2e-27|127|mpp:MICPUCDRAFT_46822|nuclear pore complex protein Nup214!K14317|1|6e-31|139|mpp:MICPUCDRAFT_46822|nuclear pore complex protein Nup214
red_GLEAN_10016293	3783	1491.63	728.214	-1.03445	1.94845e-30	2.21117e-28	Down	K12887|1|2e-15|87.8|hgl:101702054|heterogeneous nuclear ribonucleoprotein M!K09276|1|5e-42|160|mpp:MICPUCDRAFT_60730|Y-box-binding protein 1!K09250|2|6e-25|108|egu:105059621|cellular nucleic acid-binding protein!K18754|3|1e-24|106|ppp:PHYPADRAFT_180264|protein lin-28!K09276|1|1e-45|171|mpp:MICPUCDRAFT_60730|Y-box-binding protein 1!K18754|2|2e-30|122|ppp:PHYPADRAFT_180264|protein lin-28!K09250|3|3…
BGI_novel_G003528	953	346.204	725.587	1.06753	1.34837e-14	5.14121e-13	Up	K04488|1|7e-66|207|olu:OSTLU_28911|nitrogen fixation protein NifU and related proteins
red_GLEAN_10020900	1075	295.813	709.172	1.26145	7.80882e-27	7.50933e-25	Up	K01942|1|3e-26|117|tup:102498435|biotin--protein ligase [EC:6.3.4.9 6.3.4.10 6.3.4.11 6.3.4.15]
BGI_novel_G004626	1016	311.273	708.954	1.18751	1.52945e-21	1.01448e-19	Up
red_GLEAN_10010882	7844	183.943	702.366	1.93296	2.66543e-49	6.38236e-47	Up	K11187|2|5e-20|95.9|mze:101469401|peroxiredoxin 5, atypical 2-Cys peroxiredoxin [EC:1.11.1.15]!K10396|1|2e-08|62.4|vcn:VOLCADRAFT_93168|kinesin family member 5!K04520|2|2e-07|58.9|vcn:VOLCADRAFT_118487|amyloid beta A4 protein!K05719|2|2e-07|58.9|vcn:VOLCADRAFT_118487|integrin beta 1!K06236|2|2e-07|58.9|vcn:VOLCADRAFT_118487|collagen, type I/II/III/V/XI/XXIV/XXVII, alpha!K06256|2|2e-07|58.9|vcn:VO…
BGI_novel_G004820	2418	324.858	682.251	1.07049	2.44099e-15	1.01065e-13	Up
BGI_novel_G001711	1859	81.3795	677.327	3.05711	1.88297e-64	7.51463e-62	Up	K15109|1|4e-148|435|cre:CHLREDRAFT_189430|solute carrier family 25 (mitochondrial carnitine/acylcarnitine transporter), member 20/29
red_GLEAN_10011898	2748	168.881	674.981	1.99884	1.49791e-50	3.85671e-48	Up	K13993|1|2e-16|80.1|vcn:VOLCADRAFT_106305|HSP20 family protein!K03969|1|1e-83|275|vcn:VOLCADRAFT_117015|phage shock protein A!K03969|1|1e-84|275|vcn:VOLCADRAFT_117015|phage shock protein A
red_GLEAN_10014849	1885	3235.07	669.167	-2.27336	1.33842e-21	8.95206e-20	Down	K00616|1|4e-80|261|ccp:CHC_T00000120001|transaldolase [EC:2.2.1.2]
BGI_novel_G005826	650	197.635	668.483	1.75805	3.66776e-44	7.3187e-42	Up
red_GLEAN_10010498	1550	1770.04	667.886	-1.40611	1.36888e-59	4.96633e-57	Down	K01953|1|3e-06|55.1|aga:AgaP_AGAP003833|asparagine synthase (glutamine-hydrolysing) [EC:6.3.5.4]
red_GLEAN_10016618	561	3.62694	664.576	7.51754	2.27196e-81	1.51117e-78	Up
red_GLEAN_10020965	2003	160.08	662.659	2.04947	3.88772e-53	1.13094e-50	Up	K11254|3|4e-62|208|umr:103665050|histone H4!K15746|1|1e-98|305|cvr:CHLNCDRAFT_24463|beta-carotene 3-hydroxylase [EC:1.14.13.129]!K15746|1|1e-98|305|cvr:CHLNCDRAFT_24463|beta-carotene 3-hydroxylase [EC:1.14.13.129]!K15746|1|3e-96|305|cvr:CHLNCDRAFT_24463|beta-carotene 3-hydroxylase [EC:1.14.13.129]!K15746|1|3e-96|305|cvr:CHLNCDRAFT_24463|beta-carotene 3-hydroxylase [EC:1.14.13.129]!K15746|1|3e-96|…
red_GLEAN_10004789	737	253.941	657.551	1.37261	1.98672e-34	2.83167e-32	Up	K07304|2|2e-12|72.4|lgi:LOTGIDRAFT_232500|peptide-methionine (S)-S-oxide reductase [EC:1.8.4.11]!K07304|1|2e-35|138|cre:CHLREDRAFT_184206|peptide-methionine (S)-S-oxide reductase [EC:1.8.4.11]!K07304|1|8e-29|111|cre:CHLREDRAFT_184206|peptide-methionine (S)-S-oxide reductase [EC:1.8.4.11]
red_GLEAN_10016788	1990	294.225	655.706	1.15613	1.89109e-25	1.62885e-23	Up	K12891|1|2e-39|146|cre:CHLREDRAFT_190192|splicing factor, arginine/serine-rich 2!K12890|2|6e-11|67.4|pop:POPTR_0012s02870g|splicing factor, arginine/serine-rich 1/9!K12891|1|1e-39|146|cre:CHLREDRAFT_190192|splicing factor, arginine/serine-rich 2!K12890|2|1e-10|66.2|pop:POPTR_0012s02870g|splicing factor, arginine/serine-rich 1/9
BGI_novel_G002484	1900	219.462	648.286	1.56266	7.76572e-34	1.05653e-31	Up	K07304|1|4e-71|232|cre:CHLREDRAFT_184206|peptide-methionine (S)-S-oxide reductase [EC:1.8.4.11]
BGI_novel_G005333	591	119.905	643.207	2.42339	9.57323e-63	3.63859e-60	Up	K15717|1|4e-09|57.8|ppp:PHYPADRAFT_163182|prostamide/prostaglandin F2alpha synthase [EC:1.11.1.20]
red_GLEAN_10011309	1738	1685.15	626.493	-1.42751	1.58635e-53	4.68953e-51	Down	K09583|3|4e-10|67.8|aqu:100634383|protein disulfide isomerase family A, member 5 [EC:5.3.4.1]!K09584|4|1e-08|62.8|nve:NEMVE_v1g239368|protein disulfide-isomerase A6 [EC:5.3.4.1]!K09580|5|3e-08|61.6|sko:100375752|protein disulfide-isomerase A1 [EC:5.3.4.1]!K05907|1|0.0|604|cre:CHLREDRAFT_131444|adenylyl-sulfate reductase (glutathione) [EC:1.8.4.9]
red_GLEAN_10004055	2873	2030.01	622.455	-1.70545	1.8061e-12	5.43305e-11	Down	K00616|1|2e-22|99.8|dmo:Dmoj_GI18849|transaldolase [EC:2.2.1.2]!K00616|1|7e-78|259|ccp:CHC_T00000120001|transaldolase [EC:2.2.1.2]!K00616|1|7e-78|259|ccp:CHC_T00000120001|transaldolase [EC:2.2.1.2]!K00616|1|8e-76|259|ccp:CHC_T00000120001|transaldolase [EC:2.2.1.2]!K00616|1|8e-76|259|ccp:CHC_T00000120001|transaldolase [EC:2.2.1.2]!K00616|1|8e-76|259|ccp:CHC_T00000120001|transaldolase [EC:2.2.1.2]!…
red_GLEAN_10008751	1635	174.998	622.302	1.83028	1.02856e-47	2.32348e-45	Up	K17841|3|6e-06|55.1|api:100161104|15-cis-phytoene synthase / lycopene beta-cyclase [EC:2.5.1.32 5.5.1.19]
red_GLEAN_10003052	1300	267.449	618.244	1.20891	0.000837876	0.00585267	Up	K05665|3|6e-21|105|obi:106876830|ATP-binding cassette, subfamily C (CFTR/MRP), member 1!K05667|5|2e-20|103|xma:102231360|ATP-binding cassette, subfamily C (CFTR/MRP), member 3!K05666|1|1e-135|442|olu:OSTLU_35503|ATP-binding cassette, subfamily C (CFTR/MRP), member 2!K05665|3|6e-124|412|mis:MICPUN_94915|ATP-binding cassette, subfamily C (CFTR/MRP), member 1!K05666|1|4e-77|271|olu:OSTLU_35503|ATP-b…
red_GLEAN_10002402	2546	1664.64	613.384	-1.44035	2.07552e-55	6.71598e-53	Down	K13302|2|3e-19|97.8|fab:101810101|serum/glucocorticoid-regulated kinase 1 [EC:2.7.11.1]!K01733|1|0.0|817|cre:CHLREDRAFT_127384|threonine synthase [EC:4.2.3.1]!K01733|1|0.0|817|cre:CHLREDRAFT_127384|threonine synthase [EC:4.2.3.1]
red_GLEAN_10003150	1918	222.525	608.9	1.45224	5.99451e-35	8.6469e-33	Up	K04771|1|1e-22|101|lve:103072277|serine protease Do [EC:3.4.21.107]!K08669|1|5e-38|148|sita:101768487|HtrA serine peptidase 2 [EC:3.4.21.108]!K08669|1|2e-31|130|sita:101768487|HtrA serine peptidase 2 [EC:3.4.21.108]
red_GLEAN_10008287	1740	72.02	607.672	3.07682	7.36226e-78	4.40723e-75	Up
BGI_novel_G003194	2734	284.285	606.98	1.09431	1.81705e-13	6.05978e-12	Up	K09584|1|3e-102|332|cre:CHLREDRAFT_195902|protein disulfide-isomerase A6 [EC:5.3.4.1]!K09510|2|6e-32|130|bpg:Bathy16g00510|DnaJ homolog subfamily B member 4!K09517|3|7e-31|128|cvr:CHLNCDRAFT_138873|DnaJ homolog subfamily B member 11!K03686|5|2e-29|126|cvr:CHLNCDRAFT_32970|molecular chaperone DnaJ
BGI_novel_G002122	1511	135.705	606.89	2.16096	6.36878e-12	1.77947e-10	Up	K04079|1|0.0|736|vcn:VOLCADRAFT_73112|molecular chaperone HtpG
red_GLEAN_10009065	978	240.675	602.47	1.3238	4.48295e-13	1.44474e-11	Up
red_GLEAN_10015180	3372	285.319	601.493	1.07597	6.94544e-21	4.44675e-19	Up	K06890|1|3e-34|139|api:100165572|uncharacterized protein!K04520|1|4e-11|71.2|ccp:CHC_T00010315001|amyloid beta A4 protein!K05719|1|4e-11|71.2|ccp:CHC_T00010315001|integrin beta 1!K06236|1|4e-11|71.2|ccp:CHC_T00010315001|collagen, type I/II/III/V/XI/XXIV/XXVII, alpha!K06256|1|4e-11|71.2|ccp:CHC_T00010315001|CD44 antigen!K06257|1|4e-11|71.2|ccp:CHC_T00010315001|syndecan 1!K06493|1|4e-11|71.2|ccp:CH…
BGI_novel_G004900	1242	273.664	600.26	1.13318	3.96403e-18	2.06345e-16	Up	K02184|1|1e-14|79.7|cam:101508170|formin 2
red_GLEAN_10022865	1245	279.75	594.022	1.08638	1.69444e-19	9.77673e-18	Up	K08057|1|3e-135|398|tsp:Tsp_03161|calreticulin
red_GLEAN_10003914	7366	283.161	590.926	1.06135	2.5478e-20	1.54058e-18	Up	K03334|1|1e-09|69.7|asn:102384392|L-amino-acid oxidase [EC:1.4.3.2]!K02293|1|0.0|845|vcn:VOLCADRAFT_88495|15-cis-phytoene desaturase [EC:1.3.5.5]!K02293|1|0.0|769|cre:CHLREDRAFT_78128|15-cis-phytoene desaturase [EC:1.3.5.5]!K02293|1|0.0|769|cre:CHLREDRAFT_78128|15-cis-phytoene desaturase [EC:1.3.5.5]
red_GLEAN_10006511	1141	11.2415	583.386	5.69754	3.25111e-105	2.88326e-102	Up
red_GLEAN_10005352	1628	198.716	580.855	1.54747	1.24901e-35	1.89288e-33	Up	K04520|1|2e-07|57.8|ccp:CHC_T00010315001|amyloid beta A4 protein!K05719|1|2e-07|57.8|ccp:CHC_T00010315001|integrin beta 1!K06236|1|2e-07|57.8|ccp:CHC_T00010315001|collagen, type I/II/III/V/XI/XXIV/XXVII, alpha!K06256|1|2e-07|57.8|ccp:CHC_T00010315001|CD44 antigen!K06257|1|2e-07|57.8|ccp:CHC_T00010315001|syndecan 1!K06493|1|2e-07|57.8|ccp:CHC_T00010315001|integrin beta 3!K00430|3|2e-07|57.0|obr:10…
red_GLEAN_10022620	1650	157.794	578.165	1.87344	1.11536e-48	2.61836e-46	Up
red_GLEAN_10016986	576	100.344	573.509	2.51486	1.59285e-42	2.97976e-40	Up	K15717|2|1e-13|71.6|ssc:100134955|prostamide/prostaglandin F2alpha synthase [EC:1.11.1.20]
red_GLEAN_10010248	1676	172.989	572.687	1.72706	9.66948e-34	1.28631e-31	Up	K01256|1|3e-09|63.5|smo:SELMODRAFT_407075|aminopeptidase N [EC:3.4.11.2]!K01256|1|3e-09|63.5|smo:SELMODRAFT_407075|aminopeptidase N [EC:3.4.11.2]!K01256|1|3e-09|63.5|smo:SELMODRAFT_407075|aminopeptidase N [EC:3.4.11.2]!K01256|1|3e-09|63.5|smo:SELMODRAFT_407075|aminopeptidase N [EC:3.4.11.2]!K01256|1|3e-09|63.5|smo:SELMODRAFT_407075|aminopeptidase N [EC:3.4.11.2]!K01256|1|3e-09|63.5|smo:SELMODRAFT…
red_GLEAN_10015602	1957	233.76	569.795	1.28542	1.29805e-18	7.09629e-17	Up	K00384|1|1e-79|278|rno:58819|thioredoxin reductase (NADPH) [EC:1.8.1.9]!K00384|1|5e-122|369|vcn:VOLCADRAFT_127304|thioredoxin reductase (NADPH) [EC:1.8.1.9]!K00384|1|0.0|706|cre:CHLREDRAFT_195914|thioredoxin reductase (NADPH) [EC:1.8.1.9]!K00384|1|0.0|706|cre:CHLREDRAFT_195914|thioredoxin reductase (NADPH) [EC:1.8.1.9]!K00384|1|0.0|706|cre:CHLREDRAFT_195914|thioredoxin reductase (NADPH) [EC:1.8.1…
red_GLEAN_10016758	3557	1255.46	568.527	-1.14291	2.51467e-26	2.34295e-24	Down	K00036|1|2e-83|273|lgi:LOTGIDRAFT_231049|glucose-6-phosphate 1-dehydrogenase [EC:1.1.1.49 1.1.1.363]!K00036|1|0.0|812|vcn:VOLCADRAFT_82038|glucose-6-phosphate 1-dehydrogenase [EC:1.1.1.49 1.1.1.363]
red_GLEAN_10008645	1545	1312.24	568.487	-1.20683	7.96041e-18	4.03839e-16	Down	K10956|3|0.0|674|tru:101061140|protein transport protein SEC61 subunit alpha
red_GLEAN_10011448	2471	274.835	566.497	1.0435	2.40344e-14	8.90872e-13	Up	K13679|1|0.0|811|vcn:VOLCADRAFT_72820|granule-bound starch synthase [EC:2.4.1.242]!K13679|1|0.0|659|vcn:VOLCADRAFT_72820|granule-bound starch synthase [EC:2.4.1.242]!K13679|1|0.0|659|vcn:VOLCADRAFT_72820|granule-bound starch synthase [EC:2.4.1.242]!K13679|1|0.0|695|vcn:VOLCADRAFT_72820|granule-bound starch synthase [EC:2.4.1.242]!K13679|1|0.0|811|vcn:VOLCADRAFT_72820|granule-bound starch synthase…
red_GLEAN_10018862	1499	1557.59	565.498	-1.46172	2.59683e-50	6.615e-48	Down	K02184|1|3e-08|60.5|zma:103633391|formin 2
red_GLEAN_10005642	4303	223.099	558.688	1.32436	1.74761e-23	1.34555e-21	Up	K08869|1|1e-12|78.2|tad:TRIADDRAFT_26675|aarF domain-containing kinase!K08869|1|0.0|651|cre:CHLREDRAFT_205743|aarF domain-containing kinase!K08869|1|5e-80|285|cre:CHLREDRAFT_205743|aarF domain-containing kinase!K08869|1|3e-79|281|vcn:VOLCADRAFT_40547|aarF domain-containing kinase
red_GLEAN_10009753	2081	1159.66	557.434	-1.05683	8.32712e-26	7.33062e-24	Down	K08798|1|7e-67|246|xma:102228858|MAP/microtubule affinity-regulating kinase [EC:2.7.11.1]!K19009|5|2e-66|237|lgi:LOTGIDRAFT_219153|serine/threonine-protein kinase SIK3 [EC:2.7.11.1]!K07198|1|6e-103|337|mis:MICPUN_68014|5'-AMP-activated protein kinase, catalytic alpha subunit [EC:2.7.11.11]!K07198|1|6e-103|337|mis:MICPUN_68014|5'-AMP-activated protein kinase, catalytic alpha subunit [EC:2.7.11.11]…
red_GLEAN_10006097	3114	246.65	556.55	1.17405	5.11239e-21	3.33559e-19	Up	K03909|1|4e-13|75.9|bmor:101736287|tissue factor pathway inhibitor!K02184|1|1e-18|97.1|mdm:103437854|formin 2!K02184|1|5e-19|97.1|mdm:103437854|formin 2
BGI_novel_G002322	1482	1452.12	554.877	-1.38792	6.74428e-51	1.77463e-48	Down	K13379|1|0.0|644|vcn:VOLCADRAFT_108916|reversibly glycosylated polypeptide / UDP-arabinopyranose mutase [EC:2.4.1.- 5.4.99.30]
red_GLEAN_10005235	2664	1313.25	551.568	-1.25153	8.54747e-39	1.47244e-36	Down	K06709|1|2e-09|62.8|hmg:100202975|jumonji domain-containing protein 2 [EC:1.14.11.-]!K06709|1|7e-26|117|cre:CHLREDRAFT_170309|jumonji domain-containing protein 2 [EC:1.14.11.-]!K06709|1|7e-26|117|cre:CHLREDRAFT_170309|jumonji domain-containing protein 2 [EC:1.14.11.-]!K06709|1|7e-26|117|cre:CHLREDRAFT_170309|jumonji domain-containing protein 2 [EC:1.14.11.-]!K06709|1|7e-26|117|cre:CHLREDRAFT_1703…
red_GLEAN_10022146	749	69.315	548.604	2.98453	1.5365e-14	5.81225e-13	Up
red_GLEAN_10010499	2567	1146.29	546.438	-1.06884	5.48637e-28	5.56657e-26	Down	K14317|1|2e-06|57.4|mpp:MICPUCDRAFT_46822|nuclear pore complex protein Nup214!K14437|2|6e-06|55.5|cre:CHLREDRAFT_150334|chromodomain-helicase-DNA-binding protein 7 [EC:3.6.4.12]!K14317|1|9e-07|57.4|mpp:MICPUCDRAFT_46822|nuclear pore complex protein Nup214!K14437|2|3e-06|55.5|cre:CHLREDRAFT_150334|chromodomain-helicase-DNA-binding protein 7 [EC:3.6.4.12]!K11593|3|9e-06|53.9|dosa:Os07t0188000-01|eu…
red_GLEAN_10020546	1641	183.031	543.042	1.56898	2.02267e-35	3.02706e-33	Up
BGI_novel_G002211	2631	234.775	542.407	1.2081	1.17657e-14	4.52213e-13	Up	K14611|1|3e-08|41.6|pper:PRUPE_ppa016541mg|solute carrier family 23 (nucleobase transporter), member 1/2
BGI_novel_G003796	2154	125.227	539.671	2.10753	2.72046e-47	5.97629e-45	Up	K10257|1|0.0|669|cre:CHLREDRAFT_56237|omega-3 fatty acid desaturase (delta-15 desaturase) [EC:1.14.19.-]
red_GLEAN_10019252	2738	182.573	538.804	1.56128	1.71954e-18	9.29447e-17	Up	K06013|4|3e-66|236|soc:105207854|STE24 endopeptidase [EC:3.4.24.84]!K06013|1|3e-54|197|vcn:VOLCADRAFT_78672|STE24 endopeptidase [EC:3.4.24.84]!K06013|1|7e-54|197|vcn:VOLCADRAFT_78672|STE24 endopeptidase [EC:3.4.24.84]!K06013|1|2e-90|298|vcn:VOLCADRAFT_78672|STE24 endopeptidase [EC:3.4.24.84]
red_GLEAN_10017272	4962	257.491	532.705	1.04882	1.08288e-15	4.64686e-14	Up	K11159|1|1e-52|197|vcn:VOLCADRAFT_85861|carotenoid cleavage dioxygenase!K11159|1|5e-42|168|cre:CHLREDRAFT_205922|carotenoid cleavage dioxygenase
red_GLEAN_10019641	1857	1063.01	530.475	-1.0028	6.17007e-25	5.11218e-23	Down	K10226|2|2e-29|127|crg:105330734|acyl-CoA 6-desaturase (Delta-6 desaturase) [EC:1.14.19.3]!K10225|5|8e-28|122|aml:100473208|fatty acid desaturase 3 (Delta-13 desaturase) [EC:1.14.19.-]
red_GLEAN_10019331	2035	1826.66	529.119	-1.78755	2.04443e-88	1.57165e-85	Down	K01953|1|3e-06|56.2|aga:AgaP_AGAP003833|asparagine synthase (glutamine-hydrolysing) [EC:6.3.5.4]
red_GLEAN_10009782	1447	1487	520.922	-1.51326	4.99236e-53	1.42312e-50	Down	K02184|1|2e-09|64.3|sot:102593556|formin 2
red_GLEAN_10004818	1122	185.876	520.665	1.48602	7.36172e-26	6.55303e-24	Up
red_GLEAN_10020485	1332	242.536	520.534	1.10179	1.62671e-15	6.8456e-14	Up
red_GLEAN_10008882	1787	241.611	517.457	1.09875	3.04409e-18	1.61979e-16	Up	K05770|3|9e-06|52.0|dpx:DAPPUDRAFT_301167|benzodiazapine receptor!K07185|1|2e-43|156|olu:OSTLU_8326|tryptophan-rich sensory protein!K05770|2|2e-12|68.9|cre:CHLREDRAFT_143874|benzodiazapine receptor!K07185|1|9e-44|156|olu:OSTLU_8326|tryptophan-rich sensory protein!K05770|2|2e-12|68.9|cre:CHLREDRAFT_143874|benzodiazapine receptor!K07185|1|9e-44|156|olu:OSTLU_8326|tryptophan-rich sensory protein!K05…
red_GLEAN_10017301	1854	246.275	512.438	1.05711	1.00792e-16	4.74158e-15	Up	K13126|1|4e-43|164|aly:ARALYDRAFT_348313|polyadenylate-binding protein!K02184|2|2e-08|60.1|zma:103633391|formin 2
red_GLEAN_10008411	1945	1260.83	509.174	-1.30815	1.91432e-43	3.72671e-41	Down	K01599|1|9e-37|146|dpo:Dpse_GA14829|uroporphyrinogen decarboxylase [EC:4.1.1.37]!K01599|1|0.0|565|cre:CHLREDRAFT_132194|uroporphyrinogen decarboxylase [EC:4.1.1.37]
red_GLEAN_10012197	1938	222.338	502.185	1.17547	7.81671e-20	4.5988e-18	Up	K10256|3|9e-78|253|adf:107344154|omega-6 fatty acid desaturase / acyl-lipid omega-6 desaturase (Delta-12 desaturase) [EC:1.14.19.6 1.14.19.22]!K10257|5|2e-45|167|lgi:LOTGIDRAFT_116269|acyl-lipid omega-3 desaturase [EC:1.14.19.25 1.14.19.35 1.14.19.36]!K10256|1|0.0|530|vcn:VOLCADRAFT_66373|omega-6 fatty acid desaturase (delta-12 desaturase) [EC:1.14.19.-]
red_GLEAN_10005369	1150	2510.3	499.782	-2.32849	3.83162e-26	3.51526e-24	Down	K00616|3|7e-17|81.3|dmo:Dmoj_GI18849|transaldolase [EC:2.2.1.2]!K00616|1|6e-80|253|ccp:CHC_T00000120001|transaldolase [EC:2.2.1.2]
red_GLEAN_10017710	1941	1025.74	499.374	-1.03847	2.95947e-29	3.17778e-27	Down	K17893|1|1e-152|451|vcn:VOLCADRAFT_79367|ubiquinol oxidase [EC:1.10.3.11]
BGI_novel_G006136	1894	243.812	493.005	1.01583	1.73211e-14	6.53154e-13	Up
red_GLEAN_10006014	2616	229.3	490.715	1.09765	5.12625e-11	1.30861e-09	Up	K14439|1|2e-08|62.4|cre:CHLREDRAFT_6783|SWI/SNF-related matrix-associated actin-dependent regulator of chromatin subfamily A containing DEAD/H box 1 [EC:3.6.4.12]!K11275|5|3e-08|59.7|cam:101507794|histone H1/5!K11275|1|4e-08|59.7|cam:101507794|histone H1/5!K03509|2|6e-08|60.8|vcn:VOLCADRAFT_116690|DNA polymerase eta [EC:2.7.7.7]!K14306|3|7e-08|60.5|cmo:103498773|nuclear pore complex protein Nup62…
BGI_novel_G004964	1604	224.526	485.916	1.11382	9.50075e-20	5.57587e-18	Up
red_GLEAN_10017472	3061	1538.09	483.47	-1.66964	3.24811e-54	9.97127e-52	Down	K00729|2|1e-14|81.6|bmor:101738398|dolichyl-phosphate beta-glucosyltransferase [EC:2.4.1.117]!K00729|1|4e-69|237|vcn:VOLCADRAFT_92792|dolichyl-phosphate beta-glucosyltransferase [EC:2.4.1.117]!K18635|4|1e-60|207|cre:CHLREDRAFT_191409|protein SPIRAL1 and related proteins!K00729|1|6e-69|237|vcn:VOLCADRAFT_92792|dolichyl-phosphate beta-glucosyltransferase [EC:2.4.1.117]!K18635|4|3e-62|212|cre:CHLRED…
red_GLEAN_10015171	2845	237.109	483.065	1.02666	4.68909e-16	2.07816e-14	Up	K05681|1|2e-23|114|hgl:101723225|ATP-binding cassette, subfamily G (WHITE), member 2!K05681|1|8e-15|83.2|mis:MICPUN_67033|ATP-binding cassette, subfamily G (WHITE), member 2!K02184|2|6e-12|75.1|csv:101215105|formin 2!K05681|1|8e-15|83.2|mis:MICPUN_67033|ATP-binding cassette, subfamily G (WHITE), member 2!K02184|2|7e-12|75.1|csv:101215105|formin 2!K05681|1|8e-15|83.2|mis:MICPUN_67033|ATP-binding c…
BGI_novel_G003652	1564	171.234	479.711	1.4862	0.000114201	0.00101542	Up	K05658|1|4e-08|59.7|vvi:104882259|ATP-binding cassette, subfamily B (MDR/TAP), member 1 [EC:3.6.3.44]!K05665|2|9e-08|58.9|fve:101313352|ATP-binding cassette, subfamily C (CFTR/MRP), member 1
red_GLEAN_10019907	4725	975.075	477.423	-1.03025	4.66406e-22	3.256e-20	Down	K16911|1|1e-102|352|asn:102376030|ATP-dependent RNA helicase DDX21 [EC:3.6.4.13]!K16911|1|0.0|593|csl:COCSUDRAFT_54896|ATP-dependent RNA helicase DDX21 [EC:3.6.4.13]!K16911|1|0.0|593|csl:COCSUDRAFT_54896|ATP-dependent RNA helicase DDX21 [EC:3.6.4.13]!K16911|1|0.0|607|csl:COCSUDRAFT_54896|ATP-dependent RNA helicase DDX21 [EC:3.6.4.13]!K16911|1|0.0|593|csl:COCSUDRAFT_54896|ATP-dependent RNA helicas…
red_GLEAN_10008247	2122	154.488	472.096	1.61158	6.24603e-30	6.92413e-28	Up	K12504|2|2e-63|212|sko:100366414|decaprenyl-diphosphate synthase subunit 1 [EC:2.5.1.91]!K05356|1|2e-177|514|vcn:VOLCADRAFT_57046|all-trans-nonaprenyl-diphosphate synthase [EC:2.5.1.84 2.5.1.85]
red_GLEAN_10019503	3626	171.937	470.037	1.4509	5.76504e-28	5.80016e-26	Up	K10736|3|3e-22|110|bfo:BRAFLDRAFT_76045|minichromosome maintenance protein 10!K02291|1|3e-145|446|vcn:VOLCADRAFT_97827|phytoene synthase [EC:2.5.1.32]!K02291|1|9e-142|446|vcn:VOLCADRAFT_97827|phytoene synthase [EC:2.5.1.32]
BGI_novel_G004383	1075	1050.04	467.835	-1.16638	1.08455e-28	1.12911e-26	Down	K02945|1|9e-12|69.7|dosa:Os05t0535800-00|small subunit ribosomal protein S1
BGI_novel_G001714	1844	32.1781	465.152	3.85355	1.89523e-81	1.29661e-78	Up	K15109|1|3e-143|422|cre:CHLREDRAFT_189430|solute carrier family 25 (mitochondrial carnitine/acylcarnitine transporter), member 20/29
red_GLEAN_10005796	1969	1013.9	464.189	-1.12713	2.13225e-23	1.63644e-21	Down
red_GLEAN_10013836	1032	202.99	456.227	1.16834	2.70156e-15	1.11018e-13	Up
BGI_novel_G002422	3833	147.455	450.392	1.6109	5.54244e-28	5.59973e-26	Up	K06627|1|1e-30|128|mpp:MICPUCDRAFT_31383|cyclin A!K05868|4|9e-27|118|eus:EUTSA_v10025241mg|cyclin B
red_GLEAN_10017257	5799	190.622	449.867	1.23878	1.69973e-20	1.04359e-18	Up	K02184|1|3e-19|98.2|sot:102593556|formin 2!K14317|5|1e-17|93.2|mpp:MICPUCDRAFT_46822|nuclear pore complex protein Nup214!K02184|1|2e-22|109|sot:102593556|formin 2!K09834|1|5e-145|458|vcn:VOLCADRAFT_42287|tocopherol cyclase [EC:5.5.1.24]!K09834|1|1e-116|379|vcn:VOLCADRAFT_42287|tocopherol cyclase [EC:5.5.1.24]!K09834|1|1e-116|379|vcn:VOLCADRAFT_42287|tocopherol cyclase [EC:5.5.1.24]
BGI_novel_G006278	1270	161.697	444.584	1.45916	1.13845e-23	8.85069e-22	Up	K09571|1|1e-14|79.3|smo:SELMODRAFT_110584|FK506-binding protein 4/5 [EC:5.2.1.8]
red_GLEAN_10017767	2074	156.03	442.764	1.50471	2.80341e-25	2.372e-23	Up
red_GLEAN_10006549	3234	133.91	442.641	1.72487	3.41379e-28	3.47844e-26	Up	K02184|1|7e-07|36.2|brp:103850667|formin 2!K02184|1|7e-07|36.2|brp:103850667|formin 2
red_GLEAN_10021752	1098	190.407	441.935	1.21474	6.44254e-13	2.04869e-11	Up
red_GLEAN_10020404	1852	206.076	438.86	1.09058	1.07427e-08	2.06448e-07	Up	K05666|1|7e-18|94.4|oaa:100090079|ATP-binding cassette, subfamily C (CFTR/MRP), member 2!K05667|2|4e-17|92.0|xma:102231360|ATP-binding cassette, subfamily C (CFTR/MRP), member 3!K05665|4|8e-17|90.9|bom:102280609|ATP-binding cassette, subfamily C (CFTR/MRP), member 1!K05666|1|2e-58|213|olu:OSTLU_35503|ATP-binding cassette, subfamily C (CFTR/MRP), member 2!K05665|2|6e-53|197|mis:MICPUN_94915|ATP-bi…
red_GLEAN_10008314	2468	201.021	432.024	1.10376	2.21023e-15	9.20415e-14	Up	K09539|2|3e-22|97.8|cmk:103187983|DnaJ homolog subfamily C member 19!K09535|4|7e-22|96.7|myb:102246364|DnaJ homolog subfamily C member 15!K03969|1|7e-86|275|vcn:VOLCADRAFT_117015|phage shock protein A!K03969|1|2e-84|275|vcn:VOLCADRAFT_117015|phage shock protein A
red_GLEAN_10012095	1852	181.18	430.048	1.24707	1.06507e-18	5.87631e-17	Up
red_GLEAN_10015082	2533	175.183	427.001	1.28538	1.13234e-20	7.0609e-19	Up	K13348|1|1e-11|70.1|aqu:100633910|protein Mpv17!K13348|1|2e-91|292|cre:CHLREDRAFT_182122|protein Mpv17!K13347|2|3e-15|80.9|ppp:PHYPADRAFT_161687|peroxisomal membrane protein 2
red_GLEAN_10012070	2538	168.406	419.645	1.31722	1.50692e-21	1.00231e-19	Up	K04771|1|6e-27|119|lve:103075408|serine protease Do [EC:3.4.21.107]
red_GLEAN_10014270	1866	175.489	419.023	1.25565	1.86306e-19	1.07238e-17	Up
red_GLEAN_10018551	4095	192.163	408.421	1.08773	2.46526e-14	9.09565e-13	Up	K06276|1|1e-57|216|sasa:106578264|3-phosphoinositide dependent protein kinase-1 [EC:2.7.11.1]!K06276|1|2e-140|429|cre:CHLREDRAFT_122463|3-phosphoinositide dependent protein kinase-1 [EC:2.7.11.1]!K06276|1|6e-135|429|cre:CHLREDRAFT_122463|3-phosphoinositide dependent protein kinase-1 [EC:2.7.11.1]!K06276|1|6e-135|429|cre:CHLREDRAFT_122463|3-phosphoinositide dependent protein kinase-1 [EC:2.7.11.1]…
red_GLEAN_10011615	2351	176.333	404.317	1.19718	8.41641e-17	3.97497e-15	Up	K00430|1|2e-06|55.1|sbi:SORBI_06g021550|peroxidase [EC:1.11.1.7]!K00430|1|2e-06|55.1|sbi:SORBI_06g021550|peroxidase [EC:1.11.1.7]!K00430|1|2e-06|55.1|sbi:SORBI_06g021550|peroxidase [EC:1.11.1.7]!K00430|1|2e-06|55.1|sbi:SORBI_06g021550|peroxidase [EC:1.11.1.7]
red_GLEAN_10020490	6940	199.263	400.143	1.00584	7.91079e-14	2.73339e-12	Up	K03334|1|1e-09|69.7|asn:102384392|L-amino-acid oxidase [EC:1.4.3.2]!K02293|1|0.0|739|cre:CHLREDRAFT_78128|15-cis-phytoene desaturase [EC:1.3.5.5]!K02293|1|0.0|847|vcn:VOLCADRAFT_88495|15-cis-phytoene desaturase [EC:1.3.5.5]!K02293|1|0.0|847|vcn:VOLCADRAFT_88495|15-cis-phytoene desaturase [EC:1.3.5.5]
red_GLEAN_10013141	10034	179.785	392.093	1.12492	3.81224e-15	1.53677e-13	Up	K19671|1|2e-80|301|sko:100368525|WD repeat-containing protein 19!K19671|1|4e-179|594|cre:CHLREDRAFT_143468|WD repeat-containing protein 19!K19671|1|0.0|676|cre:CHLREDRAFT_143468|WD repeat-containing protein 19!K19671|1|0.0|639|cre:CHLREDRAFT_143468|WD repeat-containing protein 19!K19671|1|0.0|651|cre:CHLREDRAFT_143468|WD repeat-containing protein 19!K19671|1|3e-179|594|cre:CHLREDRAFT_143468|WD re…
red_GLEAN_10002142	1716	1531.25	388.284	-1.97953	6.12029e-52	1.68449e-49	Down
red_GLEAN_10014542	748	174.89	380.713	1.12226	3.69604e-12	1.06372e-10	Up	K08597|2|4e-22|98.2|cin:100179196|sentrin-specific protease 8 [EC:3.4.22.68]!K00859|3|2e-17|85.9|cbr:CBG10005|dephospho-CoA kinase [EC:2.7.1.24]!K12891|1|4e-42|144|cre:CHLREDRAFT_190192|splicing factor, arginine/serine-rich 2!K12890|2|1e-11|66.2|pop:POPTR_0012s02870g|splicing factor, arginine/serine-rich 1/9
red_GLEAN_10019110	1404	1019.24	379.335	-1.42595	1.27132e-46	2.69396e-44	Down	K01953|1|6e-07|56.2|aga:AgaP_AGAP003833|asparagine synthase (glutamine-hydrolysing) [EC:6.3.5.4]
red_GLEAN_10007037	5899	104.831	379.06	1.85436	1.37675e-32	1.73507e-30	Up	K09834|1|1e-71|249|vcn:VOLCADRAFT_42287|tocopherol cyclase [EC:5.5.1.24]!K09834|1|1e-43|168|vcn:VOLCADRAFT_42287|tocopherol cyclase [EC:5.5.1.24]
red_GLEAN_10003520	3563	98.0668	372.299	1.92462	7.29265e-34	9.97843e-32	Up	K08869|2|6e-18|95.9|ocu:100358292|aarF domain-containing kinase!K15620|5|3e-17|94.4|gga:425072|golgi phosphoprotein 3!K08869|1|0.0|726|osa:4350081|aarF domain-containing kinase!K08869|1|0.0|726|osa:4350081|aarF domain-containing kinase!K08869|1|0.0|726|osa:4350081|aarF domain-containing kinase
red_GLEAN_10002498	1069	109.278	369.045	1.75579	8.19744e-31	9.52853e-29	Up	K07305|1|1e-22|102|hmg:100199946|peptide-methionine (R)-S-oxide reductase [EC:1.8.4.12]!K07305|1|8e-38|137|sot:102591898|peptide-methionine (R)-S-oxide reductase [EC:1.8.4.12]
BGI_novel_G002848	1169	140.163	361.365	1.36635	1.34599e-20	8.32807e-19	Up
BGI_novel_G000506	659	74.3473	359.86	2.27508	8.88807e-34	1.19564e-31	Up
red_GLEAN_10015911	2037	20.7011	350.341	4.08098	5.41065e-65	2.1959e-62	Up	K03969|1|4e-86|273|vcn:VOLCADRAFT_117015|phage shock protein A
red_GLEAN_10010413	3667	170.518	350.245	1.03844	9.49899e-13	2.96549e-11	Up	K03762|1|1e-66|230|vcn:VOLCADRAFT_55387|MFS transporter, MHS family, proline/betaine transporter!K03762|1|1e-37|150|vcn:VOLCADRAFT_55387|MFS transporter, MHS family, proline/betaine transporter!K03762|1|2e-68|240|vcn:VOLCADRAFT_55387|MFS transporter, MHS family, proline/betaine transporter!K03762|1|1e-121|385|vcn:VOLCADRAFT_55387|MFS transporter, MHS family, proline/betaine transporter!K03762|1|1…
red_GLEAN_10016962	4597	141.709	348.203	1.297	3.83607e-18	2.00119e-16	Up	K13095|1|3e-08|62.4|egu:105055402|splicing factor 1!K00430|2|4e-08|61.6|obr:102718644|peroxidase [EC:1.11.1.7]!K12418|3|5e-08|62.0|cre:CHLREDRAFT_32523|fatty acid desaturase (delta-4 desaturase) [EC:1.14.19.-]
red_GLEAN_10017934	2260	152.759	348.138	1.1884	7.05306e-15	2.75957e-13	Up
red_GLEAN_10004246	2012	796.357	347.434	-1.19668	4.78549e-22	3.32141e-20	Down	K15202|2|7e-22|105|sasa:106563236|general transcription factor 3C polypeptide 5 (transcription factor C subunit 1)!K08908|1|5e-128|382|vcn:VOLCADRAFT_103468|light-harvesting complex I chlorophyll a/b binding protein 2!K08910|3|9e-86|272|csl:COCSUDRAFT_52367|light-harvesting complex I chlorophyll a/b binding protein 4!K08908|1|1e-102|316|vcn:VOLCADRAFT_103468|light-harvesting complex I chlorophyll…
BGI_novel_G002438	938	170.177	346.594	1.02621	2.78972e-12	8.18627e-11	Up	K09571|1|4e-15|79.3|smo:SELMODRAFT_110584|FK506-binding protein 4/5 [EC:5.2.1.8]
red_GLEAN_10004190	4985	150.128	346.414	1.20631	4.69527e-16	2.07816e-14	Up	K02184|1|2e-06|45.1|mus:103992904|formin 2!K02184|1|2e-06|45.1|mus:103992904|formin 2
red_GLEAN_10012561	5138	2332.59	342.642	-2.76716	8.47585e-170	2.89934e-166	Down	K06124|5|2e-22|103|xma:102220236|phosphoethanolamine/phosphocholine phosphatase [EC:3.1.3.75]!K15731|1|4e-121|389|csl:COCSUDRAFT_62990|carboxy-terminal domain RNA polymerase II polypeptide A small phosphatase [EC:3.1.3.16]!K15731|1|6e-119|389|csl:COCSUDRAFT_62990|carboxy-terminal domain RNA polymerase II polypeptide A small phosphatase [EC:3.1.3.16]!K15731|1|4e-119|389|csl:COCSUDRAFT_62990|carbox…
red_GLEAN_10015051	3745	158.218	341.808	1.11128	4.40007e-14	1.5632e-12	Up	K08869|1|4e-19|99.4|xla:443831|aarF domain-containing kinase!K08869|1|1e-148|476|dosa:Os09t0250700-01|aarF domain-containing kinase!K13457|4|2e-144|464|vvi:100252764|disease resistance protein RPM1!K08869|1|2e-57|218|cme:CYME_CMP122C|aarF domain-containing kinase!K05747|1|6e-14|77.0|vcn:VOLCADRAFT_88194|Wiskott-Aldrich syndrome protein!K02184|1|1e-17|90.9|sly:101262608|formin 2!K02184|1|1e-17|90.…
BGI_novel_G006691	1221	891.328	340.418	-1.38865	4.62528e-42	8.51941e-40	Down
BGI_novel_G000943	3953	154.436	337.912	1.12964	1.28346e-13	4.38408e-12	Up	K08955|1|1e-07|60.1|zma:103635431|ATP-dependent metalloprotease [EC:3.4.24.-]!K13412|2|5e-06|54.7|dosa:Os05t0491900-00|calcium-dependent protein kinase [EC:2.7.11.1]
red_GLEAN_10010390	2355	770.083	334.605	-1.20255	6.42329e-29	6.77558e-27	Down	K01698|3|3e-51|186|mdo:100010623|porphobilinogen synthase [EC:4.2.1.24]!K01698|1|0.0|607|cre:CHLREDRAFT_186639|porphobilinogen synthase [EC:4.2.1.24]!K01698|1|0.0|607|cre:CHLREDRAFT_186639|porphobilinogen synthase [EC:4.2.1.24]
red_GLEAN_10007962	1560	759.331	330.658	-1.19939	2.16041e-23	1.65275e-21	Down
red_GLEAN_10000846	330	46.3075	328.781	2.82781	4.10145e-45	8.32282e-43	Up
red_GLEAN_10019038	5965	929.918	328.479	-1.5013	2.6412e-48	6.14014e-46	Down	K14563|1|5e-36|144|aqu:100636324|rRNA 2'-O-methyltransferase fibrillarin [EC:2.1.1.-]!K14563|1|5e-143|449|vcn:VOLCADRAFT_109131|rRNA 2'-O-methyltransferase fibrillarin [EC:2.1.1.-]!K14563|1|3e-64|223|cre:CHLREDRAFT_186463|rRNA 2'-O-methyltransferase fibrillarin [EC:2.1.1.-]
BGI_novel_G004685	876	43.7589	321.067	2.87523	8.30441e-33	1.05771e-30	Up	K15109|1|1e-101|304|cre:CHLREDRAFT_189430|solute carrier family 25 (mitochondrial carnitine/acylcarnitine transporter), member 20/29
red_GLEAN_10014872	1206	154.809	320.332	1.04908	4.32707e-11	1.10952e-09	Up	K02184|1|2e-07|55.1|pper:PRUPE_ppa000314mg|formin 2!K05747|3|4e-07|54.7|vcn:VOLCADRAFT_55197|Wiskott-Aldrich syndrome protein!K18754|4|8e-07|52.8|smo:SELMODRAFT_154869|protein lin-28!K13412|1|6e-06|52.0|dosa:Os05t0491900-00|calcium-dependent protein kinase [EC:2.7.11.1]
red_GLEAN_10011154	1632	107.108	315.549	1.5588	4.74184e-22	3.30068e-20	Up	K07950|2|2e-29|117|cqu:CpipJ_CPIJ019561|ADP-ribosylation factor-like protein 5B!K07950|1|9e-42|150|cre:CHLREDRAFT_195528|ADP-ribosylation factor-like protein 5B!K07950|1|6e-90|281|vcn:VOLCADRAFT_60588|ADP-ribosylation factor-like protein 5B!K07950|1|1e-89|281|vcn:VOLCADRAFT_60588|ADP-ribosylation factor-like protein 5B!K07950|1|1e-89|281|vcn:VOLCADRAFT_60588|ADP-ribosylation factor-like protein 5B
red_GLEAN_10007999	1581	137.792	314.188	1.18914	2.33368e-14	8.66358e-13	Up
red_GLEAN_10008813	2769	716.36	313.909	-1.19034	3.96151e-26	3.62054e-24	Down	K14824|4|3e-109|376|lav:100670481|ribosome biogenesis protein ERB1!K14824|1|0.0|798|cvr:CHLNCDRAFT_21212|ribosome biogenesis protein ERB1
BGI_novel_G005266	2008	134.632	312.832	1.21636	6.56622e-15	2.58599e-13	Up
red_GLEAN_10007053	1429	863.244	310.481	-1.47527	3.41278e-33	4.41725e-31	Down	K02184|1|1e-08|61.2|pvu:PHAVU_002G127300g|formin 2!K02184|1|1e-08|61.2|pvu:PHAVU_002G127300g|formin 2!K02184|1|1e-08|61.2|pvu:PHAVU_002G127300g|formin 2
red_GLEAN_10007233	3526	744.318	310.068	-1.26334	1.17349e-30	1.34446e-28	Down	K14563|1|2e-38|140|aqu:100636324|rRNA 2'-O-methyltransferase fibrillarin [EC:2.1.1.-]!K14563|1|6e-174|518|vcn:VOLCADRAFT_109131|rRNA 2'-O-methyltransferase fibrillarin [EC:2.1.1.-]
red_GLEAN_10010701	2591	147.425	301.531	1.03232	2.33323e-09	4.85818e-08	Up	K08675|1|5e-15|82.8|mtr:MTR_1g083990|Lon-like ATP-dependent protease [EC:3.4.21.-]!K14439|2|8e-06|53.1|cre:CHLREDRAFT_6783|SWI/SNF-related matrix-associated actin-dependent regulator of chromatin subfamily A containing DEAD/H box 1 [EC:3.6.4.12]!K08675|1|5e-20|99.8|mtr:MTR_1g083990|Lon-like ATP-dependent protease [EC:3.4.21.-]!K08675|1|5e-20|99.8|mtr:MTR_1g083990|Lon-like ATP-dependent protease […
red_GLEAN_10006137	1252	826.361	297.664	-1.47309	6.92765e-39	1.20205e-36	Down	K15430|1|3e-16|89.4|xtr:100497209|tRNA (guanine10-N2)-methyltransferase [EC:2.1.1.214]
BGI_novel_G003385	597	30.7627	297.579	3.27402	4.60412e-55	1.46994e-52	Up	K15109|1|8e-64|204|cre:CHLREDRAFT_189430|solute carrier family 25 (mitochondrial carnitine/acylcarnitine transporter), member 20/29
red_GLEAN_10020958	1773	629.429	296.151	-1.08771	1.13181e-20	7.0609e-19	Down	K12821|3|4e-49|196|hmg:100202599|pre-mRNA-processing factor 40!K02519|1|4e-08|60.5|olu:OSTLU_118781|translation initiation factor IF-2!K17679|2|2e-07|58.2|sot:102605904|ATP-dependent RNA helicase MSS116, mitochondrial [EC:3.6.4.13]!K12885|3|3e-07|55.8|pop:POPTR_0008s03290g|heterogeneous nuclear ribonucleoprotein G!K13172|4|5e-07|56.2|mpp:MICPUCDRAFT_69362|serine/arginine repetitive matrix protein…
red_GLEAN_10018408	1204	118.862	296.125	1.31692	5.7621e-15	2.29573e-13	Up	K00627|1|1e-16|76.3|mis:MICPUN_74622|pyruvate dehydrogenase E2 component (dihydrolipoamide acetyltransferase) [EC:2.3.1.12]!K00162|2|5e-16|80.9|mpp:MICPUCDRAFT_58821|pyruvate dehydrogenase E1 component beta subunit [EC:1.2.4.1]
red_GLEAN_10015925	1828	143.925	295.9	1.03979	1.71014e-11	4.54487e-10	Up
red_GLEAN_10007035	3748	693.461	295.79	-1.22924	1.2328e-23	9.55323e-22	Down	K05850|1|3e-23|114|hmg:100206247|Ca2+ transporting ATPase, plasma membrane [EC:3.6.3.8]!K01537|1|0.0|1167|vcn:VOLCADRAFT_88435|Ca2+-transporting ATPase [EC:3.6.3.8]!K01537|1|0.0|1167|vcn:VOLCADRAFT_88435|Ca2+-transporting ATPase [EC:3.6.3.8]!K01537|1|0.0|1167|vcn:VOLCADRAFT_88435|Ca2+-transporting ATPase [EC:3.6.3.8]!K01537|1|0.0|1167|vcn:VOLCADRAFT_88435|Ca2+-transporting ATPase [EC:3.6.3.8]!K01…
red_GLEAN_10014477	1458	121.244	295.75	1.28647	2.76495e-13	9.03228e-12	Up	K01942|1|2e-10|68.9|tup:102498435|biotin--protein ligase [EC:6.3.4.9 6.3.4.10 6.3.4.11 6.3.4.15]
red_GLEAN_10019726	1215	676.525	295.314	-1.19589	1.80602e-22	1.29476e-20	Down	K00797|3|1e-74|248|obi:106870124|spermidine synthase [EC:2.5.1.16]!K00797|1|1e-143|427|cre:CHLREDRAFT_206050|spermidine synthase [EC:2.5.1.16]!K00797|1|3e-167|483|cre:CHLREDRAFT_206050|spermidine synthase [EC:2.5.1.16]!K00797|1|4e-171|483|cre:CHLREDRAFT_206050|spermidine synthase [EC:2.5.1.16]!K00797|1|7e-171|483|cre:CHLREDRAFT_206050|spermidine synthase [EC:2.5.1.16]!K00797|1|7e-171|483|cre:CHLR…
red_GLEAN_10003223	1662	123.474	294.28	1.25298	2.703e-15	1.11018e-13	Up	K09553|1|7e-69|231|csab:103241929|stress-induced-phosphoprotein 1!K09553|1|1e-74|250|cre:CHLREDRAFT_136069|stress-induced-phosphoprotein 1
BGI_novel_G002350	1716	691.513	294.008	-1.2339	4.30816e-21	2.81855e-19	Down	K00717|1|1e-55|197|csl:COCSUDRAFT_68410|glycoprotein 6-alpha-L-fucosyltransferase [EC:2.4.1.68]!K17496|2|4e-22|104|cre:CHLREDRAFT_169672|mitochondrial import inner membrane translocase subunit TIM50
red_GLEAN_10014312	2558	137.909	292.965	1.08701	1.98966e-10	4.79299e-09	Up	K03505|1|6e-15|75.1|ota:Ot07g02450|DNA polymerase delta subunit 4!K03505|1|6e-15|75.1|ota:Ot07g02450|DNA polymerase delta subunit 4!K03505|1|6e-15|75.1|ota:Ot07g02450|DNA polymerase delta subunit 4
red_GLEAN_10007438	2937	110.049	290.818	1.40197	1.27563e-17	6.32403e-16	Up	K08956|1|2e-62|231|lgi:LOTGIDRAFT_127065|AFG3 family protein [EC:3.4.24.-]!K03798|1|5e-127|414|cvr:CHLNCDRAFT_136599|cell division protease FtsH [EC:3.4.24.-]!K03798|1|1e-86|300|cvr:CHLNCDRAFT_136599|cell division protease FtsH [EC:3.4.24.-]!K03798|1|2e-132|414|cvr:CHLNCDRAFT_136599|cell division protease FtsH [EC:3.4.24.-]
red_GLEAN_10021069	2142	781.661	288.287	-1.43904	6.57833e-34	9.10509e-32	Down	K14565|1|4e-153|456|lgi:LOTGIDRAFT_144966|nucleolar protein 58!K14565|1|0.0|704|vcn:VOLCADRAFT_102990|nucleolar protein 58!K14565|1|0.0|702|vcn:VOLCADRAFT_102990|nucleolar protein 58!K14565|1|0.0|702|vcn:VOLCADRAFT_102990|nucleolar protein 58!K14565|1|0.0|702|vcn:VOLCADRAFT_102990|nucleolar protein 58
red_GLEAN_10003599	2709	622.185	285.492	-1.12389	1.43113e-20	8.83206e-19	Down
BGI_novel_G002056	1045	645.624	284.848	-1.1805	7.27175e-23	5.34117e-21	Down
red_GLEAN_10014182	1429	717.664	283.665	-1.33912	7.54075e-22	5.11511e-20	Down	K02088|2|2e-117|346|lav:100669884|cyclin-dependent kinase 3 [EC:2.7.11.22]!K07760|1|0.0|550|vcn:VOLCADRAFT_103386|cyclin-dependent kinase [EC:2.7.11.22]
red_GLEAN_10002139	1959	122.518	283.492	1.21032	3.07171e-14	1.12465e-12	Up	K00384|1|3e-50|187|rno:58819|thioredoxin reductase (NADPH) [EC:1.8.1.9]!K00384|1|6e-164|489|cre:CHLREDRAFT_195914|thioredoxin reductase (NADPH) [EC:1.8.1.9]!K00384|1|0.0|707|cre:CHLREDRAFT_195914|thioredoxin reductase (NADPH) [EC:1.8.1.9]
red_GLEAN_10012067	3530	946.948	278.927	-1.7634	3.70855e-54	1.12407e-51	Down	K14735|1|6e-96|324|cre:CHLREDRAFT_184156|hephaestin [EC:1.16.3.1]!K14735|1|6e-96|324|cre:CHLREDRAFT_184156|hephaestin [EC:1.16.3.1]!K14735|1|0.0|628|cre:CHLREDRAFT_184156|hephaestin [EC:1.16.3.1]!K14735|1|0.0|779|cre:CHLREDRAFT_184156|hephaestin [EC:1.16.3.1]!K14735|1|0.0|870|cre:CHLREDRAFT_184156|hephaestin [EC:1.16.3.1]!K14735|1|0.0|781|cre:CHLREDRAFT_184156|hephaestin [EC:1.16.3.1]!K14735|1|0.…
BGI_novel_G003138	385	605.687	274.828	-1.14004	2.0037e-10	4.81714e-09	Down	K07034|1|1e-12|64.3|cre:CHLREDRAFT_115377|uncharacterized protein
red_GLEAN_10017114	989	121.498	270.012	1.15209	3.40286e-08	6.08489e-07	Up	K01595|1|3e-33|140|vcn:VOLCADRAFT_59445|phosphoenolpyruvate carboxylase [EC:4.1.1.31]!K01595|1|1e-26|114|vcn:VOLCADRAFT_59445|phosphoenolpyruvate carboxylase [EC:4.1.1.31]!K01595|1|1e-26|114|vcn:VOLCADRAFT_59445|phosphoenolpyruvate carboxylase [EC:4.1.1.31]
red_GLEAN_10006741	3661	590.786	267.301	-1.14417	7.42733e-20	4.3913e-18	Down	K14951|1|6e-11|73.6|hmg:100207264|cation-transporting ATPase 13A3/4/5 [EC:3.6.3.-]!K14951|1|2e-38|159|vcn:VOLCADRAFT_108270|cation-transporting ATPase 13A3/4/5 [EC:3.6.3.-]!K14950|3|1e-12|75.1|gsl:Gasu_38650|cation-transporting ATPase 13A1 [EC:3.6.3.-]!K14951|1|7e-16|87.4|cre:CHLREDRAFT_186680|cation-transporting ATPase 13A3/4/5 [EC:3.6.3.-]!K14951|1|2e-21|105|vcn:VOLCADRAFT_108270|cation-transpo…
red_GLEAN_10014743	1791	77.0503	257.351	1.73987	5.12005e-22	3.54334e-20	Up	K04771|1|2e-18|94.0|phd:102336195|serine protease Do [EC:3.4.21.107]!K08784|4|6e-15|83.2|tng:GSTEN00031557G001|HtrA serine peptidase 1 [EC:3.4.21.-]!K14810|1|3e-12|73.9|ota:Ot01g04880|ATP-dependent RNA helicase DDX56/DBP9 [EC:3.6.4.13]!K08669|2|9e-10|64.7|mus:103996468|HtrA serine peptidase 2 [EC:3.4.21.108]
red_GLEAN_10013633	1342	106.933	255.512	1.25669	3.40424e-11	8.82192e-10	Up	K04520|1|1e-09|64.7|ccp:CHC_T00010315001|amyloid beta A4 protein!K05719|1|1e-09|64.7|ccp:CHC_T00010315001|integrin beta 1!K06236|1|1e-09|64.7|ccp:CHC_T00010315001|collagen, type I/II/III/V/XI/XXIV/XXVII, alpha!K06256|1|1e-09|64.7|ccp:CHC_T00010315001|CD44 antigen!K06257|1|1e-09|64.7|ccp:CHC_T00010315001|syndecan 1!K06493|1|1e-09|64.7|ccp:CHC_T00010315001|integrin beta 3!K15168|4|6e-08|58.9|sita:1…
red_GLEAN_10003194	1444	93.5974	254.45	1.44284	1.80084e-15	7.55187e-14	Up	K01942|1|2e-10|69.7|tup:102498435|biotin--protein ligase [EC:6.3.4.9 6.3.4.10 6.3.4.11 6.3.4.15]
red_GLEAN_10015912	2466	29.4869	252.567	3.09852	2.62417e-42	4.871e-40	Up	K03969|1|2e-83|271|vcn:VOLCADRAFT_117015|phage shock protein A!K03969|1|2e-83|271|vcn:VOLCADRAFT_117015|phage shock protein A!K03969|1|6e-84|271|vcn:VOLCADRAFT_117015|phage shock protein A!K03969|1|5e-86|271|vcn:VOLCADRAFT_117015|phage shock protein A!K03969|1|6e-84|271|vcn:VOLCADRAFT_117015|phage shock protein A!K03969|1|2e-82|271|vcn:VOLCADRAFT_117015|phage shock protein A!K03969|1|2e-82|271|vc…
red_GLEAN_10005711	1491	99.1185	252.329	1.34808	4.85687e-12	1.3763e-10	Up
red_GLEAN_10011897	2127	24.8785	252.294	3.34213	7.3096e-48	1.66694e-45	Up	K03969|1|4e-69|231|vcn:VOLCADRAFT_117015|phage shock protein A
red_GLEAN_10010409	3317	114.891	250.527	1.1247	3.69124e-11	9.52444e-10	Up	K16669|1|2e-33|150|sko:102803069|protocadherin Fat 4!K13071|1|3e-73|258|csl:COCSUDRAFT_46572|pheophorbide a oxygenase [EC:1.14.12.20]!K13071|1|1e-74|258|csl:COCSUDRAFT_46572|pheophorbide a oxygenase [EC:1.14.12.20]!K13071|1|1e-74|258|csl:COCSUDRAFT_46572|pheophorbide a oxygenase [EC:1.14.12.20]!K13071|1|3e-74|258|csl:COCSUDRAFT_46572|pheophorbide a oxygenase [EC:1.14.12.20]
red_GLEAN_10011772	2198	97.0838	250.45	1.36722	1.00341e-10	2.49758e-09	Up	K03934|1|0.0|623|hgl:101698993|NADH dehydrogenase (ubiquinone) Fe-S protein 1 [EC:1.6.5.3 1.6.99.3]!K03934|1|1e-176|530|vcn:VOLCADRAFT_75683|NADH dehydrogenase (ubiquinone) Fe-S protein 1 [EC:1.6.5.3 1.6.99.3]!K03934|1|0.0|530|vcn:VOLCADRAFT_75683|NADH dehydrogenase (ubiquinone) Fe-S protein 1 [EC:1.6.5.3 1.6.99.3]
BGI_novel_G005565	1331	2.64438	250.179	6.56389	3.90247e-50	9.83627e-48	Up	K09527|1|2e-12|72.4|cvr:CHLNCDRAFT_25268|DnaJ homolog subfamily C member 7
BGI_novel_G002776	2331	54.2792	247.986	2.19178	3.94372e-29	4.197e-27	Up	K10257|1|0.0|666|cre:CHLREDRAFT_56237|omega-3 fatty acid desaturase (delta-15 desaturase) [EC:1.14.19.-]
red_GLEAN_10006191	771	25.1737	247.753	3.29891	4.22211e-47	9.10797e-45	Up	K01051|1|4e-10|63.2|gmx:100776781|pectinesterase [EC:3.1.1.11]!K01183|2|6e-09|59.3|bvg:104883960|chitinase [EC:3.2.1.14]!K00430|5|1e-08|58.5|dosa:Os04t0498700-01|peroxidase [EC:1.11.1.7]
red_GLEAN_10004695	2067	630.141	244.915	-1.36339	1.36171e-26	1.28878e-24	Down	K01711|1|4e-144|454|hro:HELRODRAFT_101345|GDPmannose 4,6-dehydratase [EC:4.2.1.47]!K01711|1|0.0|554|csl:COCSUDRAFT_66696|GDPmannose 4,6-dehydratase [EC:4.2.1.47]!K01711|1|0.0|529|csl:COCSUDRAFT_66696|GDPmannose 4,6-dehydratase [EC:4.2.1.47]!K01711|1|2e-170|529|csl:COCSUDRAFT_66696|GDPmannose 4,6-dehydratase [EC:4.2.1.47]!K02548|1|5e-31|130|csl:COCSUDRAFT_57519|1,4-dihydroxy-2-naphthoate octapreny…
BGI_novel_G003629	1506	517.413	241.269	-1.10067	6.34469e-09	1.25246e-07	Down
red_GLEAN_10006197	4069	117.163	240.614	1.0382	1.06789e-09	2.35674e-08	Up	K08857|1|1e-38|152|nve:NEMVE_v1g79897|NIMA (never in mitosis gene a)-related kinase 1/4/5 [EC:2.7.11.1]!K08857|1|3e-45|165|vcn:VOLCADRAFT_34315|NIMA (never in mitosis gene a)-related kinase [EC:2.7.11.1]!K08857|1|3e-45|165|vcn:VOLCADRAFT_34315|NIMA (never in mitosis gene a)-related kinase [EC:2.7.11.1]!K08857|1|3e-45|165|vcn:VOLCADRAFT_34315|NIMA (never in mitosis gene a)-related kinase [EC:2.7.1…
red_GLEAN_10013884	2751	555.834	239.84	-1.21258	2.87423e-23	2.17109e-21	Down	K11131|1|0.0|531|cmk:103177254|H/ACA ribonucleoprotein complex subunit 4 [EC:5.4.99.-]!K11131|1|0.0|739|vcn:VOLCADRAFT_79364|H/ACA ribonucleoprotein complex subunit 4 [EC:5.4.99.-]
red_GLEAN_10007212	8907	97.1108	235.505	1.27806	2.87209e-07	4.46431e-06	Up	K14317|1|2e-19|100|mpp:MICPUCDRAFT_46822|nuclear pore complex protein Nup214!K14306|3|6e-10|68.6|vcn:VOLCADRAFT_105669|nuclear pore complex protein Nup62!K12400|4|1e-08|64.7|cre:CHLREDRAFT_195459|AP-4 complex subunit epsilon-1!K14317|1|3e-19|100|mpp:MICPUCDRAFT_46822|nuclear pore complex protein Nup214!K14306|3|7e-10|68.6|vcn:VOLCADRAFT_105669|nuclear pore complex protein Nup62!K12400|4|1e-08|64.…
red_GLEAN_10015084	1708	524.232	235.173	-1.15649	2.30739e-15	9.59211e-14	Down	K14439|1|8e-15|84.0|cre:CHLREDRAFT_6783|SWI/SNF-related matrix-associated actin-dependent regulator of chromatin subfamily A containing DEAD/H box 1 [EC:3.6.4.12]!K14317|5|1e-14|83.2|mpp:MICPUCDRAFT_46822|nuclear pore complex protein Nup214!K14439|1|8e-17|90.5|cre:CHLREDRAFT_6783|SWI/SNF-related matrix-associated actin-dependent regulator of chromatin subfamily A containing DEAD/H box 1 [EC:3.6.4…
red_GLEAN_10010812	2170	500.781	234.733	-1.09316	4.06031e-18	2.10898e-16	Down	K17681|2|5e-79|271|tad:TRIADDRAFT_26755|ATPase family AAA domain-containing protein 3A/B!K17681|1|0.0|832|vcn:VOLCADRAFT_64976|ATPase family AAA domain-containing protein 3A/B!K17681|1|0.0|832|vcn:VOLCADRAFT_64976|ATPase family AAA domain-containing protein 3A/B!K17681|1|0.0|832|vcn:VOLCADRAFT_64976|ATPase family AAA domain-containing protein 3A/B!K17681|1|0.0|659|vcn:VOLCADRAFT_64976|ATPase fami…
BGI_novel_G001369	889	63.4351	233.005	1.87701	8.66277e-18	4.37616e-16	Up	K02184|1|3e-11|67.4|cam:101508170|formin 2!K13098|3|2e-10|64.3|bvg:104900228|RNA-binding protein FUS
BGI_novel_G002120	1177	34.4129	231.671	2.75105	1.19586e-31	1.43893e-29	Up	K04079|1|3e-120|367|vcn:VOLCADRAFT_73112|molecular chaperone HtpG
BGI_novel_G002119	1177	34.4129	231.671	2.75105	1.19586e-31	1.43893e-29	Up	K04079|1|3e-120|367|vcn:VOLCADRAFT_73112|molecular chaperone HtpG
BGI_novel_G002118	1177	34.4129	231.671	2.75105	1.19586e-31	1.43893e-29	Up	K04079|1|3e-120|367|vcn:VOLCADRAFT_73112|molecular chaperone HtpG
red_GLEAN_10021775	3240	717.692	229.111	-1.64732	1.00457e-45	2.07367e-43	Down	K16911|1|4e-107|359|asn:102376030|ATP-dependent RNA helicase DDX21 [EC:3.6.4.13]!K16911|1|0.0|609|csl:COCSUDRAFT_54896|ATP-dependent RNA helicase DDX21 [EC:3.6.4.13]!K16911|1|0.0|596|csl:COCSUDRAFT_54896|ATP-dependent RNA helicase DDX21 [EC:3.6.4.13]!K16911|1|0.0|596|csl:COCSUDRAFT_54896|ATP-dependent RNA helicase DDX21 [EC:3.6.4.13]!K16911|1|0.0|596|csl:COCSUDRAFT_54896|ATP-dependent RNA helicas…
BGI_novel_G003357	1598	666.725	228.421	-1.5454	2.51408e-29	2.7117e-27	Down	K13379|1|0.0|643|vcn:VOLCADRAFT_108916|reversibly glycosylated polypeptide / UDP-arabinopyranose mutase [EC:2.4.1.- 5.4.99.30]
red_GLEAN_10018584	2844	665.405	227.954	-1.54549	2.09939e-29	2.285e-27	Down	K07304|1|2e-07|57.8|dre:793910|peptide-methionine (S)-S-oxide reductase [EC:1.8.4.11]!K07304|1|2e-36|136|cvr:CHLNCDRAFT_25450|peptide-methionine (S)-S-oxide reductase [EC:1.8.4.11]!K07304|1|3e-35|136|cvr:CHLNCDRAFT_25450|peptide-methionine (S)-S-oxide reductase [EC:1.8.4.11]!K07304|1|2e-35|136|cvr:CHLNCDRAFT_25450|peptide-methionine (S)-S-oxide reductase [EC:1.8.4.11]
red_GLEAN_10011164	949	4.97486	226.897	5.51124	4.37432e-50	1.09107e-47	Up
red_GLEAN_10010234	3469	468.163	223.192	-1.06872	1.41228e-16	6.54101e-15	Down	K14306|1|2e-15|85.5|vvi:100265039|nuclear pore complex protein Nup62
red_GLEAN_10021680	1425	11.1797	222.939	4.31769	2.56456e-47	5.68596e-45	Up	K11153|1|2e-37|145|crg:105323007|retinol dehydrogenase 12 [EC:1.1.1.300]!K11161|3|1e-36|143|spu:593999|retinol dehydrogenase 13 [EC:1.1.1.300]!K11162|1|6e-91|282|cvr:CHLNCDRAFT_26048|retinol dehydrogenase 14 [EC:1.1.1.-]!K19329|2|4e-60|202|brp:103834281|WW domain-containing oxidoreductase!K00100|3|4e-58|197|olu:OSTLU_36252|!K11162|1|7e-74|239|cvr:CHLNCDRAFT_26048|retinol dehydrogenase 14 [EC:1.1.…
BGI_novel_G006236	1705	63.2219	221.931	1.81161	4.13721e-19	2.34752e-17	Up
BGI_novel_G003541	2329	461.905	221.625	-1.05947	7.93367e-12	2.19367e-10	Down	K02519|1|4e-06|54.3|bpg:Bathy09g02060|translation initiation factor IF-2
red_GLEAN_10009441	2367	87.773	220.835	1.33112	1.68251e-12	5.11265e-11	Up
red_GLEAN_10016319	522	104.915	213.452	1.0247	2.13426e-07	3.37995e-06	Up
BGI_novel_G001580	2400	726.584	213.116	-1.76949	8.09832e-43	1.52688e-40	Down	K14611|1|3e-18|92.8|atr:18446972|solute carrier family 23 (nucleobase transporter), member 1/2
red_GLEAN_10005958	3867	90.0755	211.537	1.23171	5.80784e-11	1.46852e-09	Up
red_GLEAN_10017768	2337	88.9402	210.333	1.24177	5.99848e-11	1.51512e-09	Up	K14306|1|2e-07|58.2|vcn:VOLCADRAFT_105669|nuclear pore complex protein Nup62!K11789|2|9e-06|53.1|vcn:VOLCADRAFT_116053|HIV-1 Vpr-binding protein!K14306|1|5e-07|57.4|vcn:VOLCADRAFT_105669|nuclear pore complex protein Nup62
red_GLEAN_10017704	3412	459.24	209.658	-1.13121	2.92919e-15	1.19285e-13	Down	K07243|1|9e-109|353|cre:CHLREDRAFT_137142|high-affinity iron transporter!K07243|1|1e-108|353|cre:CHLREDRAFT_137142|high-affinity iron transporter
red_GLEAN_10019153	2481	441.156	208.708	-1.0798	2.76575e-16	1.24955e-14	Down
BGI_novel_G004690	1461	87.0555	208.016	1.25668	1.8323e-10	4.43176e-09	Up
red_GLEAN_10023052	2333	464.353	207.691	-1.16078	1.10686e-18	6.09281e-17	Down	K09903|1|2e-106|332|cre:CHLREDRAFT_141571|uridylate kinase [EC:2.7.4.22]
BGI_novel_G002121	912	72.1532	204.101	1.50015	0.00664102	0.0338525	Up	K04079|1|0.0|534|vcn:VOLCADRAFT_73112|molecular chaperone HtpG
red_GLEAN_10015211	1508	76.9527	203.717	1.40452	6.30611e-14	2.19477e-12	Up	K14306|1|2e-09|65.5|bdi:100835393|nuclear pore complex protein Nup62!K05747|4|5e-06|53.9|zma:103649171|Wiskott-Aldrich syndrome protein
red_GLEAN_10003710	6267	612.07	203.6	-1.58796	9.40169e-31	1.08755e-28	Down	K02184|1|1e-20|103|pvu:PHAVU_002G127300g|formin 2!K02184|1|3e-16|89.4|csv:101215105|formin 2
red_GLEAN_10015212	1199	80.373	202.242	1.3313	2.69761e-11	7.03642e-10	Up
red_GLEAN_10004905	1661	511.811	200.102	-1.35487	8.49729e-26	7.42582e-24	Down	K07375|3|2e-146|420|cmy:102947940|tubulin beta!K07375|1|0.0|894|cre:CHLREDRAFT_129868|tubulin beta!K07375|1|0.0|894|cre:CHLREDRAFT_129868|tubulin beta!K07375|1|0.0|894|cre:CHLREDRAFT_129868|tubulin beta!K07375|1|0.0|894|cre:CHLREDRAFT_129868|tubulin beta!K07375|1|0.0|894|cre:CHLREDRAFT_129868|tubulin beta!K07375|1|0.0|894|cre:CHLREDRAFT_129868|tubulin beta!K07375|1|0.0|894|cre:CHLREDRAFT_129868|t…
red_GLEAN_10002202	3010	553.86	195.717	-1.50075	5.41871e-31	6.39167e-29	Down
red_GLEAN_10015072	807	430.527	195.52	-1.13879	0.000616994	0.00446747	Down	K04802|1|2e-120|349|obi:106869688|proliferating cell nuclear antigen
red_GLEAN_10020950	2112	441.401	194.708	-1.18077	3.34976e-19	1.90522e-17	Down	K13412|1|2e-07|57.8|dosa:Os05t0491900-00|calcium-dependent protein kinase [EC:2.7.11.1]!K11714|2|5e-06|52.8|csl:COCSUDRAFT_63537|rhamnogalacturonan II specific xylosyltransferase [EC:2.4.2.-]
red_GLEAN_10014425	858	70.3211	194.422	1.46716	2.75686e-12	8.11968e-11	Up	K04771|1|3e-30|123|lve:103075408|serine protease Do [EC:3.4.21.107]
red_GLEAN_10006881	2705	54.9202	193.707	1.81846	2.27272e-13	7.52702e-12	Up	K02321|1|9e-73|265|vcn:VOLCADRAFT_107349|DNA polymerase alpha subunit B!K11718|2|6e-16|87.0|vcn:VOLCADRAFT_105823|UDP-glucose:glycoprotein glucosyltransferase [EC:2.4.1.-]
red_GLEAN_10005712	2383	82.3912	193.58	1.23237	1.5097e-10	3.69252e-09	Up
BGI_novel_G006331	925	92.0887	192.09	1.06069	3.27596e-08	5.88028e-07	Up	K14165|1|5e-09|58.2|mis:MICPUN_71544|atypical dual specificity phosphatase [EC:3.1.3.16 3.1.3.48]
BGI_novel_G005823	1305	83.7269	192.048	1.19771	5.38072e-08	9.33634e-07	Up	K01830|1|9e-18|85.1|vcn:VOLCADRAFT_109826|prostaglandin-H2 D-isomerase [EC:5.3.99.2]
red_GLEAN_10008881	2005	67.3807	191.57	1.50746	9.67799e-15	3.74377e-13	Up	K08869|1|2e-24|115|dpo:Dpse_GA20483|aarF domain-containing kinase!K14439|1|7e-32|135|cre:CHLREDRAFT_6783|SWI/SNF-related matrix-associated actin-dependent regulator of chromatin subfamily A containing DEAD/H box 1 [EC:3.6.4.12]!K14439|1|1e-30|133|cre:CHLREDRAFT_6783|SWI/SNF-related matrix-associated actin-dependent regulator of chromatin subfamily A containing DEAD/H box 1 [EC:3.6.4.12]
red_GLEAN_10009308	2759	418.895	190.491	-1.13687	1.41369e-15	5.99127e-14	Down	K08994|1|3e-14|77.0|mis:MICPUN_88715|putative membrane protein!K08994|1|2e-14|77.0|mis:MICPUN_88715|putative membrane protein!K08994|1|5e-10|64.3|mis:MICPUN_88715|putative membrane protein!K02184|2|1e-08|62.8|sly:101262608|formin 2!K00430|4|7e-08|59.7|dosa:Os04t0498700-01|peroxidase [EC:1.11.1.7]!K08994|1|4e-10|64.3|mis:MICPUN_88715|putative membrane protein!K02184|2|9e-09|62.8|sly:101262608|form…
red_GLEAN_10008952	2004	403.106	188.438	-1.09707	6.30186e-15	2.49007e-13	Down	K11108|1|1e-28|119|rno:309301|RNA 3'-terminal phosphate cyclase-like protein!K11108|1|1e-177|515|vcn:VOLCADRAFT_108909|RNA 3'-terminal phosphate cyclase-like protein!K11108|1|8e-178|514|vcn:VOLCADRAFT_108909|RNA 3'-terminal phosphate cyclase-like protein!K11108|1|2e-114|348|cre:CHLREDRAFT_138936|RNA 3'-terminal phosphate cyclase-like protein!K11108|1|1e-111|335|cre:CHLREDRAFT_138936|RNA 3'-termin…
red_GLEAN_10015362	7338	500.104	188.036	-1.41122	1.1417e-25	9.8693e-24	Down	K19672|1|4e-100|361|lcm:102355074|intraflagellar transport protein 140!K14735|1|0.0|755|cre:CHLREDRAFT_184156|hephaestin [EC:1.16.3.1]!K14735|1|0.0|755|cre:CHLREDRAFT_184156|hephaestin [EC:1.16.3.1]!K14735|1|0.0|739|cre:CHLREDRAFT_184156|hephaestin [EC:1.16.3.1]!K14735|1|0.0|739|cre:CHLREDRAFT_184156|hephaestin [EC:1.16.3.1]!K14735|1|0.0|739|cre:CHLREDRAFT_184156|hephaestin [EC:1.16.3.1]!K14735|1…
BGI_novel_G002777	2530	41.2643	187.834	2.18649	3.13451e-22	2.21404e-20	Up	K10257|1|0.0|654|cre:CHLREDRAFT_56237|omega-3 fatty acid desaturase (delta-15 desaturase) [EC:1.14.19.-]
BGI_novel_G000236	2013	92.1599	186.798	1.01927	9.79899e-08	1.63169e-06	Up
red_GLEAN_10017495	1979	463.06	184.895	-1.3245	1.52977e-20	9.41652e-19	Down	K14847|3|3e-55|198|sko:100376978|ribosome production factor 2!K14847|1|3e-106|328|vcn:VOLCADRAFT_107061|ribosome production factor 2!K14847|1|7e-136|404|vcn:VOLCADRAFT_107061|ribosome production factor 2!K14847|1|7e-136|404|vcn:VOLCADRAFT_107061|ribosome production factor 2!K14847|1|7e-136|404|vcn:VOLCADRAFT_107061|ribosome production factor 2!K14847|1|7e-136|404|vcn:VOLCADRAFT_107061|ribosome pr…
red_GLEAN_10017009	1472	372.914	183.37	-1.02408	4.51467e-12	1.28695e-10	Down	K00430|1|3e-10|65.5|bdi:100822183|peroxidase [EC:1.11.1.7]!K13171|2|4e-08|59.3|cmo:103497135|serine/arginine repetitive matrix protein 1
red_GLEAN_10011000	2202	485.775	182.972	-1.40866	1.77594e-26	1.66764e-24	Down	K09903|1|3e-108|335|cre:CHLREDRAFT_141571|uridylate kinase [EC:2.7.4.22]
BGI_novel_G006488	1670	82.6569	181.755	1.13679	3.55018e-07	5.4215e-06	Up	K05747|1|1e-09|62.4|cam:101515776|Wiskott-Aldrich syndrome protein
red_GLEAN_10013070	810	62.8278	181.668	1.53183	2.16929e-09	4.52471e-08	Up	K05666|1|2e-19|95.1|tcc:TCM_006085|ATP-binding cassette, subfamily C (CFTR/MRP), member 2!K05666|1|6e-08|56.2|pvu:PHAVU_007G077900g|ATP-binding cassette, subfamily C (CFTR/MRP), member 2!K05666|1|4e-11|65.5|pvu:PHAVU_007G077900g|ATP-binding cassette, subfamily C (CFTR/MRP), member 2
red_GLEAN_10015752	1423	405.923	181.475	-1.16144	1.93887e-16	8.8431e-15	Down
BGI_novel_G004953	1976	37.3046	180.839	2.27728	5.66468e-24	4.52136e-22	Up
red_GLEAN_10022285	3754	52.5608	180.312	1.77844	1.19382e-15	5.0865e-14	Up	K09228|1|1e-21|108|sko:102807477|KRAB domain-containing zinc finger protein!K18449|5|3e-16|90.9|cmk:103186096|prune homolog 2!K15683|1|1e-07|60.1|obr:102722339|NF-X1-type zinc finger protein NFXL1!K14692|3|2e-07|59.3|jcu:105631249|solute carrier family 30 (zinc transporter), member 5/7
BGI_novel_G006013	3214	81.1221	180.011	1.14992	1.90721e-08	3.55393e-07	Up	K02184|1|2e-11|47.4|zma:103633391|formin 2!K00430|3|2e-08|62.0|obr:102718644|peroxidase [EC:1.11.1.7]
BGI_novel_G004230	1616	78.2222	177.691	1.18372	7.36328e-07	1.06085e-05	Up	K02184|1|1e-06|55.5|cvr:CHLNCDRAFT_138268|formin 2!K05747|2|6e-06|52.8|mdm:103427897|Wiskott-Aldrich syndrome protein
red_GLEAN_10007501	957	73.6982	177.336	1.26678	1.43876e-09	3.0834e-08	Up	K01256|1|1e-33|134|vcn:VOLCADRAFT_81369|aminopeptidase N [EC:3.4.11.2]
red_GLEAN_10004240	1578	397.752	177.279	-1.16585	4.40042e-17	2.11158e-15	Down	K19199|1|2e-09|63.9|fve:101314653|histone-lysine N-methyltransferase SETD3 [EC:2.1.1.43]!K00592|3|6e-09|62.0|ppp:PHYPADRAFT_156277|[ribulose-bisphosphate carboxylase]-lysine N-methyltransferase [EC:2.1.1.127]
BGI_novel_G003702	1540	75.1697	176.096	1.22814	2.85828e-06	3.68361e-05	Up
BGI_novel_G000398	1318	55.1843	175.913	1.67253	7.58888e-12	2.11052e-10	Up
red_GLEAN_10020419	1602	59.3723	175.668	1.56499	9.81778e-13	3.06103e-11	Up
red_GLEAN_10005876	1455	420.959	175.48	-1.26237	1.38527e-14	5.27349e-13	Down	K00012|4|0.0|614|cqu:CpipJ_CPIJ002992|UDPglucose 6-dehydrogenase [EC:1.1.1.22]
red_GLEAN_10005022	9648	45.9561	175.37	1.93207	2.61859e-15	1.07921e-13	Up	K15113|1|4e-07|60.5|dpx:DAPPUDRAFT_197963|solute carrier family 25 (mitochondrial iron transporter), member 28/37!K15119|1|4e-85|290|vcn:VOLCADRAFT_89479|solute carrier family 25, member 39/40!K15111|2|1e-38|153|cre:CHLREDRAFT_180784|solute carrier family 25 (mitochondrial S-adenosylmethionine transporter), member 26!K15113|4|2e-30|128|csl:COCSUDRAFT_60899|solute carrier family 25 (mitochondrial …
red_GLEAN_10004569	2149	75.6154	174.959	1.21026	4.8843e-09	9.78698e-08	Up	K02433|1|5e-14|80.5|aga:AgaP_AGAP004057|aspartyl-tRNA(Asn)/glutamyl-tRNA(Gln) amidotransferase subunit A [EC:6.3.5.6 6.3.5.7]!K15528|2|5e-13|77.8|mdo:100023917|fatty acid amide hydrolase [EC:3.5.1.99]!K02433|1|1e-33|139|cvr:CHLNCDRAFT_56360|aspartyl-tRNA(Asn)/glutamyl-tRNA(Gln) amidotransferase subunit A [EC:6.3.5.6 6.3.5.7]!K02433|1|9e-34|139|cvr:CHLNCDRAFT_56360|aspartyl-tRNA(Asn)/glutamyl-tRNA…
red_GLEAN_10019526	1587	571.217	174.343	-1.71211	5.23251e-32	6.39247e-30	Down	K14847|2|4e-70|226|sko:100376978|ribosome production factor 2!K14847|1|2e-138|406|vcn:VOLCADRAFT_107061|ribosome production factor 2
red_GLEAN_10015543	3413	410.244	172.253	-1.25195	4.95446e-19	2.79798e-17	Down	K16911|1|1e-104|356|oas:101104037|ATP-dependent RNA helicase DDX21 [EC:3.6.4.13]!K16911|1|0.0|596|csl:COCSUDRAFT_54896|ATP-dependent RNA helicase DDX21 [EC:3.6.4.13]!K16911|1|0.0|596|csl:COCSUDRAFT_54896|ATP-dependent RNA helicase DDX21 [EC:3.6.4.13]!K16911|1|0.0|596|csl:COCSUDRAFT_54896|ATP-dependent RNA helicase DDX21 [EC:3.6.4.13]!K16911|1|0.0|596|csl:COCSUDRAFT_54896|ATP-dependent RNA helicas…
red_GLEAN_10009073	1718	351.084	171.26	-1.03563	4.67559e-12	1.32965e-10	Down	K11434|5|2e-97|305|xma:102235525|type I protein arginine methyltransferase [EC:2.1.1.319]!K11434|1|0.0|523|cre:CHLREDRAFT_205758|protein arginine N-methyltransferase 1 [EC:2.1.1.-]
red_GLEAN_10010727	1719	369.235	170.493	-1.11483	1.93466e-15	8.09885e-14	Down	K18656|4|6e-39|159|shr:100923942|ATP-dependent RNA helicase DDX25 [EC:3.6.4.13]!K18655|1|0.0|554|vcn:VOLCADRAFT_103235|ATP-dependent RNA helicase DDX19/DBP5 [EC:3.6.4.13]!K18655|1|0.0|554|vcn:VOLCADRAFT_103235|ATP-dependent RNA helicase DDX19/DBP5 [EC:3.6.4.13]!K18655|1|0.0|554|vcn:VOLCADRAFT_103235|ATP-dependent RNA helicase DDX19/DBP5 [EC:3.6.4.13]!K18655|1|0.0|554|vcn:VOLCADRAFT_103235|ATP-dep…
red_GLEAN_10004134	2363	78.2453	167.764	1.10036	3.88529e-08	6.88514e-07	Up	K09571|1|5e-14|79.3|smo:SELMODRAFT_110584|FK506-binding protein 4/5 [EC:5.2.1.8]!K09571|1|2e-14|80.9|smo:SELMODRAFT_110584|FK506-binding protein 4/5 [EC:5.2.1.8]!K09571|1|5e-14|79.3|smo:SELMODRAFT_110584|FK506-binding protein 4/5 [EC:5.2.1.8]!K09571|1|5e-14|79.3|smo:SELMODRAFT_110584|FK506-binding protein 4/5 [EC:5.2.1.8]
red_GLEAN_10009469	2935	58.9688	165.806	1.49147	1.46571e-10	3.60334e-09	Up	K03126|1|2e-07|58.2|bdi:100838369|transcription initiation factor TFIID subunit 12!K04520|1|2e-09|65.5|vcn:VOLCADRAFT_118487|amyloid beta A4 protein!K05719|1|2e-09|65.5|vcn:VOLCADRAFT_118487|integrin beta 1!K06236|1|2e-09|65.5|vcn:VOLCADRAFT_118487|collagen, type I/II/III/V/XI/XXIV/XXVII, alpha!K06256|1|2e-09|65.5|vcn:VOLCADRAFT_118487|CD44 antigen!K06257|1|2e-09|65.5|vcn:VOLCADRAFT_118487|syndec…
BGI_novel_G006324	958	69.3251	165.78	1.25782	8.1225e-08	1.37939e-06	Up
red_GLEAN_10018423	4828	396.102	164.943	-1.2639	3.87823e-16	1.72932e-14	Down	K08912|1|6e-08|60.8|rro:104672455|light-harvesting complex II chlorophyll a/b binding protein 1!K08910|1|1e-123|390|cre:CHLREDRAFT_192961|light-harvesting complex I chlorophyll a/b binding protein 4
red_GLEAN_10014023	3188	391.718	162.602	-1.26847	1.51277e-13	5.11904e-12	Down	K08912|1|6e-07|56.6|rro:104672455|light-harvesting complex II chlorophyll a/b binding protein 1!K08910|1|2e-73|238|vcn:VOLCADRAFT_108856|light-harvesting complex I chlorophyll a/b binding protein 4!K08910|1|3e-126|387|cre:CHLREDRAFT_192961|light-harvesting complex I chlorophyll a/b binding protein 4!K08910|1|5e-126|387|cre:CHLREDRAFT_192961|light-harvesting complex I chlorophyll a/b binding prote…
red_GLEAN_10018797	882	478.239	162.247	-1.55954	5.53385e-22	3.79679e-20	Down	K08912|1|8e-14|74.7|rro:104672455|light-harvesting complex II chlorophyll a/b binding protein 1
red_GLEAN_10015963	2148	670.898	162.244	-2.04793	1.10046e-45	2.25218e-43	Down
BGI_novel_G003334	1365	43.812	162.16	1.88802	1.93585e-10	4.66808e-09	Up	K00859|1|3e-40|147|cre:CHLREDRAFT_182932|dephospho-CoA kinase [EC:2.7.1.24]
red_GLEAN_10020468	2847	350.611	161.236	-1.12069	2.27566e-14	8.50326e-13	Down	K12815|1|6e-11|70.5|cre:CHLREDRAFT_132956|pre-mRNA-splicing factor ATP-dependent RNA helicase DHX38/PRP16 [EC:3.6.4.13]!K11644|1|3e-10|68.9|ccp:CHC_T00004862001|paired amphipathic helix protein Sin3a!K11367|2|1e-09|66.6|vcn:VOLCADRAFT_120343|chromodomain-helicase-DNA-binding protein 1 [EC:3.6.4.12]!K14317|4|2e-09|65.9|mpp:MICPUCDRAFT_46822|nuclear pore complex protein Nup214
red_GLEAN_10010140	2037	322.591	160.443	-1.00765	1.95631e-09	4.1055e-08	Down	K10739|2|8e-11|71.2|aqu:100634744|replication factor A2!K10739|1|9e-38|146|mpp:MICPUCDRAFT_57959|replication factor A2!K19613|1|7e-13|74.7|mis:MICPUN_101709|leucine-rich repeat protein SHOC2!K12580|1|1e-06|53.9|cvr:CHLNCDRAFT_142739|CCR4-NOT transcription complex subunit 3!K06100|2|4e-06|52.4|vcn:VOLCADRAFT_104818|symplekin!K19613|3|7e-06|51.6|mis:MICPUN_101709|leucine-rich repeat protein SHOC2!K…
red_GLEAN_10019477	2328	64.8811	158.4	1.2877	4.93866e-09	9.88764e-08	Up	K17263|1|1e-12|75.9|cre:CHLREDRAFT_188156|cullin-associated NEDD8-dissociated protein 1
BGI_novel_G005974	1991	493.976	157.948	-1.64499	1.05395e-28	1.10204e-26	Down	K02945|1|7e-13|75.1|obr:102723056|small subunit ribosomal protein S1
red_GLEAN_10009629	1497	77.0882	156.428	1.02092	3.51582e-06	4.44724e-05	Up	K20726|1|6e-12|69.3|mde:101888474|transmembrane protein 222
red_GLEAN_10018526	2776	58.7495	155.727	1.40637	0.00986688	0.0470081	Up
BGI_novel_G005943	403	335.366	155.586	-1.10802	5.78003e-10	1.31687e-08	Down
BGI_novel_G001331	1490	339.209	155.209	-1.12797	7.15044e-14	2.47424e-12	Down
red_GLEAN_10013461	1501	60.731	154.657	1.34857	1.19079e-09	2.58509e-08	Up	K14012|1|2e-47|168|vvi:100261938|UBX domain-containing protein 1!K07767|2|9e-17|82.8|cre:CHLREDRAFT_113573|katanin p60 ATPase-containing subunit A1 [EC:3.6.4.3]!K03064|5|4e-14|77.4|fve:101291891|26S proteasome regulatory subunit T4
red_GLEAN_10023087	1733	494.936	154.554	-1.67913	4.99534e-25	4.16771e-23	Down	K14847|2|1e-48|170|sko:100376978|ribosome production factor 2!K14847|1|7e-138|406|vcn:VOLCADRAFT_107061|ribosome production factor 2
BGI_novel_G001957	2420	73.8076	154.336	1.06423	6.33936e-06	7.6012e-05	Up	K00432|1|3e-57|197|vcn:VOLCADRAFT_79644|glutathione peroxidase [EC:1.11.1.9]
red_GLEAN_10005614	1425	73.664	153.831	1.06232	2.42538e-07	3.80574e-06	Up	K05643|2|2e-10|68.6|tup:102487641|ATP-binding cassette, subfamily A (ABC1), member 3!K05654|3|7e-10|66.6|ptg:102958303|ATP-binding cassette, subfamily B (MDR/TAP), member 3!K12608|1|4e-156|450|vcn:VOLCADRAFT_83674|CCR4-NOT complex subunit CAF16
red_GLEAN_10012154	1557	307.581	153.253	-1.00505	5.30471e-11	1.35129e-09	Down
BGI_novel_G003492	1120	329.156	152.339	-1.11149	1.21272e-11	3.29234e-10	Down
red_GLEAN_10009756	2305	61.9683	152.295	1.29726	1.86716e-09	3.9322e-08	Up	K08869|3|3e-22|107|apla:101797520|aarF domain-containing kinase!K13457|1|4e-48|187|vvi:100252764|disease resistance protein RPM1!K08869|2|6e-46|181|bdi:100837357|aarF domain-containing kinase!K13457|1|4e-48|187|vvi:100252764|disease resistance protein RPM1!K08869|3|1e-46|183|cme:CYME_CMG075C|aarF domain-containing kinase!K13457|1|5e-42|163|vvi:100252764|disease resistance protein RPM1!K08869|2|1e…
red_GLEAN_10005653	9393	57.6827	150.197	1.38065	3.08175e-10	7.29896e-09	Up	K00696|1|6e-66|240|cvr:CHLNCDRAFT_36181|sucrose-phosphate synthase [EC:2.4.1.14]
red_GLEAN_10005232	5214	381.517	148.826	-1.35812	3.52195e-20	2.12426e-18	Down	K14786|2|1e-09|69.7|smm:Smp_133510|protein KRI1!K19511|3|4e-08|63.9|api:100576027|peroxidase [EC:1.11.1.7]!K17550|4|9e-08|61.6|cbr:CBG03304|protein phosphatase 1 regulatory subunit 7!K14439|1|8e-17|91.3|cre:CHLREDRAFT_6783|SWI/SNF-related matrix-associated actin-dependent regulator of chromatin subfamily A containing DEAD/H box 1 [EC:3.6.4.12]!K14317|4|3e-13|58.2|mpp:MICPUCDRAFT_46822|nuclear por…
red_GLEAN_10020330	1925	305.78	148.791	-1.0392	4.72346e-11	1.20708e-09	Down	K07375|3|3e-123|357|cmy:102947940|tubulin beta!K07375|1|0.0|893|cre:CHLREDRAFT_129868|tubulin beta
BGI_novel_G002819	1362	298.273	148.669	-1.00453	1.01518e-09	2.24456e-08	Down
BGI_novel_G003701	1352	33.7789	148.28	2.13413	3.11854e-18	1.65207e-16	Up
BGI_novel_G005993	972	63.259	146.995	1.21642	8.50339e-08	1.43693e-06	Up	K01537|1|6e-84|278|cre:CHLREDRAFT_189266|Ca2+-transporting ATPase [EC:3.6.3.8]
red_GLEAN_10019286	3851	62.2112	146.874	1.23933	1.08315e-08	2.07987e-07	Up
BGI_novel_G003835	1318	311.651	145.837	-1.09557	7.05836e-13	2.23266e-11	Down	K01749|1|3e-89|278|vcn:VOLCADRAFT_85406|hydroxymethylbilane synthase [EC:2.5.1.61]
red_GLEAN_10014927	1638	69.4867	144.839	1.05964	1.21681e-06	1.67837e-05	Up
BGI_novel_G003468	600	55.9423	144.738	1.37143	1.10905e-09	2.43583e-08	Up
red_GLEAN_10011821	1089	453.648	142.49	-1.67072	5.01242e-30	5.58244e-28	Down	K01710|2|1e-114|343|nve:NEMVE_v1g170966|dTDP-glucose 4,6-dehydratase [EC:4.2.1.46]
BGI_novel_G004746	1234	370.82	141.632	-1.38857	7.85142e-17	3.71546e-15	Down
red_GLEAN_10006389	1209	22.2928	141.28	2.66391	8.93762e-24	6.99384e-22	Up
red_GLEAN_10014428	1198	288.212	140.995	-1.03148	1.51395e-10	3.69913e-09	Down	K10395|1|2e-21|106|tng:GSTEN00011356G001|kinesin family member 4/21/27!K11254|1|3e-64|197|mpp:MICPUCDRAFT_52643|histone H4
red_GLEAN_10008309	2015	324.211	139.878	-1.21276	4.18143e-12	1.19623e-10	Down	K00430|1|1e-06|55.1|obr:102718644|peroxidase [EC:1.11.1.7]
red_GLEAN_10009719	1065	295.399	137.995	-1.09805	9.16131e-13	2.86381e-11	Down	K18123|1|1e-17|88.2|gja:107114457|4-hydroxy-2-oxoglutarate aldolase [EC:4.1.3.16]
red_GLEAN_10019259	2236	280.077	137.027	-1.03137	8.47115e-10	1.89218e-08	Down	K20365|4|6e-21|101|apla:101800134|endoplasmic reticulum-Golgi intermediate compartment protein 1!K09580|1|1e-13|77.4|crb:CARUB_v10026095mg|protein disulfide-isomerase A1 [EC:5.3.4.1]!K08838|1|1e-31|129|cvr:CHLNCDRAFT_29775|serine/threonine-protein kinase 24/25/MST4 [EC:2.7.11.1]!K04419|2|2e-27|125|vcn:VOLCADRAFT_92891|mitogen-activated protein kinase kinase kinase 11 [EC:2.7.11.25]!K14510|3|1e-21…
red_GLEAN_10018724	1506	295.346	136.669	-1.11172	8.69295e-13	2.72451e-11	Down
red_GLEAN_10012945	3950	311.373	136.316	-1.19169	1.42362e-12	4.37919e-11	Down	K15335|2|4e-103|355|lcm:102352869|tRNA (cytosine34-C5)-methyltransferase [EC:2.1.1.203]!K15334|1|1e-94|315|vcn:VOLCADRAFT_56298|multisite-specific tRNA:(cytosine-C5)-methyltransferase [EC:2.1.1.202]!K15335|3|1e-82|280|cre:CHLREDRAFT_114222|tRNA (cytosine34-C5)-methyltransferase [EC:2.1.1.203]!K15334|1|1e-94|315|vcn:VOLCADRAFT_56298|multisite-specific tRNA:(cytosine-C5)-methyltransferase [EC:2.1.1…
red_GLEAN_10008053	955	298.117	135.093	-1.14192	1.74871e-12	5.28697e-11	Down	K06185|1|2e-77|261|tng:GSTEN00031823G001|ATP-binding cassette, subfamily F, member 2!K06185|1|7e-132|390|cre:CHLREDRAFT_132213|ATP-binding cassette, subfamily F, member 2
red_GLEAN_10020942	2531	270.036	134.651	-1.00393	3.06872e-09	6.30734e-08	Down	K11128|1|2e-21|98.6|aqu:100634429|H/ACA ribonucleoprotein complex subunit 1!K11128|1|9e-79|254|vcn:VOLCADRAFT_77019|H/ACA ribonucleoprotein complex subunit 1!K11128|1|6e-78|254|vcn:VOLCADRAFT_77019|H/ACA ribonucleoprotein complex subunit 1!K11128|1|6e-47|169|ppp:PHYPADRAFT_136444|H/ACA ribonucleoprotein complex subunit 1!K11128|1|5e-51|181|ppp:PHYPADRAFT_170048|H/ACA ribonucleoprotein complex sub…
red_GLEAN_10015472	3194	449.994	134.395	-1.74343	6.77392e-28	6.7584e-26	Down	K14557|1|4e-07|59.3|isc:IscW_ISCW016001|U3 small nucleolar RNA-associated protein 6!K14557|1|3e-84|291|cvr:CHLNCDRAFT_134882|U3 small nucleolar RNA-associated protein 6!K14557|1|5e-106|347|cre:CHLREDRAFT_144177|U3 small nucleolar RNA-associated protein 6!K14557|1|4e-84|291|cvr:CHLNCDRAFT_134882|U3 small nucleolar RNA-associated protein 6
red_GLEAN_10016435	2746	64.4003	132.13	1.03681	2.60107e-06	3.37759e-05	Up	K07240|1|2e-162|483|cre:CHLREDRAFT_180097|chromate transporter
red_GLEAN_10016574	2492	17.4932	132.048	2.9162	4.77935e-23	3.55408e-21	Up	K14306|1|2e-13|78.2|pda:103704036|nuclear pore complex protein Nup62!K12471|5|8e-10|65.9|cre:CHLREDRAFT_179407|epsin!K14306|1|5e-15|83.2|pda:103704036|nuclear pore complex protein Nup62
red_GLEAN_10002022	1578	35.1064	131.991	1.91064	1.42489e-12	4.37919e-11	Up
BGI_novel_G006021	956	38.5469	131.908	1.77485	2.48237e-11	6.48912e-10	Up
red_GLEAN_10006528	2363	65.8729	131.826	1.00088	4.52141e-06	5.5692e-05	Up	K09313|1|8e-08|60.1|csl:COCSUDRAFT_65593|homeobox protein cut-like!K09313|1|7e-08|60.1|csl:COCSUDRAFT_65593|homeobox protein cut-like
red_GLEAN_10004812	2277	287.134	131.254	-1.12937	1.15368e-11	3.14795e-10	Down	K00962|2|2e-19|101|lav:100671778|polyribonucleotide nucleotidyltransferase [EC:2.7.7.8]!K10733|1|2e-60|206|cre:CHLREDRAFT_146514|GINS complex subunit 2!K10733|1|3e-22|100|cre:CHLREDRAFT_146514|GINS complex subunit 2!K00962|5|1e-21|105|smo:SELMODRAFT_104548|polyribonucleotide nucleotidyltransferase [EC:2.7.7.8]!K00962|1|2e-38|144|smo:SELMODRAFT_84724|polyribonucleotide nucleotidyltransferase [EC:2…
red_GLEAN_10003506	1960	60.921	128.84	1.08057	2.09721e-06	2.76987e-05	Up
BGI_novel_G004892	1484	22.2515	128.635	2.53131	7.02475e-18	3.57888e-16	Up	K12891|1|1e-39|144|cre:CHLREDRAFT_190192|splicing factor, arginine/serine-rich 2!K00859|2|6e-15|77.4|cre:CHLREDRAFT_182932|dephospho-CoA kinase [EC:2.7.1.24]
red_GLEAN_10020974	3371	44.9629	128.625	1.51637	1.2795e-09	2.77013e-08	Up	K13667|1|4e-13|77.4|bfo:BRAFLDRAFT_280689|protein glucosyltransferase [EC:2.4.1.-]!K13667|1|5e-26|111|cre:CHLREDRAFT_150242|protein glucosyltransferase [EC:2.4.1.-]!K12891|2|3e-23|100|cre:CHLREDRAFT_190192|splicing factor, arginine/serine-rich 2!K00430|4|4e-06|54.7|obr:102718644|peroxidase [EC:1.11.1.7]!K05747|5|8e-06|52.4|gmx:102666577|Wiskott-Aldrich syndrome protein!K13667|1|5e-26|111|cre:CHLR…
red_GLEAN_10007328	1357	6.11522	128.373	4.39179	3.66318e-32	4.52138e-30	Up	K11161|1|3e-48|174|spu:593999|retinol dehydrogenase 13 [EC:1.1.1.300]!K11153|2|7e-47|170|crg:105335028|retinol dehydrogenase 12 [EC:1.1.1.300]!K11162|1|3e-91|282|cvr:CHLNCDRAFT_26048|retinol dehydrogenase 14 [EC:1.1.1.-]!K19329|2|2e-60|202|brp:103834281|WW domain-containing oxidoreductase!K00100|3|2e-58|197|olu:OSTLU_36252|
red_GLEAN_10020186	1281	63.4116	127.895	1.01214	9.39852e-06	0.000108771	Up	K01179|4|9e-14|80.5|sko:102809254|endoglucanase [EC:3.2.1.4]!K14317|1|9e-06|52.0|mpp:MICPUCDRAFT_46822|nuclear pore complex protein Nup214
red_GLEAN_10020500	2630	49.2196	126.329	1.35989	8.34645e-09	1.62617e-07	Up	K06670|1|4e-21|97.4|hro:HELRODRAFT_73104|cohesin complex subunit SCC1!K06670|1|2e-31|123|mpp:MICPUCDRAFT_21167|cohesin complex subunit SCC1!K05747|1|3e-07|57.8|mis:MICPUN_103279|Wiskott-Aldrich syndrome protein
red_GLEAN_10004443	1709	259.336	125.474	-1.04744	2.00538e-09	4.20112e-08	Down
red_GLEAN_10020142	1802	280.693	125.351	-1.16302	4.22571e-13	1.36367e-11	Down	K14455|5|3e-78|267|api:100144899|aspartate aminotransferase, mitochondrial [EC:2.6.1.1]!K14455|1|2e-144|427|bdi:100833284|aspartate aminotransferase, mitochondrial [EC:2.6.1.1]!K14455|1|9e-156|457|bdi:100833284|aspartate aminotransferase, mitochondrial [EC:2.6.1.1]!K14455|1|5e-156|457|bdi:100833284|aspartate aminotransferase, mitochondrial [EC:2.6.1.1]!K14455|1|2e-144|427|bdi:100833284|aspartate …
red_GLEAN_10002294	672	255.137	124.362	-1.03673	1.90435e-09	3.99998e-08	Down	K03147|1|2e-65|216|vcn:VOLCADRAFT_105807|phosphomethylpyrimidine synthase [EC:4.1.99.17]
red_GLEAN_10002095	759	255.924	124.339	-1.04144	1.78297e-09	3.76935e-08	Down	K00857|3|2e-33|125|amj:102568786|thymidine kinase [EC:2.7.1.21]
red_GLEAN_10018810	1658	39.685	123.749	1.64075	1.74048e-11	4.61874e-10	Up
BGI_novel_G000699	2097	248.257	123.243	-1.01033	8.24012e-09	1.60676e-07	Down
red_GLEAN_10017260	2877	283.696	123.141	-1.20403	8.29428e-10	1.85493e-08	Down	K00472|1|2e-90|285|cre:CHLREDRAFT_111407|prolyl 4-hydroxylase [EC:1.14.11.2]!K00472|1|2e-133|406|cre:CHLREDRAFT_114525|prolyl 4-hydroxylase [EC:1.14.11.2]
red_GLEAN_10021345	4729	34.1968	121.067	1.82387	2.90012e-12	8.47903e-11	Up	K02184|1|5e-06|55.5|sot:102593556|formin 2!K02184|1|5e-06|55.5|sot:102593556|formin 2
red_GLEAN_10002889	2131	57.9344	118.841	1.03654	1.89311e-05	0.000203733	Up	K10410|2|2e-79|262|lav:100654335|dynein light intermediate chain, axonemal!K02184|1|2e-08|61.6|sot:102593556|formin 2
red_GLEAN_10004384	2400	55.8792	118.497	1.08447	4.96062e-06	6.06649e-05	Up	K11971|3|2e-12|75.9|adf:107335399|E3 ubiquitin-protein ligase RNF14 [EC:2.3.2.27]!K11971|1|1e-56|208|csv:101211646|E3 ubiquitin-protein ligase RNF14 [EC:2.3.2.27]
red_GLEAN_10011088	2955	273.552	118.012	-1.21288	2.82499e-13	9.21585e-12	Down	K02184|1|1e-20|102|csv:101215105|formin 2!K02184|1|8e-11|70.5|csv:101215105|formin 2!K14306|3|5e-10|67.4|mus:103994039|nuclear pore complex protein Nup62!K13095|1|9e-08|60.1|obr:102719712|splicing factor 1!K14306|2|1e-07|59.7|ath:AT2G45000|nuclear pore complex protein Nup62!K13095|1|8e-08|60.1|obr:102719712|splicing factor 1!K14306|2|1e-07|59.7|ath:AT2G45000|nuclear pore complex protein Nup62!K02…
red_GLEAN_10013886	3626	21.2735	117.596	2.46671	1.36331e-16	6.33873e-15	Up	K05747|1|4e-10|67.8|mis:MICPUN_103279|Wiskott-Aldrich syndrome protein!K15292|2|1e-08|63.5|gsl:Gasu_61540|syntaxin-binding protein 1!K03006|4|8e-08|58.9|ppp:PHYPADRAFT_173475|DNA-directed RNA polymerase II subunit RPB1 [EC:2.7.7.6]
red_GLEAN_10020553	1409	330.289	117.202	-1.49473	2.18633e-20	1.3355e-18	Down
BGI_novel_G003926	1470	243.544	116.198	-1.06759	1.06905e-09	2.35713e-08	Down	K12812|1|0.0|607|vcn:VOLCADRAFT_80795|ATP-dependent RNA helicase UAP56/SUB2 [EC:3.6.4.13]
red_GLEAN_10008715	6237	48.6337	116.081	1.25511	2.46976e-07	3.87031e-06	Up	K02184|1|1e-17|94.4|cam:101505448|formin 2!K02184|1|2e-17|94.4|cam:101505448|formin 2!K02184|1|2e-17|94.4|cam:101505448|formin 2!K02184|1|7e-09|64.3|cam:101508170|formin 2!K12826|2|2e-07|57.8|egu:105059800|splicing factor 3A subunit 2!K19476|3|1e-06|56.6|cvr:CHLNCDRAFT_142619|vacuolar protein sorting-associated protein IST1!K00430|5|7e-06|53.9|dosa:Os04t0498700-01|peroxidase [EC:1.11.1.7]
red_GLEAN_10006049	2040	257.338	115.904	-1.15074	1.39093e-10	3.423e-09	Down	K00589|1|6e-33|130|nve:NEMVE_v1g156762|uroporphyrin-III C-methyltransferase [EC:2.1.1.107]
red_GLEAN_10015410	1453	280.285	115.791	-1.27537	1.16688e-11	3.17872e-10	Down
red_GLEAN_10017887	3346	307.725	115.624	-1.41219	6.89998e-19	3.85128e-17	Down	K02184|1|2e-12|75.5|cam:101505448|formin 2!K03514|2|3e-11|72.0|cre:CHLREDRAFT_17066|non-canonical poly(A) RNA polymerase PAPD5/7 [EC:2.7.7.19]!K13098|3|2e-10|68.2|cmo:103497038|RNA-binding protein FUS
BGI_novel_G004293	963	23.0274	115.047	2.3208	3.58613e-14	1.29128e-12	Up	K12826|1|5e-07|54.3|cic:CICLE_v10012150mg|splicing factor 3A subunit 2!K02184|4|3e-06|52.8|cam:101508170|formin 2
BGI_novel_G000226	2801	52.1998	114.857	1.13772	1.80877e-05	0.000196244	Up	K08472|1|3e-11|70.9|fve:101305576|mlo protein
red_GLEAN_10007347	3356	238.951	113.898	-1.06897	2.13381e-09	4.45848e-08	Down	K02184|1|5e-35|149|csv:101215105|formin 2!K02184|1|2e-35|151|obr:102716797|formin 2!K02184|1|8e-35|149|csv:101215105|formin 2!K01792|1|5e-10|63.9|csl:COCSUDRAFT_66177|glucose-6-phosphate 1-epimerase [EC:5.1.3.15]!K11841|2|3e-06|52.4|cvr:CHLNCDRAFT_55534|ubiquitin carboxyl-terminal hydrolase 10 [EC:3.4.19.12]
BGI_novel_G001332	1491	265.756	113.789	-1.22374	7.92839e-12	2.19367e-10	Down
red_GLEAN_10012838	6481	252.116	113.619	-1.14988	8.52001e-12	2.35036e-10	Down	K11338|2|0.0|620|bfo:BRAFLDRAFT_231908|RuvB-like protein 2 [EC:3.6.4.12]!K11338|1|0.0|816|cre:CHLREDRAFT_24073|RuvB-like protein 2 [EC:3.6.4.12]!K11338|1|0.0|829|cre:CHLREDRAFT_24073|RuvB-like protein 2 [EC:3.6.4.12]
BGI_novel_G003112	1927	253.202	113.553	-1.15693	2.9892e-10	7.08677e-09	Down	K17681|1|0.0|781|vcn:VOLCADRAFT_64976|ATPase family AAA domain-containing protein 3A/B
BGI_novel_G005127	2342	234.142	112.808	-1.05352	7.82849e-10	1.75683e-08	Down
red_GLEAN_10019083	1894	271.855	112.263	-1.27596	3.02962e-14	1.11094e-12	Down	K11254|1|1e-63|206|dre:100005308|histone H4!K11253|1|1e-83|262|csl:COCSUDRAFT_41817|histone H3
red_GLEAN_10004608	1101	34.4376	111.605	1.69634	0.0023343	0.0141118	Up
red_GLEAN_10007128	2505	316.873	111.398	-1.50818	2.6067e-17	1.26351e-15	Down	K14347|1|1e-20|100|hmg:100203086|solute carrier family 10 (sodium/bile acid cotransporter), member 7!K14347|1|5e-141|427|vcn:VOLCADRAFT_82799|solute carrier family 10 (sodium/bile acid cotransporter), member 7!K14347|1|5e-141|427|vcn:VOLCADRAFT_82799|solute carrier family 10 (sodium/bile acid cotransporter), member 7!K14347|1|5e-141|427|vcn:VOLCADRAFT_82799|solute carrier family 10 (sodium/bile a…
red_GLEAN_10006598	20264	239.662	110.004	-1.12344	2.67474e-09	5.53558e-08	Down	K12319|1|2e-38|157|crg:105329510|guanylate cyclase soluble subunit beta [EC:4.6.1.2]!K11858|1|9e-44|182|cre:CHLREDRAFT_171763|ubiquitin carboxyl-terminal hydrolase 48 [EC:3.4.19.12]!K02184|1|8e-45|185|sot:102593556|formin 2!K11858|1|8e-44|182|cre:CHLREDRAFT_171763|ubiquitin carboxyl-terminal hydrolase 48 [EC:3.4.19.12]
red_GLEAN_10020564	3077	224.095	109.491	-1.0333	1.79702e-09	3.79115e-08	Down	K00703|1|0.0|891|vcn:VOLCADRAFT_103172|starch synthase [EC:2.4.1.21]!K00703|1|0.0|768|vcn:VOLCADRAFT_103172|starch synthase [EC:2.4.1.21]!K00703|1|0.0|872|vcn:VOLCADRAFT_103172|starch synthase [EC:2.4.1.21]!K00703|1|0.0|875|vcn:VOLCADRAFT_103172|starch synthase [EC:2.4.1.21]
red_GLEAN_10016251	3104	348.773	109.471	-1.67174	1.22902e-20	7.64384e-19	Down	K14537|1|1e-124|411|lav:100654614|nuclear GTP-binding protein!K14537|1|0.0|662|vcn:VOLCADRAFT_81595|nuclear GTP-binding protein!K14537|1|0.0|850|vcn:VOLCADRAFT_81595|nuclear GTP-binding protein!K14537|1|0.0|829|vcn:VOLCADRAFT_81595|nuclear GTP-binding protein!K14537|1|0.0|850|vcn:VOLCADRAFT_81595|nuclear GTP-binding protein!K14537|1|0.0|663|vcn:VOLCADRAFT_81595|nuclear GTP-binding protein!K14537|…
red_GLEAN_10013772	1404	16.825	109.413	2.7011	3.55167e-18	1.86093e-16	Up
red_GLEAN_10010785	600	46.9814	108.86	1.21231	6.6022e-07	9.6157e-06	Up
red_GLEAN_10011450	1920	39.4124	108.845	1.46555	1.14117e-08	2.17905e-07	Up
red_GLEAN_10009630	4257	51.273	108.537	1.08192	1.03522e-05	0.000118548	Up
red_GLEAN_10018806	1650	270.095	107.644	-1.32719	2.62958e-13	8.64909e-12	Down	K03027|1|2e-58|200|gja:107119066|DNA-directed RNA polymerases I and III subunit RPAC1!K03027|1|2e-134|397|vcn:VOLCADRAFT_64591|DNA-directed RNA polymerases I and III subunit RPAC1!K03027|1|1e-135|397|vcn:VOLCADRAFT_64591|DNA-directed RNA polymerases I and III subunit RPAC1
red_GLEAN_10021487	1694	335.461	107.456	-1.6424	1.018e-23	7.9401e-22	Down	K07375|1|7e-84|260|phd:102329385|tubulin beta!K07375|1|0.0|885|cre:CHLREDRAFT_129868|tubulin beta!K07375|1|0.0|894|cre:CHLREDRAFT_129868|tubulin beta!K07375|1|0.0|894|cre:CHLREDRAFT_129868|tubulin beta!K07375|1|0.0|885|cre:CHLREDRAFT_129868|tubulin beta
red_GLEAN_10021335	8217	280.61	106.97	-1.39136	9.3565e-17	4.41026e-15	Down	K14776|2|2e-35|153|dse:Dsec_GM13518|ATP-dependent RNA helicase DDX10/DBP4 [EC:3.6.4.13]!K17679|1|4e-157|505|cre:CHLREDRAFT_151537|ATP-dependent RNA helicase MSS116, mitochondrial [EC:3.6.4.13]!K17679|1|2e-97|330|csl:COCSUDRAFT_31548|ATP-dependent RNA helicase MSS116, mitochondrial [EC:3.6.4.13]!K17679|1|9e-37|152|cvr:CHLNCDRAFT_59143|ATP-dependent RNA helicase MSS116, mitochondrial [EC:3.6.4.13]
red_GLEAN_10015253	2384	613.123	106.893	-2.52001	1.18722e-51	3.19416e-49	Down	K00729|1|2e-15|81.6|dya:Dyak_GE11069|dolichyl-phosphate beta-glucosyltransferase [EC:2.4.1.117]!K00729|1|3e-52|189|cre:CHLREDRAFT_18353|dolichyl-phosphate beta-glucosyltransferase [EC:2.4.1.117]
BGI_novel_G003653	2079	41.3133	106.562	1.36701	1.57384e-05	0.00017287	Up	K05666|1|2e-19|95.1|tcc:TCM_006085|ATP-binding cassette, subfamily C (CFTR/MRP), member 2
red_GLEAN_10021064	2598	215.05	106.317	-1.0163	1.6087e-08	3.02833e-07	Down	K00962|3|2e-36|154|pon:100172084|polyribonucleotide nucleotidyltransferase [EC:2.7.7.8]!K10733|1|3e-61|205|cre:CHLREDRAFT_146514|GINS complex subunit 2!K10733|1|3e-61|205|cre:CHLREDRAFT_146514|GINS complex subunit 2!K10733|1|2e-56|199|vcn:VOLCADRAFT_96347|GINS complex subunit 2!K00962|2|4e-56|212|smo:SELMODRAFT_84724|polyribonucleotide nucleotidyltransferase [EC:2.7.7.8]!K00962|1|2e-56|212|smo:SE…
BGI_novel_G000227	1298	40.3795	105.362	1.38365	2.47179e-06	3.22193e-05	Up	K13448|1|1e-14|76.3|sita:101771643|calcium-binding protein CML!K02183|2|2e-14|74.7|bdi:100823858|calmodulin
red_GLEAN_10020259	2465	220.843	104.878	-1.07431	6.14189e-10	1.394e-08	Down	K10838|1|3e-20|100|ota:Ot14g02880|xeroderma pigmentosum group C-complementing protein!K02184|2|4e-06|54.7|zma:103647807|formin 2
red_GLEAN_10018801	7135	227.672	104.618	-1.12182	6.0433e-09	1.19592e-07	Down	K05850|5|3e-21|98.6|ola:101159078|Ca2+ transporting ATPase, plasma membrane [EC:3.6.3.8]!K00555|1|1e-65|231|vcn:VOLCADRAFT_42766|tRNA (guanine26-N2/guanine27-N2)-dimethyltransferase [EC:2.1.1.215 2.1.1.216]!K00555|1|7e-67|231|vcn:VOLCADRAFT_42766|tRNA (guanine26-N2/guanine27-N2)-dimethyltransferase [EC:2.1.1.215 2.1.1.216]
BGI_novel_G001862	1971	45.7162	104.219	1.18884	1.46606e-06	1.98669e-05	Up
red_GLEAN_10020850	655	11.8877	104.024	3.12938	1.48331e-21	9.89352e-20	Up	K19613|5|3e-08|63.9|bfo:BRAFLDRAFT_214464|leucine-rich repeat protein SHOC2!K02184|1|1e-11|57.8|sly:101262608|formin 2
red_GLEAN_10009677	6614	50.0333	103.897	1.0542	2.62156e-05	0.00027151	Up	K02184|1|5e-15|85.5|cvr:CHLNCDRAFT_138268|formin 2
red_GLEAN_10013160	4525	45.749	103.825	1.18234	1.89276e-06	2.52211e-05	Up	K01669|3|2e-87|300|crg:105337868|deoxyribodipyrimidine photo-lyase [EC:4.1.99.3]!K01669|1|6e-140|443|cre:CHLREDRAFT_111597|deoxyribodipyrimidine photo-lyase [EC:4.1.99.3]!K01669|1|8e-78|269|cre:CHLREDRAFT_111597|deoxyribodipyrimidine photo-lyase [EC:4.1.99.3]
red_GLEAN_10016359	4075	207.808	103.145	-1.01058	8.40788e-07	1.19624e-05	Down	K04494|1|4e-43|179|aam:106498857|chromodomain helicase DNA binding protein 8 [EC:3.6.4.12]!K06100|5|1e-06|58.9|gfr:102044438|symplekin!K11323|1|1e-13|79.0|vcn:VOLCADRAFT_121342|histone arginine demethylase JMJD6 [EC:1.14.11.-]
BGI_novel_G004021	1216	276.143	102.589	-1.42854	8.06991e-15	3.14202e-13	Down	K01711|1|0.0|545|csl:COCSUDRAFT_66696|GDPmannose 4,6-dehydratase [EC:4.2.1.47]
red_GLEAN_10008436	882	326.061	102.028	-1.67617	2.80835e-24	2.26417e-22	Down	K07375|4|3e-143|418|cmy:102947940|tubulin beta!K07375|1|0.0|555|vcn:VOLCADRAFT_77081|tubulin beta!K07375|1|2e-90|289|vcn:VOLCADRAFT_77081|tubulin beta!K07375|1|7e-134|394|vcn:VOLCADRAFT_77081|tubulin beta!K07375|1|0.0|555|vcn:VOLCADRAFT_77081|tubulin beta!K07375|1|0.0|533|vcn:VOLCADRAFT_77081|tubulin beta!K07375|1|0.0|555|vcn:VOLCADRAFT_77081|tubulin beta!K07375|1|0.0|555|vcn:VOLCADRAFT_77081|tub…
red_GLEAN_10019761	2478	213.889	101.809	-1.071	7.09131e-09	1.39067e-07	Down	K00703|1|0.0|853|vcn:VOLCADRAFT_103172|starch synthase [EC:2.4.1.21]!K00703|1|0.0|778|vcn:VOLCADRAFT_103172|starch synthase [EC:2.4.1.21]
red_GLEAN_10001615	1116	347.665	101.733	-1.77291	6.08053e-28	6.09198e-26	Down	K10808|2|8e-173|491|dpx:DAPPUDRAFT_306462|ribonucleoside-diphosphate reductase subunit M2 [EC:1.17.4.1]
red_GLEAN_10008716	1194	35.2442	101.058	1.51972	1.06547e-08	2.05085e-07	Up	K02184|1|2e-10|68.6|zma:103647807|formin 2!K14007|3|1e-07|59.7|cvr:CHLNCDRAFT_135519|protein transport protein SEC24!K12826|4|2e-07|57.8|egu:105059800|splicing factor 3A subunit 2!K02184|1|2e-07|56.6|csv:101215105|formin 2!K12826|5|7e-06|50.8|sita:101784850|splicing factor 3A subunit 2!K02184|1|7e-07|51.6|sot:102593556|formin 2!K12826|2|9e-07|50.8|sita:101784850|splicing factor 3A subunit 2
red_GLEAN_10013446	3269	254.759	100.951	-1.33547	6.36826e-14	2.20997e-12	Down	K00078|1|6e-24|110|nve:NEMVE_v1g172894|dihydrodiol dehydrogenase / D-xylose 1-dehydrogenase (NADP) [EC:1.3.1.20 1.1.1.179]!K03126|1|2e-07|45.4|bvg:104890427|transcription initiation factor TFIID subunit 12!K02184|3|3e-07|38.9|cam:101508170|formin 2!K03126|1|4e-07|45.4|bvg:104890427|transcription initiation factor TFIID subunit 12!K02184|3|7e-07|38.9|cam:101508170|formin 2!K00010|1|2e-06|55.5|gsl:…
BGI_novel_G000864	3973	232.353	99.6552	-1.2213	5.19114e-08	9.01391e-07	Down	K03127|1|5e-26|112|vcn:VOLCADRAFT_91682|transcription initiation factor TFIID subunit 13
red_GLEAN_10015374	2023	41.0728	99.5168	1.27676	8.85968e-07	1.25381e-05	Up	K01672|1|3e-30|125|cvr:CHLNCDRAFT_19445|carbonic anhydrase [EC:4.2.1.1]!K01674|4|6e-18|88.2|egr:104425633|carbonic anhydrase [EC:4.2.1.1]!K01672|1|2e-30|125|cvr:CHLNCDRAFT_19445|carbonic anhydrase [EC:4.2.1.1]!K01674|4|3e-18|88.6|obr:102722418|carbonic anhydrase [EC:4.2.1.1]
BGI_novel_G002625	2309	44.8197	99.465	1.15006	7.03574e-05	0.00065655	Up	K06316|1|3e-69|244|vcn:VOLCADRAFT_97866|oligosaccharide translocation protein RFT1
red_GLEAN_10017437	5680	203.245	99.3701	-1.03234	5.15145e-08	8.95149e-07	Down	K03696|1|0.0|630|vcn:VOLCADRAFT_75431|ATP-dependent Clp protease ATP-binding subunit ClpC
red_GLEAN_10012761	4264	40.3923	99.1223	1.29513	3.81595e-06	4.79144e-05	Up	K07748|2|4e-11|72.0|xma:102221009|sterol-4alpha-carboxylate 3-dehydrogenase (decarboxylating) [EC:1.1.1.170]!K07748|1|3e-18|92.8|crb:CARUB_v10009164mg|sterol-4alpha-carboxylate 3-dehydrogenase (decarboxylating) [EC:1.1.1.170]
red_GLEAN_10014162	3823	201.799	99.0748	-1.02633	1.40193e-07	2.28986e-06	Down	K17046|1|5e-62|223|cre:CHLREDRAFT_154370|protein DEK!K17046|1|6e-62|223|cre:CHLREDRAFT_154370|protein DEK!K17046|1|9e-64|229|cre:CHLREDRAFT_154370|protein DEK
red_GLEAN_10012802	1720	6.02168	99.0601	4.04007	1.12612e-25	9.7699e-24	Up	K15746|1|1e-97|302|vcn:VOLCADRAFT_68369|beta-carotene 3-hydroxylase [EC:1.14.13.129]!K15746|1|1e-97|302|vcn:VOLCADRAFT_68369|beta-carotene 3-hydroxylase [EC:1.14.13.129]!K15746|1|1e-97|302|vcn:VOLCADRAFT_68369|beta-carotene 3-hydroxylase [EC:1.14.13.129]!K15746|1|1e-97|302|vcn:VOLCADRAFT_68369|beta-carotene 3-hydroxylase [EC:1.14.13.129]!K15746|1|1e-97|302|vcn:VOLCADRAFT_68369|beta-carotene 3-hyd…
red_GLEAN_10006779	6707	203.169	99.0166	-1.03694	3.49649e-08	6.2387e-07	Down	K12606|1|7e-08|60.8|sita:101786129|CCR4-NOT transcription complex subunit 9!K11593|3|2e-07|60.5|bvg:104901366|eukaryotic translation initiation factor 2C!K11322|5|1e-06|57.4|cvr:CHLNCDRAFT_133649|enhancer of polycomb-like protein
red_GLEAN_10013164	9631	41.1737	98.9835	1.26547	1.04585e-05	0.000119651	Up	K01539|3|3e-35|154|sasa:106569974|sodium/potassium-transporting ATPase subunit alpha [EC:3.6.3.9]!K01539|1|4e-65|249|vcn:VOLCADRAFT_78789|sodium/potassium-transporting ATPase subunit alpha [EC:3.6.3.9]!K01539|1|3e-65|249|vcn:VOLCADRAFT_78789|sodium/potassium-transporting ATPase subunit alpha [EC:3.6.3.9]!K01539|1|4e-96|344|vcn:VOLCADRAFT_78789|sodium/potassium-transporting ATPase subunit alpha [E…
red_GLEAN_10017857	4911	40.9568	98.7378	1.2695	8.88387e-07	1.25649e-05	Up	K00044|3|7e-08|61.6|lcm:102364827|17beta-estradiol 17-dehydrogenase [EC:1.1.1.62]!K00019|5|1e-07|60.5|rro:104676404|3-hydroxybutyrate dehydrogenase [EC:1.1.1.30]!K05528|1|5e-59|216|vcn:VOLCADRAFT_96511|alpha 1,6-mannosyltransferase [EC:2.4.1.232]!K00071|5|2e-20|99.4|zma:100191884|corticosteroid 11-beta-dehydrogenase isozyme 2 [EC:1.1.1.-]!K05528|1|5e-59|216|vcn:VOLCADRAFT_96511|alpha 1,6-mannosyl…
red_GLEAN_10006603	3988	231.217	98.5578	-1.23021	7.26338e-11	1.82308e-09	Down	K14558|1|8e-107|362|gja:107109220|periodic tryptophan protein 2!K14558|1|0.0|752|cre:CHLREDRAFT_195954|periodic tryptophan protein 2!K14558|1|0.0|896|cre:CHLREDRAFT_195954|periodic tryptophan protein 2!K14558|1|0.0|719|cre:CHLREDRAFT_195954|periodic tryptophan protein 2!K14558|1|0.0|758|cre:CHLREDRAFT_195954|periodic tryptophan protein 2
red_GLEAN_10011836	2797	30.5234	98.409	1.68888	4.2276e-09	8.54261e-08	Up	K00430|1|8e-06|53.5|dosa:Os04t0498700-01|peroxidase [EC:1.11.1.7]
red_GLEAN_10009262	3879	48.1391	98.294	1.02989	4.18899e-05	0.000414656	Up	K20198|1|3e-43|170|dpx:DAPPUDRAFT_211352|kinesin family member 17!K17914|5|3e-39|163|oaa:100092048|kinesin family member 13
red_GLEAN_10004830	3251	277.39	96.8933	-1.51745	2.21601e-18	1.1918e-16	Down	K02184|1|8e-16|87.0|zma:103633391|formin 2!K02184|1|1e-15|85.9|sot:102593556|formin 2!K02184|1|3e-15|85.1|zma:103633391|formin 2!K02184|1|8e-16|87.0|zma:103633391|formin 2!K02184|1|3e-15|85.1|zma:103633391|formin 2
red_GLEAN_10004663	1781	256.54	96.7286	-1.40717	3.3365e-14	1.20683e-12	Down	K03027|3|2e-46|176|acs:100555051|DNA-directed RNA polymerases I and III subunit RPAC1!K03027|1|2e-135|401|vcn:VOLCADRAFT_64591|DNA-directed RNA polymerases I and III subunit RPAC1!K03027|1|2e-135|401|vcn:VOLCADRAFT_64591|DNA-directed RNA polymerases I and III subunit RPAC1!K03027|1|2e-135|401|vcn:VOLCADRAFT_64591|DNA-directed RNA polymerases I and III subunit RPAC1!K03027|1|2e-135|401|vcn:VOLCADR…
red_GLEAN_10003830	2912	199.002	95.6988	-1.05621	1.13053e-08	2.16219e-07	Down	K02184|1|3e-12|75.1|zma:103633391|formin 2!K04520|4|4e-12|74.3|ccp:CHC_T00010315001|amyloid beta A4 protein!K05719|4|4e-12|74.3|ccp:CHC_T00010315001|integrin beta 1!K06236|4|4e-12|74.3|ccp:CHC_T00010315001|collagen, type I/II/III/V/XI/XXIV/XXVII, alpha!K06256|4|4e-12|74.3|ccp:CHC_T00010315001|CD44 antigen!K06257|4|4e-12|74.3|ccp:CHC_T00010315001|syndecan 1!K06493|4|4e-12|74.3|ccp:CHC_T00010315001…
red_GLEAN_10018664	1889	216.323	95.4107	-1.18096	1.08324e-10	2.68789e-09	Down	K19603|1|2e-157|458|lgi:LOTGIDRAFT_219414|mitogen-activated protein kinase 15 [EC:2.7.11.24]!K19603|1|0.0|601|cre:CHLREDRAFT_131998|mitogen-activated protein kinase 15 [EC:2.7.11.24]!K19603|1|0.0|601|cre:CHLREDRAFT_131998|mitogen-activated protein kinase 15 [EC:2.7.11.24]
BGI_novel_G002404	413	225.832	94.7865	-1.2525	0.00364175	0.0204747	Down
red_GLEAN_10007343	5434	39.7564	94.6484	1.25139	1.40669e-06	1.92146e-05	Up	K06670|1|3e-21|97.4|hro:HELRODRAFT_73104|cohesin complex subunit SCC1!K06670|1|2e-31|123|mpp:MICPUCDRAFT_21167|cohesin complex subunit SCC1
red_GLEAN_10006562	5397	43.1104	94.5754	1.13343	2.0271e-05	0.000216209	Up	K01669|3|7e-79|276|ola:101168329|deoxyribodipyrimidine photo-lyase [EC:4.1.99.3]!K01669|1|6e-120|390|cre:CHLREDRAFT_111597|deoxyribodipyrimidine photo-lyase [EC:4.1.99.3]!K01669|1|6e-120|390|cre:CHLREDRAFT_111597|deoxyribodipyrimidine photo-lyase [EC:4.1.99.3]
red_GLEAN_10011238	2628	38.1909	93.8077	1.29648	1.03993e-06	1.46224e-05	Up	K01193|1|2e-38|156|csl:COCSUDRAFT_67413|beta-fructofuranosidase [EC:3.2.1.26]!K01193|1|7e-41|163|csl:COCSUDRAFT_67413|beta-fructofuranosidase [EC:3.2.1.26]
red_GLEAN_10019750	1712	412.457	91.967	-2.16506	2.29455e-38	3.86922e-36	Down	K14407|1|6e-17|87.8|cbr:CBG03568|cleavage stimulation factor subunit 2!K13195|2|2e-16|83.2|bfo:BRAFLDRAFT_71461|cold-inducible RNA-binding protein!K13186|3|2e-16|82.4|cfa:609457|RNA-binding protein 3!K11294|1|5e-95|303|cvr:CHLNCDRAFT_143267|nucleolin!K11294|1|5e-95|303|cvr:CHLNCDRAFT_143267|nucleolin!K11294|1|5e-95|303|cvr:CHLNCDRAFT_143267|nucleolin
BGI_novel_G005887	2674	2.43227	91.9136	5.2399	1.07067e-27	1.06378e-25	Up
red_GLEAN_10002919	1195	33.694	91.6363	1.44343	1.15177e-06	1.59787e-05	Up
red_GLEAN_10011070	1065	242.402	91.3499	-1.40793	3.07119e-13	9.99182e-12	Down	K18123|1|1e-17|88.2|gja:107114457|4-hydroxy-2-oxoglutarate aldolase [EC:4.1.3.16]
red_GLEAN_10022024	1580	261.898	91.1215	-1.52314	3.13418e-18	1.65669e-16	Down	K09903|1|1e-109|332|cre:CHLREDRAFT_141571|uridylate kinase [EC:2.7.4.22]
red_GLEAN_10019165	3604	40.7489	91.0584	1.16003	6.95928e-05	0.00065148	Up	K05681|5|8e-84|282|aqu:100637406|ATP-binding cassette, subfamily G (WHITE), member 2!K05681|1|0.0|739|vcn:VOLCADRAFT_73319|ATP-binding cassette, subfamily G (WHITE), member 2!K05681|1|0.0|761|vcn:VOLCADRAFT_73319|ATP-binding cassette, subfamily G (WHITE), member 2
red_GLEAN_10010886	3629	386.012	90.9563	-2.0854	9.434e-34	1.262e-31	Down	K13912|1|2e-06|58.5|asn:102388691|deleted in malignant brain tumors 1 protein!K02184|1|2e-08|62.8|csv:101215105|formin 2!K01180|3|8e-08|60.8|vcn:VOLCADRAFT_88258|endo-1,3(4)-beta-glucanase [EC:3.2.1.6]!K14007|4|1e-07|60.1|brp:103850674|protein transport protein SEC24
[truncated: 613 more rows]

## Sheet: Supplementary Table 5
Pathway	No. of DEGs Enriched	No. of All Genes Enriched	P-value	Q-value	Pathway ID	Level 1	Level 2	Genes	KOs
[truncated: 103 more rows]

[truncated: 1 more sheets: Supplementary Table 6]
