# Supplementary material for: Genome and Transcriptome Sequencing of the Astaxanthin-Producing Green Microalga, Haematococcus pluvialis
Source: Genome Biol Evol. 2018 Nov 29;11(1):166–73. doi: 10.1093/gbe/evy263 (PMC6330051; doi:10.1093/gbe/evy263)
Supplement: Supplementary Data [file evy263_supp.zip › Supplementary Table 4.xlsx]

## Sheet: LLMT-VS-HLST.DEGs.ko
Gene_ID	Length	LLMT-Expression	HLST-Expression	log2FoldChange(HLST/LLMT)	P-value	Padj	Up/Down	KEGG Annot
red_GLEAN_10011710	1204	19767.9	40457.7	1.03325	1.29062e-70	6.57532e-68	Up	K02639|1|2e-37|145|bfo:BRAFLDRAFT_126940|ferredoxin!K02639|1|4e-60|192|cre:CHLREDRAFT_147787|ferredoxin!K02639|1|6e-62|192|cre:CHLREDRAFT_147787|ferredoxin!K02639|1|6e-62|192|cre:CHLREDRAFT_147787|ferredoxin!K02639|1|6e-62|192|cre:CHLREDRAFT_147787|ferredoxin!K02639|1|4e-60|192|cre:CHLREDRAFT_147787|ferredoxin!K02639|1|4e-60|192|cre:CHLREDRAFT_147787|ferredoxin!K02639|1|5e-60|192|cre:CHLREDRAFT_1…
red_GLEAN_10021523	1274	1315.75	12447.4	3.24188	4.10274e-307	3.27467e-303	Up	K03542|1|7e-83|257|vcn:VOLCADRAFT_83375|photosystem II 22kDa protein
red_GLEAN_10019863	5150	3381.67	10957.6	1.69613	5.06145e-137	9.32279e-134	Up	K16302|2|7e-41|165|aqu:100636241|metal transporter CNNM!K02184|1|2e-07|57.4|pop:POPTR_0015s072202|formin 2!K01519|3|3e-06|52.4|zma:103648751|inosine triphosphate pyrophosphatase [EC:3.6.1.19]!K02184|1|4e-11|73.2|sot:102593556|formin 2!K02184|1|4e-11|73.2|sot:102593556|formin 2!K02184|1|8e-07|58.2|zma:103633391|formin 2!K16302|1|1e-114|372|cre:CHLREDRAFT_114099|metal transporter CNNM!K17263|1|9e-6…
red_GLEAN_10019881	3489	3980.07	10629.8	1.41725	0.000938881	0.00646764	Up	K03439|1|2e-83|280|lgi:LOTGIDRAFT_214330|tRNA (guanine-N7-)-methyltransferase [EC:2.1.1.33]!K03439|1|2e-98|307|cvr:CHLNCDRAFT_133785|tRNA (guanine-N7-)-methyltransferase [EC:2.1.1.33]!K03439|1|2e-97|307|cvr:CHLNCDRAFT_133785|tRNA (guanine-N7-)-methyltransferase [EC:2.1.1.33]!K03439|1|2e-97|307|cvr:CHLNCDRAFT_133785|tRNA (guanine-N7-)-methyltransferase [EC:2.1.1.33]!K03439|1|5e-82|275|cvr:CHLNCDRA…
red_GLEAN_10007221	942	3167.84	9082.67	1.51962	2.10035e-88	1.57165e-85	Up	K00799|2|7e-35|123|crg:105321515|glutathione S-transferase [EC:2.5.1.18]!K00799|1|1e-45|160|cre:CHLREDRAFT_154723|glutathione S-transferase [EC:2.5.1.18]
red_GLEAN_10016294	1340	258.541	8534.35	5.04482	0	0	Up
BGI_novel_G004563	1807	2600.84	6619.72	1.34779	1.66257e-107	1.65876e-104	Up	K18749|1|1e-06|55.1|olu:OSTLU_28052|protein LSM14
red_GLEAN_10009614	1976	3000.16	6092	1.02188	3.85833e-56	1.26559e-53	Up	K10257|1|9e-30|128|obi:106883679|acyl-lipid omega-3 desaturase [EC:1.14.19.25 1.14.19.35 1.14.19.36]!K10255|1|0.0|664|vcn:VOLCADRAFT_80845|omega-6 fatty acid desaturase (delta-12 desaturase) [EC:1.14.19.-]!K10255|1|0.0|661|vcn:VOLCADRAFT_80845|omega-6 fatty acid desaturase (delta-12 desaturase) [EC:1.14.19.-]!K10255|1|0.0|661|vcn:VOLCADRAFT_80845|omega-6 fatty acid desaturase (delta-12 desaturase…
red_GLEAN_10014401	1594	12191.1	5729.5	-1.08935	1.18165e-71	6.28767e-69	Down	K13195|1|3e-09|60.8|lcm:102362415|cold-inducible RNA-binding protein!K12741|1|4e-44|161|brp:103860567|heterogeneous nuclear ribonucleoprotein A1/A3
red_GLEAN_10005109	1282	2061.78	5625.39	1.44806	9.42765e-50	2.32727e-47	Up	K00627|1|2e-15|75.5|mis:MICPUN_74622|pyruvate dehydrogenase E2 component (dihydrolipoamide acetyltransferase) [EC:2.3.1.12]!K00162|2|1e-14|80.9|mpp:MICPUCDRAFT_58821|pyruvate dehydrogenase E1 component beta subunit [EC:1.2.4.1]
red_GLEAN_10012823	5147	818.926	5567.5	2.76522	1.01936e-53	3.05107e-51	Up	K06269|3|1e-46|181|tca:656485|serine/threonine-protein phosphatase PP1 catalytic subunit [EC:3.1.3.16]!K09571|1|0.0|580|vcn:VOLCADRAFT_103560|FK506-binding protein 4/5 [EC:5.2.1.8]!K09571|1|0.0|580|vcn:VOLCADRAFT_103560|FK506-binding protein 4/5 [EC:5.2.1.8]!K09571|1|0.0|580|vcn:VOLCADRAFT_103560|FK506-binding protein 4/5 [EC:5.2.1.8]!K09571|1|0.0|577|vcn:VOLCADRAFT_103560|FK506-binding protein 4…
red_GLEAN_10013008	1217	1267.01	5547.46	2.1304	1.39548e-134	2.08842e-131	Up	K04097|2|4e-26|112|tad:TRIADDRAFT_60170|prostaglandin-H2 D-isomerase / glutathione transferase [EC:5.3.99.2 2.5.1.18]!K04043|1|2e-15|84.0|cme:CYME_CML205C|molecular chaperone DnaK!K04043|1|3e-15|84.0|cme:CYME_CML205C|molecular chaperone DnaK!K04043|1|3e-15|84.0|cme:CYME_CML205C|molecular chaperone DnaK!K01830|1|4e-53|179|vcn:VOLCADRAFT_109826|prostaglandin-H2 D-isomerase [EC:5.3.99.2]!K14401|2|1e…
red_GLEAN_10004829	1215	2053.57	5308.22	1.37009	1.5483e-100	1.32407e-97	Up
red_GLEAN_10014096	2296	2403.45	5258.57	1.12956	1.22695e-30	1.39902e-28	Up	K08360|1|1e-06|55.1|vcn:VOLCADRAFT_116942|cytochrome b-561
red_GLEAN_10004445	1191	2343.34	5203.06	1.15079	5.32104e-69	2.60025e-66	Up
red_GLEAN_10006777	1276	1990.41	5114.95	1.36165	2.42733e-106	2.3249e-103	Up
BGI_novel_G004544	1956	1743.43	5044.78	1.53286	9.38869e-135	1.49875e-131	Up	K02717|1|5e-06|52.0|sita:101779739|photosystem II oxygen-evolving enhancer protein 2
red_GLEAN_10021721	5246	1309.19	4712.42	1.84779	8.91813e-185	3.55908e-181	Up	K00809|3|2e-125|396|mze:101473440|deoxyhypusine synthase [EC:2.5.1.46]!K00809|1|0.0|562|cre:CHLREDRAFT_128965|deoxyhypusine synthase [EC:2.5.1.46]!K00809|1|0.0|531|cre:CHLREDRAFT_128965|deoxyhypusine synthase [EC:2.5.1.46]!K00809|1|7e-151|469|cre:CHLREDRAFT_128965|deoxyhypusine synthase [EC:2.5.1.46]!K00809|1|3e-150|469|cre:CHLREDRAFT_128965|deoxyhypusine synthase [EC:2.5.1.46]
red_GLEAN_10019126	3271	2098.09	4682.63	1.15824	5.23445e-36	8.03455e-34	Up	K10976|1|2e-62|228|crg:105325728|ERO1-like protein beta [EC:1.8.4.-]!K10950|3|7e-57|212|hst:105181297|ERO1-like protein alpha [EC:1.8.4.-]!K12890|1|6e-107|340|cre:CHLREDRAFT_195849|splicing factor, arginine/serine-rich 1/9!K10950|1|5e-161|514|cre:CHLREDRAFT_195663|ERO1-like protein alpha [EC:1.8.4.-]!K10950|1|5e-161|514|cre:CHLREDRAFT_195663|ERO1-like protein alpha [EC:1.8.4.-]!K10950|1|5e-161|51…
red_GLEAN_10003688	2561	1217.38	4327.83	1.82986	8.18551e-06	9.62682e-05	Up	K08912|1|3e-11|67.4|rro:104672455|light-harvesting complex II chlorophyll a/b binding protein 1!K08907|1|7e-100|314|cre:CHLREDRAFT_184730|light-harvesting complex I chlorophyll a/b binding protein 1!K08912|5|3e-14|77.4|ppp:PHYPADRAFT_175594|light-harvesting complex II chlorophyll a/b binding protein 1
BGI_novel_G006677	1817	1789.23	4244.93	1.2464	1.65216e-59	5.90461e-57	Up	K14306|1|5e-08|59.7|ppp:PHYPADRAFT_166175|nuclear pore complex protein Nup62!K05747|2|2e-07|57.0|vcn:VOLCADRAFT_88194|Wiskott-Aldrich syndrome protein!K02184|3|4e-07|57.0|tcc:TCM_014113|formin 2
red_GLEAN_10003678	2633	1122.79	4135.08	1.88083	2.41393e-16	1.09686e-14	Up	K03320|3|6e-80|280|crg:105331869|ammonium transporter, Amt family!K03320|1|0.0|602|cre:CHLREDRAFT_156131|ammonium transporter, Amt family!K03320|1|0.0|602|cre:CHLREDRAFT_156131|ammonium transporter, Amt family!K03679|1|2e-114|357|vcn:VOLCADRAFT_73556|exosome complex component RRP4
red_GLEAN_10017993	2144	1290.44	3932.85	1.60771	7.15245e-67	3.11392e-64	Up	K12623|1|1e-26|105|dvi:Dvir_GJ13818|U6 snRNA-associated Sm-like protein LSm4!K03283|1|0.0|984|eus:EUTSA_v10024543mg|heat shock 70kDa protein 1/8!K06758|1|0.0|984|eus:EUTSA_v10024543mg|L1 cell adhesion molecule like protein!K12623|1|2e-48|162|pmum:103333918|U6 snRNA-associated Sm-like protein LSm4
red_GLEAN_10021839	2153	1666.79	3914.08	1.2316	2.66518e-68	1.22726e-65	Up	K14306|1|2e-07|58.5|ppp:PHYPADRAFT_166175|nuclear pore complex protein Nup62!K05747|2|2e-07|57.0|vcn:VOLCADRAFT_88194|Wiskott-Aldrich syndrome protein!K02184|3|8e-07|56.6|cvr:CHLNCDRAFT_138268|formin 2!K14306|1|2e-07|58.5|ppp:PHYPADRAFT_166175|nuclear pore complex protein Nup62!K05747|2|2e-07|57.0|vcn:VOLCADRAFT_88194|Wiskott-Aldrich syndrome protein!K02184|3|8e-07|56.6|cvr:CHLNCDRAFT_138268|form…
red_GLEAN_10003828	528	958.097	3782.26	1.98101	6.59865e-158	1.31671e-154	Up
red_GLEAN_10022522	2445	1298.92	3730.59	1.52209	2.51656e-73	1.36952e-70	Up	K09571|4|6e-60|220|crg:105334955|FK506-binding protein 4/5 [EC:5.2.1.8]!K09571|1|4e-133|434|cre:CHLREDRAFT_34008|FK506-binding protein 4/5 [EC:5.2.1.8]!K02183|1|1e-19|95.5|sbi:SORBI_02g043510|calmodulin!K09571|1|6e-83|262|vcn:VOLCADRAFT_103560|FK506-binding protein 4/5 [EC:5.2.1.8]!K04520|1|2e-10|68.9|ccp:CHC_T00010315001|amyloid beta A4 protein!K05719|1|2e-10|68.9|ccp:CHC_T00010315001|integrin b…
red_GLEAN_10008362	4141	555.295	3634.06	2.71025	6.5834e-136	1.126e-132	Up	K09571|1|1e-69|248|spu:575816|FK506-binding protein 4/5 [EC:5.2.1.8]!K09571|1|1e-126|407|vcn:VOLCADRAFT_103560|FK506-binding protein 4/5 [EC:5.2.1.8]!K09571|1|0.0|578|vcn:VOLCADRAFT_103560|FK506-binding protein 4/5 [EC:5.2.1.8]
red_GLEAN_10003272	1091	1355.92	3497.6	1.3671	2.42851e-79	1.53028e-76	Up	K01835|1|4e-10|65.1|vcn:VOLCADRAFT_92695|phosphoglucomutase [EC:5.4.2.2]!K17046|2|2e-07|55.8|csl:COCSUDRAFT_46535|protein DEK!K11294|3|3e-06|52.8|mdm:103423705|nucleolin!K14306|5|7e-06|51.6|sot:102587272|nuclear pore complex protein Nup62
red_GLEAN_10022534	1126	1637.52	3411.76	1.05901	3.70631e-43	7.09982e-41	Up
red_GLEAN_10009072	2524	985.931	3410.47	1.79041	3.35019e-59	1.17971e-56	Up	K03320|3|1e-83|290|crg:105331869|ammonium transporter, Amt family!K03320|1|0.0|592|cre:CHLREDRAFT_156131|ammonium transporter, Amt family!K03320|1|0.0|592|cre:CHLREDRAFT_156131|ammonium transporter, Amt family!K03320|1|0.0|598|cre:CHLREDRAFT_156131|ammonium transporter, Amt family!K03320|1|0.0|598|cre:CHLREDRAFT_156131|ammonium transporter, Amt family!K03320|1|6e-93|306|cre:CHLREDRAFT_156131|ammo…
red_GLEAN_10019537	528	1228.85	3357.56	1.45011	2.36716e-68	1.11141e-65	Up
red_GLEAN_10018660	3302	7497.64	3339.7	-1.16672	2.96638e-10	7.03964e-09	Down	K01895|1|2e-145|461|aec:105153789|acetyl-CoA synthetase [EC:6.2.1.1]!K01895|1|0.0|888|cre:CHLREDRAFT_139750|acetyl-CoA synthetase [EC:6.2.1.1]!K01895|1|0.0|888|cre:CHLREDRAFT_139750|acetyl-CoA synthetase [EC:6.2.1.1]!K01895|1|0.0|888|cre:CHLREDRAFT_139750|acetyl-CoA synthetase [EC:6.2.1.1]!K01895|1|0.0|888|cre:CHLREDRAFT_139750|acetyl-CoA synthetase [EC:6.2.1.1]!K01895|1|0.0|888|cre:CHLREDRAFT_13…
red_GLEAN_10008478	1883	930.36	3000.49	1.68934	1.0994e-65	4.5388e-63	Up	K01307|1|2e-29|125|sko:100376948|gamma-glutamyl hydrolase [EC:3.4.19.9]!K01307|1|2e-60|202|cre:CHLREDRAFT_182461|gamma-glutamyl hydrolase [EC:3.4.19.9]!K01307|1|2e-60|202|cre:CHLREDRAFT_182461|gamma-glutamyl hydrolase [EC:3.4.19.9]!K01307|1|0.0|521|vcn:VOLCADRAFT_106317|gamma-glutamyl hydrolase [EC:3.4.19.9]!K01307|1|0.0|521|vcn:VOLCADRAFT_106317|gamma-glutamyl hydrolase [EC:3.4.19.9]!K01307|1|0.…
red_GLEAN_10022186	1471	1310.55	2920.35	1.15597	1.35607e-54	4.27251e-52	Up	K14689|1|2e-09|63.5|cam:101513677|solute carrier family 30 (zinc transporter), member 2!K14692|3|2e-09|62.8|ppp:PHYPADRAFT_155705|solute carrier family 30 (zinc transporter), member 5/7!K14713|4|5e-09|61.6|ccp:CHC_T00000850001|solute carrier family 39 (zinc transporter), member 7
red_GLEAN_10020785	1110	802.515	2886.58	1.84676	4.81899e-128	6.0732e-125	Up
red_GLEAN_10009439	1039	1298.8	2801.79	1.10917	8.72042e-34	1.17972e-31	Up	K04078|1|3e-47|159|cre:CHLREDRAFT_149080|chaperonin GroES
red_GLEAN_10005146	3640	1170.93	2735.89	1.22435	0.000161817	0.00138779	Up	K03439|1|3e-88|293|lgi:LOTGIDRAFT_214330|tRNA (guanine-N7-)-methyltransferase [EC:2.1.1.33]!K05666|1|1e-119|406|olu:OSTLU_35503|ATP-binding cassette, subfamily C (CFTR/MRP), member 2!K05665|4|1e-106|374|sita:101781364|ATP-binding cassette, subfamily C (CFTR/MRP), member 1!K05666|1|8e-17|89.0|olu:OSTLU_35503|ATP-binding cassette, subfamily C (CFTR/MRP), member 2!K05674|2|8e-16|85.9|bdi:100823223|A…
red_GLEAN_10020880	2807	5806.95	2693.35	-1.10838	2.16031e-10	5.17805e-09	Down	K01895|1|0.0|649|spu:592086|acetyl-CoA synthetase [EC:6.2.1.1]!K01895|1|0.0|888|cre:CHLREDRAFT_139750|acetyl-CoA synthetase [EC:6.2.1.1]!K01895|1|0.0|888|cre:CHLREDRAFT_139750|acetyl-CoA synthetase [EC:6.2.1.1]!K01895|1|0.0|888|cre:CHLREDRAFT_139750|acetyl-CoA synthetase [EC:6.2.1.1]!K01895|1|0.0|888|cre:CHLREDRAFT_139750|acetyl-CoA synthetase [EC:6.2.1.1]!K01895|1|0.0|888|cre:CHLREDRAFT_139750|a…
red_GLEAN_10015116	5648	6355.4	2688.64	-1.2411	8.12859e-79	4.99074e-76	Down	K11279|5|1e-33|141|cfo:105251891|nucleosome assembly protein 1-like 1!K06669|1|5e-08|60.1|egr:104421385|structural maintenance of chromosome 3 (chondroitin sulfate proteoglycan 6)!K10396|2|1e-07|58.9|vcn:VOLCADRAFT_87064|kinesin family member 5!K06669|1|8e-07|56.6|egr:104421385|structural maintenance of chromosome 3 (chondroitin sulfate proteoglycan 6)!K10396|2|4e-06|54.3|vcn:VOLCADRAFT_87064|kin…
red_GLEAN_10011585	981	1034.66	2607.92	1.33374	1.38766e-61	5.1918e-59	Up	K01835|1|5e-08|58.2|vcn:VOLCADRAFT_92695|phosphoglucomutase [EC:5.4.2.2]
red_GLEAN_10009062	1677	5220.01	2597.22	-1.00709	1.98538e-36	3.08701e-34	Down	K01326|1|3e-08|67.4|clv:102091229|pancreatic elastase I [EC:3.4.21.36]!K17359|2|5e-08|65.9|ecb:100630547|tetraspanin-32!K12741|1|8e-34|132|sbi:SORBI_08g015580|heterogeneous nuclear ribonucleoprotein A1/A3!K13195|5|5e-32|124|pop:POPTR_0004s16260g|cold-inducible RNA-binding protein!K14317|1|1e-54|218|mpp:MICPUCDRAFT_46822|nuclear pore complex protein Nup214
red_GLEAN_10011047	1082	1095.73	2553.08	1.22034	1.78354e-09	3.76935e-08	Up	K00799|1|5e-71|223|cre:CHLREDRAFT_194224|glutathione S-transferase [EC:2.5.1.18]!K00799|1|5e-71|223|cre:CHLREDRAFT_194224|glutathione S-transferase [EC:2.5.1.18]!K00799|1|8e-69|223|cre:CHLREDRAFT_194224|glutathione S-transferase [EC:2.5.1.18]
red_GLEAN_10010132	4603	542.075	2497.86	2.20413	4.28178e-75	2.38436e-72	Up	K14704|4|1e-40|168|fab:107603917|solute carrier family 26 (sulfate anion transporter), member 6!K18059|1|0.0|363|cre:CHLREDRAFT_150514|sulfate transporter 4!K04079|1|0.0|1172|vcn:VOLCADRAFT_73112|molecular chaperone HtpG!K04079|1|0.0|1172|vcn:VOLCADRAFT_73112|molecular chaperone HtpG!K04079|1|0.0|1172|vcn:VOLCADRAFT_73112|molecular chaperone HtpG!K04079|1|0.0|1172|vcn:VOLCADRAFT_73112|molecular c…
red_GLEAN_10013054	1176	1080.52	2410.86	1.15782	1.93712e-22	1.3846e-20	Up
red_GLEAN_10004444	4063	1164.93	2380.42	1.03097	2.32963e-25	1.98503e-23	Up	K02184|1|2e-18|95.9|sot:102593556|formin 2!K02184|1|1e-22|109|sot:102593556|formin 2!K02184|1|1e-22|109|sot:102593556|formin 2
red_GLEAN_10021647	2653	95.938	2325.27	4.59915	0	0	Up
red_GLEAN_10002925	1891	5827.03	2299.17	-1.34165	3.88442e-108	4.04402e-105	Down	K11279|4|2e-26|116|cfo:105251891|nucleosome assembly protein 1-like 1!K11279|1|5e-93|293|vcn:VOLCADRAFT_88759|nucleosome assembly protein 1-like 1
red_GLEAN_10019885	4058	880.998	2292.29	1.37958	0.000117352	0.00103997	Up	K05666|1|3e-176|570|olu:OSTLU_35503|ATP-binding cassette, subfamily C (CFTR/MRP), member 2!K05665|2|3e-156|518|mis:MICPUN_94915|ATP-binding cassette, subfamily C (CFTR/MRP), member 1!K05674|4|2e-133|456|crb:CARUB_v10007956mg|ATP-binding cassette, subfamily C (CFTR/MRP), member 10!K05666|1|1e-180|570|olu:OSTLU_35503|ATP-binding cassette, subfamily C (CFTR/MRP), member 2!K05665|2|3e-160|518|mis:MIC…
BGI_novel_G006318	1429	165.598	2254.96	3.76735	5.35422e-43	1.01751e-40	Up	K13993|1|2e-27|110|cre:CHLREDRAFT_134508|HSP20 family protein
red_GLEAN_10003648	6288	366.887	2130.8	2.53798	9.45707e-128	1.13225e-124	Up	K10950|1|8e-43|170|hst:105181297|ERO1-like protein alpha [EC:1.8.4.-]!K10976|5|7e-41|163|tad:TRIADDRAFT_19638|ERO1-like protein beta [EC:1.8.4.-]!K10950|1|7e-101|335|vcn:VOLCADRAFT_85971|ERO1-like protein alpha [EC:1.8.4.-]
red_GLEAN_10003441	1997	463.657	2112.58	2.18788	7.50734e-160	1.63421e-156	Up	K03542|1|1e-07|57.4|sly:101260830|photosystem II 22kDa protein!K03542|1|1e-07|57.4|sly:101260830|photosystem II 22kDa protein!K03542|1|1e-07|57.4|sly:101260830|photosystem II 22kDa protein!K03542|1|1e-07|57.4|sly:101260830|photosystem II 22kDa protein!K03542|1|1e-07|57.4|sly:101260830|photosystem II 22kDa protein!K03542|1|1e-07|57.4|sly:101260830|photosystem II 22kDa protein!K03542|1|1e-07|57.4|s…
red_GLEAN_10006323	2415	489.36	2100.22	2.10157	2.31195e-105	2.12921e-102	Up	K01652|1|8e-14|79.0|gmx:100800551|acetolactate synthase I/II/III large subunit [EC:2.2.1.6]
red_GLEAN_10021693	8948	983.384	1978.19	1.00835	1.10309e-22	8.02841e-21	Up	K03320|3|3e-75|266|nve:NEMVE_v1g173932|ammonium transporter, Amt family!K03320|1|0.0|601|cre:CHLREDRAFT_156131|ammonium transporter, Amt family!K03320|1|0.0|601|cre:CHLREDRAFT_156131|ammonium transporter, Amt family!K03320|1|0.0|601|cre:CHLREDRAFT_156131|ammonium transporter, Amt family
red_GLEAN_10014780	1410	976.374	1969.28	1.01217	4.55453e-35	6.60958e-33	Up	K06890|1|2e-08|58.5|gsl:Gasu_02750|uncharacterized protein!K03872|1|7e-22|94.7|vcn:VOLCADRAFT_73804|transcription elongation factor B, polypeptide 1
red_GLEAN_10012979	1454	885.984	1858.93	1.06912	3.69547e-38	6.145e-36	Up	K06215|2|2e-132|402|aqu:100632252|pyridoxal 5'-phosphate synthase pdxS subunit [EC:4.3.3.6]!K06215|1|0.0|530|vcn:VOLCADRAFT_109832|pyridoxal 5'-phosphate synthase pdxS subunit [EC:4.3.3.6]
red_GLEAN_10016214	1783	576.304	1754.75	1.60636	9.72374e-59	3.37442e-56	Up	K09553|1|3e-102|318|vvi:100854305|stress-induced-phosphoprotein 1
red_GLEAN_10019251	777	575.28	1696.76	1.56044	3.50056e-11	9.05192e-10	Up
BGI_novel_G004241	659	687.794	1663.6	1.27426	2.46726e-40	4.40885e-38	Up	K01183|1|3e-06|50.8|bvg:104883960|chitinase [EC:3.2.1.14]
BGI_novel_G004568	2129	580.882	1661.82	1.51644	5.92261e-53	1.66844e-50	Up	K18749|1|1e-06|55.1|olu:OSTLU_28052|protein LSM14
red_GLEAN_10005338	5076	3997.98	1645.22	-1.28099	1.24995e-75	7.12618e-73	Down	K11279|4|3e-26|117|cel:CELE_D2096.8|nucleosome assembly protein 1-like 1!K00274|1|1e-16|86.7|vcn:VOLCADRAFT_60905|monoamine oxidase [EC:1.4.3.4]!K11450|2|1e-06|55.8|dosa:Os08t0143400-01|lysine-specific histone demethylase 1A [EC:1.-.-.-]!K17839|4|2e-06|54.7|gmx:100790521|polyamine oxidase [EC:1.5.3.17 1.5.3.-]!K00274|1|9e-26|116|vcn:VOLCADRAFT_60905|monoamine oxidase [EC:1.4.3.4]!K11279|1|1e-87|2…
red_GLEAN_10003793	4025	190.081	1642.57	3.11127	1.38684e-09	2.98631e-08	Up	K07305|1|1e-33|131|dpx:DAPPUDRAFT_220708|peptide-methionine (R)-S-oxide reductase [EC:1.8.4.12]!K07305|1|5e-54|187|cre:CHLREDRAFT_116803|peptide-methionine (R)-S-oxide reductase [EC:1.8.4.12]
red_GLEAN_10016002	1138	5888.24	1641.45	-1.84286	9.422e-94	7.52032e-91	Down	K13195|2|2e-13|74.7|bfo:BRAFLDRAFT_71461|cold-inducible RNA-binding protein!K12741|1|6e-33|126|fve:101312443|heterogeneous nuclear ribonucleoprotein A1/A3!K12741|1|6e-33|126|fve:101312443|heterogeneous nuclear ribonucleoprotein A1/A3!K12741|1|6e-33|126|fve:101312443|heterogeneous nuclear ribonucleoprotein A1/A3!K12741|1|6e-33|126|fve:101312443|heterogeneous nuclear ribonucleoprotein A1/A3!K12741|…
BGI_novel_G003655	2405	608.878	1602.22	1.39585	0.000211873	0.00176034	Up	K05666|1|3e-19|95.1|tcc:TCM_006085|ATP-binding cassette, subfamily C (CFTR/MRP), member 2
BGI_novel_G003493	1700	176.843	1549.97	3.1317	4.18843e-129	5.57177e-126	Up	K15109|1|3e-149|436|cre:CHLREDRAFT_189430|solute carrier family 25 (mitochondrial carnitine/acylcarnitine transporter), member 20/29
BGI_novel_G001116	1381	3856.08	1544.8	-1.31971	1.99274e-57	6.72059e-55	Down	K13195|1|5e-44|155|pop:POPTR_0004s16260g|cold-inducible RNA-binding protein!K12741|2|1e-39|146|obr:102701775|heterogeneous nuclear ribonucleoprotein A1/A3
BGI_novel_G001709	2150	197.562	1535.99	2.95879	1.50501e-167	4.5047e-164	Up	K15109|1|9e-147|435|cre:CHLREDRAFT_189430|solute carrier family 25 (mitochondrial carnitine/acylcarnitine transporter), member 20/29
red_GLEAN_10010540	2088	493.174	1527.54	1.63104	1.05028e-60	3.86905e-58	Up	K11254|1|5e-64|206|umr:103665050|histone H4!K15746|1|6e-99|306|cvr:CHLNCDRAFT_24463|beta-carotene 3-hydroxylase [EC:1.14.13.129]!K11254|1|7e-62|204|mpp:MICPUCDRAFT_52643|histone H4
red_GLEAN_10003188	1582	712.419	1502.01	1.07609	1.12811e-29	1.23346e-27	Up
BGI_novel_G006642	2609	648.161	1469.16	1.18057	2.57447e-44	5.18032e-42	Up
red_GLEAN_10013171	2126	3343.17	1450.22	-1.20495	4.87612e-64	1.91408e-61	Down	K10134|2|5e-09|60.1|nvi:100119568|etoposide-induced 2.4 mRNA!K05658|1|1e-31|137|vcn:VOLCADRAFT_103054|ATP-binding cassette, subfamily B (MDR/TAP), member 1 [EC:3.6.3.44]!K11294|4|1e-22|102|aly:ARALYDRAFT_482714|nucleolin!K10134|1|3e-74|241|cre:CHLREDRAFT_56419|etoposide-induced 2.4 mRNA
red_GLEAN_10021578	4302	3405.11	1447.11	-1.23452	1.26318e-63	4.87852e-61	Down	K07562|1|7e-14|80.9|sbi:SORBI_03g046345|nonsense-mediated mRNA decay protein 3!K17917|3|9e-12|74.7|bdi:100846697|sorting nexin-1/2!K07562|1|6e-14|80.9|sbi:SORBI_03g046345|nonsense-mediated mRNA decay protein 3!K17917|2|7e-12|74.7|bdi:100846697|sorting nexin-1/2!K07562|1|6e-14|80.9|sbi:SORBI_03g046345|nonsense-mediated mRNA decay protein 3!K17917|2|7e-12|74.7|bdi:100846697|sorting nexin-1/2!K07562…
red_GLEAN_10005996	2966	552.035	1442.26	1.3855	2.37111e-43	4.57873e-41	Up	K07304|2|3e-44|159|hro:HELRODRAFT_87443|peptide-methionine (S)-S-oxide reductase [EC:1.8.4.11]!K07304|1|2e-77|256|cre:CHLREDRAFT_184206|peptide-methionine (S)-S-oxide reductase [EC:1.8.4.11]
BGI_novel_G000480	1877	566.23	1415.99	1.32235	2.98384e-36	4.60956e-34	Up
red_GLEAN_10019570	3127	467.255	1387.16	1.56985	1.90619e-54	5.92777e-52	Up	K07304|3|1e-34|136|hro:HELRODRAFT_87443|peptide-methionine (S)-S-oxide reductase [EC:1.8.4.11]!K14404|1|1e-08|62.0|mus:103988533|cleavage and polyadenylation specificity factor subunit 4!K12580|2|3e-08|60.8|bpg:Bathy16g00870|CCR4-NOT transcription complex subunit 3!K02184|5|2e-07|41.2|obr:102716797|formin 2!K07304|1|3e-77|255|cre:CHLREDRAFT_184206|peptide-methionine (S)-S-oxide reductase [EC:1.8.…
red_GLEAN_10021106	441	473.817	1366.84	1.52844	1.52617e-49	3.72898e-47	Up	K00799|2|1e-34|122|crg:105321515|glutathione S-transferase [EC:2.5.1.18]
red_GLEAN_10016790	2773	589.751	1345.09	1.18952	3.5758e-40	6.34242e-38	Up	K12891|1|3e-39|146|cre:CHLREDRAFT_190192|splicing factor, arginine/serine-rich 2!K12890|2|2e-10|66.2|pop:POPTR_0012s02870g|splicing factor, arginine/serine-rich 1/9!K12891|1|9e-40|146|cre:CHLREDRAFT_190192|splicing factor, arginine/serine-rich 2!K12890|2|5e-11|67.4|pop:POPTR_0012s02870g|splicing factor, arginine/serine-rich 1/9
red_GLEAN_10008485	1758	647.657	1316.8	1.02373	1.23217e-26	1.1708e-24	Up	K09517|1|4e-88|277|soc:105208073|DnaJ homolog subfamily B member 11!K09517|1|2e-143|432|cre:CHLREDRAFT_134606|DnaJ homolog subfamily B member 11!K09517|1|3e-147|426|cre:CHLREDRAFT_134606|DnaJ homolog subfamily B member 11
red_GLEAN_10013165	2995	301.634	1315.13	2.12433	1.5197e-13	5.13248e-12	Up	K14996|1|6e-09|63.9|cvr:CHLNCDRAFT_142340|solute carrier family 38 (sodium-coupled neutral amino acid transporter), member 10!K14996|1|6e-09|63.9|cvr:CHLNCDRAFT_142340|solute carrier family 38 (sodium-coupled neutral amino acid transporter), member 10!K14996|1|2e-10|67.0|cvr:CHLNCDRAFT_142340|solute carrier family 38 (sodium-coupled neutral amino acid transporter), member 10
red_GLEAN_10009411	994	14.2996	1309.56	6.51696	5.78497e-160	1.38521e-156	Up
red_GLEAN_10008589	4240	515.674	1299.93	1.33391	3.26121e-41	5.91589e-39	Up	K11320|1|2e-10|72.0|cin:100179495|E1A-binding protein p400 [EC:3.6.4.-]!K14439|1|1e-09|67.4|cre:CHLREDRAFT_6783|SWI/SNF-related matrix-associated actin-dependent regulator of chromatin subfamily A containing DEAD/H box 1 [EC:3.6.4.12]!K14306|3|2e-07|59.7|pda:103704036|nuclear pore complex protein Nup62!K11320|4|2e-07|60.1|mpp:MICPUCDRAFT_59573|E1A-binding protein p400 [EC:3.6.4.-]
red_GLEAN_10013930	1464	646.285	1295.51	1.00328	1.3965e-24	1.14517e-22	Up	K14497|1|6e-30|124|cre:CHLREDRAFT_121320|protein phosphatase 2C [EC:3.1.3.16]!K06890|1|3e-06|51.6|csl:COCSUDRAFT_42485|uncharacterized protein!K02184|2|4e-06|53.5|obr:102716797|formin 2!K06890|1|3e-06|51.6|csl:COCSUDRAFT_42485|uncharacterized protein!K02184|2|4e-06|53.5|obr:102716797|formin 2!K06890|1|3e-06|51.6|csl:COCSUDRAFT_42485|uncharacterized protein!K02184|2|4e-06|53.5|obr:102716797|formin…
BGI_novel_G000162	1810	533.805	1277.6	1.25906	3.21183e-47	6.99157e-45	Up	K05275|1|1e-25|111|mpp:MICPUCDRAFT_23830|pyridoxine 4-dehydrogenase [EC:1.1.1.65]
red_GLEAN_10021771	2431	527.42	1274.4	1.2728	1.09679e-35	1.67278e-33	Up	K02184|1|5e-18|81.6|pmum:103338465|formin 2!K01180|1|2e-08|62.0|vcn:VOLCADRAFT_88258|endo-1,3(4)-beta-glucanase [EC:3.2.1.6]!K00430|2|4e-08|60.5|obr:102718644|peroxidase [EC:1.11.1.7]!K02184|3|4e-08|60.8|fve:101305378|formin 2!K01180|1|2e-08|62.0|vcn:VOLCADRAFT_88258|endo-1,3(4)-beta-glucanase [EC:3.2.1.6]!K00430|2|4e-08|60.5|obr:102718644|peroxidase [EC:1.11.1.7]!K02184|3|5e-08|60.8|fve:10130537…
red_GLEAN_10019303	4655	594.246	1263.65	1.08846	6.98748e-37	1.10805e-34	Up	K12862|2|1e-93|318|hmg:100211391|pleiotropic regulator 1!K12862|1|9e-142|453|cmo:103497843|pleiotropic regulator 1!K12862|1|4e-120|393|ppp:PHYPADRAFT_173015|pleiotropic regulator 1!K12862|1|3e-125|407|cmo:103497843|pleiotropic regulator 1!K12862|1|2e-116|376|vcn:VOLCADRAFT_66651|pleiotropic regulator 1!K12862|1|2e-146|461|vcn:VOLCADRAFT_66651|pleiotropic regulator 1!K12862|1|9e-142|453|cmo:103497…
red_GLEAN_10010464	911	274.686	1253.12	2.18967	7.20774e-96	5.95135e-93	Up	K04507|1|7e-06|49.7|cmo:103487695|calcyclin binding protein
red_GLEAN_10009975	495	475.505	1236.59	1.37883	8.12841e-38	1.33312e-35	Up
red_GLEAN_10019442	7311	604.468	1225.25	1.01933	2.47631e-32	3.0883e-30	Up	K03301|1|0.0|820|vcn:VOLCADRAFT_79605|ATP:ADP antiporter, AAA family!K03301|1|0.0|820|vcn:VOLCADRAFT_79605|ATP:ADP antiporter, AAA family!K03301|1|0.0|820|vcn:VOLCADRAFT_79605|ATP:ADP antiporter, AAA family!K03301|1|0.0|820|vcn:VOLCADRAFT_79605|ATP:ADP antiporter, AAA family!K03301|1|0.0|820|vcn:VOLCADRAFT_79605|ATP:ADP antiporter, AAA family
red_GLEAN_10013463	3163	577.687	1220.5	1.07912	7.5133e-30	8.2906e-28	Up	K14497|1|5e-69|236|cre:CHLREDRAFT_121320|protein phosphatase 2C [EC:3.1.3.16]!K14497|1|5e-69|236|cre:CHLREDRAFT_121320|protein phosphatase 2C [EC:3.1.3.16]!K14497|1|5e-69|236|cre:CHLREDRAFT_121320|protein phosphatase 2C [EC:3.1.3.16]!K14497|1|5e-69|236|cre:CHLREDRAFT_121320|protein phosphatase 2C [EC:3.1.3.16]!K14497|1|5e-69|236|cre:CHLREDRAFT_121320|protein phosphatase 2C [EC:3.1.3.16]!K14497|1|…
BGI_novel_G004915	1533	477.285	1196.74	1.32619	6.37486e-08	1.09896e-06	Up
BGI_novel_G001308	2332	597.025	1196.25	1.00265	3.19882e-25	2.69703e-23	Up	K13348|1|2e-34|136|cre:CHLREDRAFT_148800|protein Mpv17
red_GLEAN_10013643	1415	528.592	1183.13	1.16238	4.45846e-27	4.30475e-25	Up
red_GLEAN_10018405	7496	234.157	1154.64	2.3019	3.46102e-81	2.23984e-78	Up	K08595|1|2e-17|96.3|obi:106881128|sentrin-specific protease 6 [EC:3.4.22.68]!K08596|5|4e-16|91.7|oaa:100089576|sentrin-specific protease 7 [EC:3.4.22.68]!K08596|1|3e-31|139|vcn:VOLCADRAFT_86350|sentrin-specific protease 7 [EC:3.4.22.68]!K10396|1|8e-08|60.5|vcn:VOLCADRAFT_93168|kinesin family member 5!K04520|2|5e-07|57.8|cre:CHLREDRAFT_153922|amyloid beta A4 protein!K05719|2|5e-07|57.8|cre:CHLREDR…
red_GLEAN_10003405	2826	284.978	1140.61	2.00088	3.94336e-71	2.05269e-68	Up	K15109|1|6e-29|126|aga:AgaP_AGAP009128|solute carrier family 25 (mitochondrial carnitine/acylcarnitine transporter), member 20/29!K15109|1|3e-140|434|cre:CHLREDRAFT_189430|solute carrier family 25 (mitochondrial carnitine/acylcarnitine transporter), member 20/29!K15109|1|8e-144|435|cre:CHLREDRAFT_189430|solute carrier family 25 (mitochondrial carnitine/acylcarnitine transporter), member 20/29!K15…
red_GLEAN_10010487	2070	419.938	1137.98	1.43822	6.56535e-49	1.55651e-46	Up	K10256|4|4e-49|174|adf:107344154|omega-6 fatty acid desaturase / acyl-lipid omega-6 desaturase (Delta-12 desaturase) [EC:1.14.19.6 1.14.19.22]!K10257|5|3e-48|171|lgi:LOTGIDRAFT_116269|acyl-lipid omega-3 desaturase [EC:1.14.19.25 1.14.19.35 1.14.19.36]!K10257|1|0.0|659|cre:CHLREDRAFT_56237|omega-3 fatty acid desaturase (delta-15 desaturase) [EC:1.14.19.-]
red_GLEAN_10018154	1827	2616.16	1125.28	-1.21716	7.84943e-70	3.91572e-67	Down	K01599|1|5e-36|144|dwi:Dwil_GK15945|uroporphyrinogen decarboxylase [EC:4.1.1.37]!K01599|1|0.0|563|cre:CHLREDRAFT_132194|uroporphyrinogen decarboxylase [EC:4.1.1.37]!K01599|1|0.0|563|cre:CHLREDRAFT_132194|uroporphyrinogen decarboxylase [EC:4.1.1.37]!K01599|1|0.0|563|cre:CHLREDRAFT_132194|uroporphyrinogen decarboxylase [EC:4.1.1.37]!K01599|1|0.0|563|cre:CHLREDRAFT_132194|uroporphyrinogen decarboxyl…
red_GLEAN_10021785	1453	470.47	1116.05	1.24622	9.44603e-27	9.04741e-25	Up	K01872|5|1e-07|60.5|hst:105181115|alanyl-tRNA synthetase [EC:6.1.1.7]!K00627|1|2e-15|75.9|mis:MICPUN_74622|pyruvate dehydrogenase E2 component (dihydrolipoamide acetyltransferase) [EC:2.3.1.12]!K00162|2|8e-14|78.2|mpp:MICPUCDRAFT_58821|pyruvate dehydrogenase E1 component beta subunit [EC:1.2.4.1]!K00627|1|2e-15|75.9|mis:MICPUN_74622|pyruvate dehydrogenase E2 component (dihydrolipoamide acetyltran…
red_GLEAN_10004357	1392	295.515	1113.4	1.91367	9.17143e-10	2.04288e-08	Up	K03231|1|0.0|679|xla:100036877|elongation factor 1-alpha
red_GLEAN_10003326	9239	57.3159	1092.15	4.25209	5.02024e-196	2.4042e-192	Up	K12319|2|8e-30|135|cmy:102931425|guanylate cyclase soluble subunit beta [EC:4.6.1.2]!K10704|1|2e-101|332|cre:CHLREDRAFT_205761|ubiquitin-conjugating enzyme E2 variant!K10704|1|2e-101|332|cre:CHLREDRAFT_205761|ubiquitin-conjugating enzyme E2 variant
BGI_novel_G002505	1398	478.293	1070.32	1.16208	2.62363e-26	2.42559e-24	Up	K03650|1|2e-08|60.8|bpg:Bathy07g00500|tRNA modification GTPase [EC:3.6.-.-]!K14713|5|4e-08|59.3|egu:105053156|solute carrier family 39 (zinc transporter), member 7
red_GLEAN_10011135	4430	4275.03	1069.16	-1.99946	9.02922e-109	9.82749e-106	Down	K13195|1|1e-14|79.0|bfo:BRAFLDRAFT_71461|cold-inducible RNA-binding protein!K12741|1|9e-33|132|pper:PRUPE_ppa010113mg|heterogeneous nuclear ribonucleoprotein A1/A3
red_GLEAN_10009961	2719	530.37	1068.29	1.01023	2.99424e-21	1.9643e-19	Up	K03301|1|0.0|845|vcn:VOLCADRAFT_79605|ATP:ADP antiporter, AAA family!K03301|1|0.0|845|vcn:VOLCADRAFT_79605|ATP:ADP antiporter, AAA family!K03301|1|0.0|641|vcn:VOLCADRAFT_79605|ATP:ADP antiporter, AAA family!K03301|1|0.0|845|vcn:VOLCADRAFT_79605|ATP:ADP antiporter, AAA family
red_GLEAN_10013950	2268	403.372	1062.6	1.39741	1.1157e-50	2.90385e-48	Up	K05016|1|0.0|583|cre:CHLREDRAFT_38456|chloride channel 7!K10257|1|0.0|660|cre:CHLREDRAFT_56237|omega-3 fatty acid desaturase (delta-15 desaturase) [EC:1.14.19.-]!K10257|1|0.0|660|cre:CHLREDRAFT_56237|omega-3 fatty acid desaturase (delta-15 desaturase) [EC:1.14.19.-]!K10257|1|0.0|660|cre:CHLREDRAFT_56237|omega-3 fatty acid desaturase (delta-15 desaturase) [EC:1.14.19.-]!K10257|1|0.0|660|cre:CHLRED…
red_GLEAN_10021432	1814	2098.48	1045.25	-1.0055	2.17357e-22	1.5444e-20	Down	K00012|5|0.0|580|cqu:CpipJ_CPIJ002992|UDPglucose 6-dehydrogenase [EC:1.1.1.22]!K00012|1|0.0|831|vcn:VOLCADRAFT_72551|UDPglucose 6-dehydrogenase [EC:1.1.1.22]
red_GLEAN_10002910	5914	448.672	1015.41	1.17833	3.36543e-28	3.44381e-26	Up	K05850|1|0.0|581|hmg:100206247|Ca2+ transporting ATPase, plasma membrane [EC:3.6.3.8]!K01537|1|0.0|1401|cre:CHLREDRAFT_189266|Ca2+-transporting ATPase [EC:3.6.3.8]!K01537|1|0.0|1314|vcn:VOLCADRAFT_104340|Ca2+-transporting ATPase [EC:3.6.3.8]
red_GLEAN_10020515	5201	413.25	1003.29	1.27965	5.9099e-34	8.22747e-32	Up	K12862|3|3e-91|311|bom:102284063|pleiotropic regulator 1!K12862|1|5e-141|449|cmo:103497843|pleiotropic regulator 1!K12862|1|4e-140|449|cmo:103497843|pleiotropic regulator 1!K12862|1|3e-124|399|aly:ARALYDRAFT_493295|pleiotropic regulator 1!K16278|1|1e-47|187|vcn:VOLCADRAFT_85781|E3 ubiquitin-protein ligase HOS1 [EC:2.3.2.27]!K02184|4|8e-14|79.0|pop:POPTR_0015s072202|formin 2!K16278|1|7e-36|146|vcn…
red_GLEAN_10004982	3027	456.712	998.314	1.12821	1.01405e-26	9.67386e-25	Up	K03260|3|1e-53|213|fch:102051871|translation initiation factor 4G!K03260|1|5e-100|345|csl:COCSUDRAFT_31629|translation initiation factor 4G!K03260|1|5e-100|345|csl:COCSUDRAFT_31629|translation initiation factor 4G
BGI_novel_G006643	2569	297.696	992.2	1.73679	7.55124e-44	1.49433e-41	Up
red_GLEAN_10006753	1014	314.77	979.297	1.63745	8.76361e-39	1.49889e-36	Up
red_GLEAN_10015148	2139	281.296	978.198	1.79804	3.4307e-68	1.54996e-65	Up
red_GLEAN_10004276	7793	473.91	970.1	1.03352	9.52913e-22	6.42746e-20	Up	K09284|1|9e-07|54.3|csl:COCSUDRAFT_10804|AP2-like factor, euAP2 lineage!K12878|4|6e-06|55.8|csl:COCSUDRAFT_64866|THO complex subunit 1!K09284|1|6e-10|63.5|csl:COCSUDRAFT_10804|AP2-like factor, euAP2 lineage!K09284|1|8e-07|54.3|csl:COCSUDRAFT_10804|AP2-like factor, euAP2 lineage!K12878|3|5e-06|55.8|csl:COCSUDRAFT_64866|THO complex subunit 1!K15190|4|9e-06|55.1|vcn:VOLCADRAFT_106861|7SK snRNA methy…
red_GLEAN_10015905	2025	441.708	938.419	1.08714	2.18012e-30	2.46241e-28	Up	K05928|1|8e-161|468|cvr:CHLNCDRAFT_26131|tocopherol O-methyltransferase [EC:2.1.1.95]
red_GLEAN_10020979	1383	424.725	922.7	1.11933	2.05465e-22	1.46424e-20	Up	K18059|1|0.0|704|cre:CHLREDRAFT_150514|sulfate transporter 4!K04079|1|6e-32|114|crb:CARUB_v100035111m|molecular chaperone HtpG!K04079|1|7e-163|509|vcn:VOLCADRAFT_73112|molecular chaperone HtpG!K04079|1|8e-161|503|vcn:VOLCADRAFT_73112|molecular chaperone HtpG!K18059|1|0.0|704|cre:CHLREDRAFT_150514|sulfate transporter 4!K18059|1|0.0|704|cre:CHLREDRAFT_150514|sulfate transporter 4!K18059|1|0.0|704|c…
red_GLEAN_10011799	1672	193.7	907.192	2.22759	1.96563e-76	1.14798e-73	Up
red_GLEAN_10004030	1606	51.6345	894.005	4.11388	2.27286e-166	6.04706e-163	Up	K03542|1|8e-08|57.4|gmx:100779417|photosystem II 22kDa protein
red_GLEAN_10007936	1343	340.498	889.863	1.38594	1.07465e-33	1.42169e-31	Up	K10408|1|0.0|1795|cfr:102513136|dynein heavy chain, axonemal!K18065|1|8e-16|77.0|csl:COCSUDRAFT_66432|Cdc25 family phosphatase [EC:3.1.3.48 1.20.4.-]!K10408|1|0.0|1986|cre:CHLREDRAFT_24252|dynein heavy chain, axonemal
red_GLEAN_10010795	1891	334.625	884.225	1.40187	1.05977e-37	1.7146e-35	Up	K04520|1|2e-07|58.2|ccp:CHC_T00010315001|amyloid beta A4 protein!K05719|1|2e-07|58.2|ccp:CHC_T00010315001|integrin beta 1!K06236|1|2e-07|58.2|ccp:CHC_T00010315001|collagen, type I/II/III/V/XI/XXIV/XXVII, alpha!K06256|1|2e-07|58.2|ccp:CHC_T00010315001|CD44 antigen!K06257|1|2e-07|58.2|ccp:CHC_T00010315001|syndecan 1!K06493|1|2e-07|58.2|ccp:CHC_T00010315001|integrin beta 3!K10601|3|3e-07|57.0|cvr:CH…
BGI_novel_G001805	1193	358.828	880.938	1.29575	2.34936e-34	3.32872e-32	Up	K09553|1|2e-66|224|cre:CHLREDRAFT_136069|stress-induced-phosphoprotein 1
BGI_novel_G002982	1219	340.675	876.514	1.36338	5.19505e-20	3.0791e-18	Up	K02184|1|5e-20|96.3|zma:103633391|formin 2!K05747|4|6e-20|93.2|vcn:VOLCADRAFT_88194|Wiskott-Aldrich syndrome protein
red_GLEAN_10006495	2329	403.574	873.826	1.11451	2.23765e-28	2.3095e-26	Up	K13348|1|1e-11|69.7|nvi:100114316|protein Mpv17!K13348|1|2e-34|136|cre:CHLREDRAFT_148800|protein Mpv17!K13348|1|2e-34|136|cre:CHLREDRAFT_148800|protein Mpv17
BGI_novel_G003355	2504	338.498	871.379	1.36415	3.17319e-35	4.69025e-33	Up
red_GLEAN_10007596	1091	6.19657	867.819	7.12978	1.32372e-113	1.50936e-110	Up
red_GLEAN_10016295	1060	13.3422	856.626	6.00459	6.14812e-133	8.6598e-130	Up
red_GLEAN_10011024	1919	124.189	846.97	2.76977	2.48166e-84	1.8007e-81	Up	K03969|1|1e-85|272|vcn:VOLCADRAFT_117015|phage shock protein A
red_GLEAN_10009645	3768	298.709	840.98	1.49333	3.3043e-46	6.94049e-44	Up	K00102|2|7e-09|66.2|tad:TRIADDRAFT_51388|D-lactate dehydrogenase (cytochrome) [EC:1.1.2.4]!K18930|1|0.0|1556|vcn:VOLCADRAFT_103047|D-lactate dehydrogenase!K18930|1|0.0|1556|vcn:VOLCADRAFT_103047|D-lactate dehydrogenase!K18930|1|0.0|1556|vcn:VOLCADRAFT_103047|D-lactate dehydrogenase!K18930|1|0.0|1556|vcn:VOLCADRAFT_103047|D-lactate dehydrogenase!K18930|1|0.0|1556|vcn:VOLCADRAFT_103047|D-lactate de…
red_GLEAN_10010394	2709	345.892	839.16	1.27862	4.21153e-35	6.14909e-33	Up	K03260|1|3e-15|87.8|lcm:102361647|translation initiation factor 4G!K03260|1|1e-46|184|vcn:VOLCADRAFT_80411|translation initiation factor 4G!K03260|1|9e-47|184|vcn:VOLCADRAFT_80411|translation initiation factor 4G!K03260|1|2e-54|193|vcn:VOLCADRAFT_80411|translation initiation factor 4G!K03260|1|9e-53|195|vcn:VOLCADRAFT_80411|translation initiation factor 4G
red_GLEAN_10003090	1354	1735.86	838.056	-1.05053	6.78541e-35	9.72914e-33	Down	K06891|1|3e-41|147|cre:CHLREDRAFT_170547|ATP-dependent Clp protease adaptor protein ClpS!K06891|1|3e-41|147|cre:CHLREDRAFT_170547|ATP-dependent Clp protease adaptor protein ClpS!K06891|1|3e-41|147|cre:CHLREDRAFT_170547|ATP-dependent Clp protease adaptor protein ClpS
red_GLEAN_10014249	3471	274.003	821.843	1.58467	1.50075e-47	3.35846e-45	Up	K11159|1|1e-143|449|cre:CHLREDRAFT_205922|carotenoid cleavage dioxygenase!K11159|1|1e-143|449|cre:CHLREDRAFT_205922|carotenoid cleavage dioxygenase!K11159|1|1e-143|449|cre:CHLREDRAFT_205922|carotenoid cleavage dioxygenase!K11159|1|1e-143|449|cre:CHLREDRAFT_205922|carotenoid cleavage dioxygenase!K11159|1|6e-144|449|cre:CHLREDRAFT_205922|carotenoid cleavage dioxygenase!K11159|1|6e-144|449|cre:CHLRE…
red_GLEAN_10011798	2151	362.668	818.622	1.17455	1.79734e-28	1.86309e-26	Up	K17796|1|6e-08|58.5|tca:661546|mitochondrial import inner membrane translocase subunit TIM21!K17796|1|3e-70|233|cre:CHLREDRAFT_192824|mitochondrial import inner membrane translocase subunit TIM21
red_GLEAN_10003917	3893	1654.36	816.056	-1.01953	2.36161e-26	2.20894e-24	Down	K21270|3|9e-56|213|soc:105194944|(R)-mandelonitrile oxidase [EC:1.1.3.49]!K15403|1|7e-31|133|fve:101305749|fatty acid omega-hydroxy dehydrogenase [EC:1.1.-.-]!K00108|2|1e-30|132|smo:SELMODRAFT_81946|choline dehydrogenase [EC:1.1.99.1]
red_GLEAN_10008936	1760	139.166	807.968	2.5375	9.62177e-68	4.26654e-65	Up	K20726|1|3e-27|111|soc:105203355|transmembrane protein 222
BGI_novel_G000371	1034	264.486	799.298	1.59554	9.33173e-30	1.02499e-27	Up
BGI_novel_G003717	1874	2903.03	794.185	-1.87001	1.2342e-66	5.27732e-64	Down
red_GLEAN_10010666	1813	5705.53	773.688	-2.88254	7.00959e-291	4.19612e-287	Down	K03062|1|9e-118|365|bmor:101740447|26S proteasome regulatory subunit T2!K03062|1|3e-116|366|cre:CHLREDRAFT_55138|26S proteasome regulatory subunit T2!K03062|1|3e-116|366|cre:CHLREDRAFT_55138|26S proteasome regulatory subunit T2!K03062|1|0.0|650|cre:CHLREDRAFT_55138|26S proteasome regulatory subunit T2!K03062|1|2e-76|239|cre:CHLREDRAFT_55138|26S proteasome regulatory subunit T2!K03062|1|2e-76|239|…
red_GLEAN_10010559	1522	352.231	772.435	1.13289	1.39144e-22	1.00659e-20	Up
red_GLEAN_10011023	1838	253.745	770.068	1.60161	1.65473e-43	3.24775e-41	Up	K03969|1|8e-86|270|vcn:VOLCADRAFT_117015|phage shock protein A!K03969|1|6e-76|257|vcn:VOLCADRAFT_117015|phage shock protein A!K03969|1|4e-85|270|vcn:VOLCADRAFT_117015|phage shock protein A!K03969|1|1e-80|270|vcn:VOLCADRAFT_117015|phage shock protein A!K03969|1|7e-80|268|vcn:VOLCADRAFT_117015|phage shock protein A
red_GLEAN_10012819	2541	360.506	757.729	1.07166	4.55985e-20	2.72284e-18	Up	K20166|2|6e-22|105|sko:102807197|TBC1 domain family member 2B!K14306|1|9e-11|69.3|pda:103704036|nuclear pore complex protein Nup62!K01533|2|2e-10|68.9|ota:Ot07g03370|Cu2+-exporting ATPase [EC:3.6.3.4]!K04520|3|5e-08|60.8|ccp:CHC_T00010315001|amyloid beta A4 protein!K05719|3|5e-08|60.8|ccp:CHC_T00010315001|integrin beta 1!K06236|3|5e-08|60.8|ccp:CHC_T00010315001|collagen, type I/II/III/V/XI/XXIV/X…
BGI_novel_G005292	3114	340.932	744.955	1.12767	2.97979e-18	1.58911e-16	Up
BGI_novel_G002643	2215	364.506	742.135	1.02574	1.83172e-12	5.48942e-11	Up	K13348|1|3e-34|135|cre:CHLREDRAFT_148800|protein Mpv17
BGI_novel_G005581	1928	2150.63	741.068	-1.53708	5.99768e-69	2.87229e-66	Down	K00472|1|2e-145|428|cre:CHLREDRAFT_166317|prolyl 4-hydroxylase [EC:1.14.11.2]
red_GLEAN_10018904	2609	327.804	734.759	1.16444	8.49202e-26	7.42582e-24	Up	K14165|1|4e-16|85.5|cmk:103191235|atypical dual specificity phosphatase [EC:3.1.3.16 3.1.3.48]!K14165|1|2e-40|150|mis:MICPUN_71544|atypical dual specificity phosphatase [EC:3.1.3.16 3.1.3.48]!K14165|1|7e-41|149|mis:MICPUN_71544|atypical dual specificity phosphatase [EC:3.1.3.16 3.1.3.48]
red_GLEAN_10008934	1706	364.139	731.8	1.00696	1.10133e-17	5.52859e-16	Up
red_GLEAN_10015709	10363	1839.24	730.18	-1.33279	2.50716e-66	1.05323e-63	Down	K14317|1|1e-44|183|mpp:MICPUCDRAFT_46822|nuclear pore complex protein Nup214!K05291|1|2e-52|206|vcn:VOLCADRAFT_107210|phosphatidylinositol glycan, class S!K14317|2|2e-27|127|mpp:MICPUCDRAFT_46822|nuclear pore complex protein Nup214!K14317|1|6e-31|139|mpp:MICPUCDRAFT_46822|nuclear pore complex protein Nup214
red_GLEAN_10016293	3783	1491.63	728.214	-1.03445	1.94845e-30	2.21117e-28	Down	K12887|1|2e-15|87.8|hgl:101702054|heterogeneous nuclear ribonucleoprotein M!K09276|1|5e-42|160|mpp:MICPUCDRAFT_60730|Y-box-binding protein 1!K09250|2|6e-25|108|egu:105059621|cellular nucleic acid-binding protein!K18754|3|1e-24|106|ppp:PHYPADRAFT_180264|protein lin-28!K09276|1|1e-45|171|mpp:MICPUCDRAFT_60730|Y-box-binding protein 1!K18754|2|2e-30|122|ppp:PHYPADRAFT_180264|protein lin-28!K09250|3|3…
BGI_novel_G003528	953	346.204	725.587	1.06753	1.34837e-14	5.14121e-13	Up	K04488|1|7e-66|207|olu:OSTLU_28911|nitrogen fixation protein NifU and related proteins
red_GLEAN_10020900	1075	295.813	709.172	1.26145	7.80882e-27	7.50933e-25	Up	K01942|1|3e-26|117|tup:102498435|biotin--protein ligase [EC:6.3.4.9 6.3.4.10 6.3.4.11 6.3.4.15]
BGI_novel_G004626	1016	311.273	708.954	1.18751	1.52945e-21	1.01448e-19	Up
red_GLEAN_10010882	7844	183.943	702.366	1.93296	2.66543e-49	6.38236e-47	Up	K11187|2|5e-20|95.9|mze:101469401|peroxiredoxin 5, atypical 2-Cys peroxiredoxin [EC:1.11.1.15]!K10396|1|2e-08|62.4|vcn:VOLCADRAFT_93168|kinesin family member 5!K04520|2|2e-07|58.9|vcn:VOLCADRAFT_118487|amyloid beta A4 protein!K05719|2|2e-07|58.9|vcn:VOLCADRAFT_118487|integrin beta 1!K06236|2|2e-07|58.9|vcn:VOLCADRAFT_118487|collagen, type I/II/III/V/XI/XXIV/XXVII, alpha!K06256|2|2e-07|58.9|vcn:VO…
BGI_novel_G004820	2418	324.858	682.251	1.07049	2.44099e-15	1.01065e-13	Up
BGI_novel_G001711	1859	81.3795	677.327	3.05711	1.88297e-64	7.51463e-62	Up	K15109|1|4e-148|435|cre:CHLREDRAFT_189430|solute carrier family 25 (mitochondrial carnitine/acylcarnitine transporter), member 20/29
red_GLEAN_10011898	2748	168.881	674.981	1.99884	1.49791e-50	3.85671e-48	Up	K13993|1|2e-16|80.1|vcn:VOLCADRAFT_106305|HSP20 family protein!K03969|1|1e-83|275|vcn:VOLCADRAFT_117015|phage shock protein A!K03969|1|1e-84|275|vcn:VOLCADRAFT_117015|phage shock protein A
red_GLEAN_10014849	1885	3235.07	669.167	-2.27336	1.33842e-21	8.95206e-20	Down	K00616|1|4e-80|261|ccp:CHC_T00000120001|transaldolase [EC:2.2.1.2]
BGI_novel_G005826	650	197.635	668.483	1.75805	3.66776e-44	7.3187e-42	Up
red_GLEAN_10010498	1550	1770.04	667.886	-1.40611	1.36888e-59	4.96633e-57	Down	K01953|1|3e-06|55.1|aga:AgaP_AGAP003833|asparagine synthase (glutamine-hydrolysing) [EC:6.3.5.4]
red_GLEAN_10016618	561	3.62694	664.576	7.51754	2.27196e-81	1.51117e-78	Up
red_GLEAN_10020965	2003	160.08	662.659	2.04947	3.88772e-53	1.13094e-50	Up	K11254|3|4e-62|208|umr:103665050|histone H4!K15746|1|1e-98|305|cvr:CHLNCDRAFT_24463|beta-carotene 3-hydroxylase [EC:1.14.13.129]!K15746|1|1e-98|305|cvr:CHLNCDRAFT_24463|beta-carotene 3-hydroxylase [EC:1.14.13.129]!K15746|1|3e-96|305|cvr:CHLNCDRAFT_24463|beta-carotene 3-hydroxylase [EC:1.14.13.129]!K15746|1|3e-96|305|cvr:CHLNCDRAFT_24463|beta-carotene 3-hydroxylase [EC:1.14.13.129]!K15746|1|3e-96|…
red_GLEAN_10004789	737	253.941	657.551	1.37261	1.98672e-34	2.83167e-32	Up	K07304|2|2e-12|72.4|lgi:LOTGIDRAFT_232500|peptide-methionine (S)-S-oxide reductase [EC:1.8.4.11]!K07304|1|2e-35|138|cre:CHLREDRAFT_184206|peptide-methionine (S)-S-oxide reductase [EC:1.8.4.11]!K07304|1|8e-29|111|cre:CHLREDRAFT_184206|peptide-methionine (S)-S-oxide reductase [EC:1.8.4.11]
red_GLEAN_10016788	1990	294.225	655.706	1.15613	1.89109e-25	1.62885e-23	Up	K12891|1|2e-39|146|cre:CHLREDRAFT_190192|splicing factor, arginine/serine-rich 2!K12890|2|6e-11|67.4|pop:POPTR_0012s02870g|splicing factor, arginine/serine-rich 1/9!K12891|1|1e-39|146|cre:CHLREDRAFT_190192|splicing factor, arginine/serine-rich 2!K12890|2|1e-10|66.2|pop:POPTR_0012s02870g|splicing factor, arginine/serine-rich 1/9
BGI_novel_G002484	1900	219.462	648.286	1.56266	7.76572e-34	1.05653e-31	Up	K07304|1|4e-71|232|cre:CHLREDRAFT_184206|peptide-methionine (S)-S-oxide reductase [EC:1.8.4.11]
BGI_novel_G005333	591	119.905	643.207	2.42339	9.57323e-63	3.63859e-60	Up	K15717|1|4e-09|57.8|ppp:PHYPADRAFT_163182|prostamide/prostaglandin F2alpha synthase [EC:1.11.1.20]
red_GLEAN_10011309	1738	1685.15	626.493	-1.42751	1.58635e-53	4.68953e-51	Down	K09583|3|4e-10|67.8|aqu:100634383|protein disulfide isomerase family A, member 5 [EC:5.3.4.1]!K09584|4|1e-08|62.8|nve:NEMVE_v1g239368|protein disulfide-isomerase A6 [EC:5.3.4.1]!K09580|5|3e-08|61.6|sko:100375752|protein disulfide-isomerase A1 [EC:5.3.4.1]!K05907|1|0.0|604|cre:CHLREDRAFT_131444|adenylyl-sulfate reductase (glutathione) [EC:1.8.4.9]
red_GLEAN_10004055	2873	2030.01	622.455	-1.70545	1.8061e-12	5.43305e-11	Down	K00616|1|2e-22|99.8|dmo:Dmoj_GI18849|transaldolase [EC:2.2.1.2]!K00616|1|7e-78|259|ccp:CHC_T00000120001|transaldolase [EC:2.2.1.2]!K00616|1|7e-78|259|ccp:CHC_T00000120001|transaldolase [EC:2.2.1.2]!K00616|1|8e-76|259|ccp:CHC_T00000120001|transaldolase [EC:2.2.1.2]!K00616|1|8e-76|259|ccp:CHC_T00000120001|transaldolase [EC:2.2.1.2]!K00616|1|8e-76|259|ccp:CHC_T00000120001|transaldolase [EC:2.2.1.2]!…
red_GLEAN_10008751	1635	174.998	622.302	1.83028	1.02856e-47	2.32348e-45	Up	K17841|3|6e-06|55.1|api:100161104|15-cis-phytoene synthase / lycopene beta-cyclase [EC:2.5.1.32 5.5.1.19]
red_GLEAN_10003052	1300	267.449	618.244	1.20891	0.000837876	0.00585267	Up	K05665|3|6e-21|105|obi:106876830|ATP-binding cassette, subfamily C (CFTR/MRP), member 1!K05667|5|2e-20|103|xma:102231360|ATP-binding cassette, subfamily C (CFTR/MRP), member 3!K05666|1|1e-135|442|olu:OSTLU_35503|ATP-binding cassette, subfamily C (CFTR/MRP), member 2!K05665|3|6e-124|412|mis:MICPUN_94915|ATP-binding cassette, subfamily C (CFTR/MRP), member 1!K05666|1|4e-77|271|olu:OSTLU_35503|ATP-b…
red_GLEAN_10002402	2546	1664.64	613.384	-1.44035	2.07552e-55	6.71598e-53	Down	K13302|2|3e-19|97.8|fab:101810101|serum/glucocorticoid-regulated kinase 1 [EC:2.7.11.1]!K01733|1|0.0|817|cre:CHLREDRAFT_127384|threonine synthase [EC:4.2.3.1]!K01733|1|0.0|817|cre:CHLREDRAFT_127384|threonine synthase [EC:4.2.3.1]
red_GLEAN_10003150	1918	222.525	608.9	1.45224	5.99451e-35	8.6469e-33	Up	K04771|1|1e-22|101|lve:103072277|serine protease Do [EC:3.4.21.107]!K08669|1|5e-38|148|sita:101768487|HtrA serine peptidase 2 [EC:3.4.21.108]!K08669|1|2e-31|130|sita:101768487|HtrA serine peptidase 2 [EC:3.4.21.108]
red_GLEAN_10008287	1740	72.02	607.672	3.07682	7.36226e-78	4.40723e-75	Up
BGI_novel_G003194	2734	284.285	606.98	1.09431	1.81705e-13	6.05978e-12	Up	K09584|1|3e-102|332|cre:CHLREDRAFT_195902|protein disulfide-isomerase A6 [EC:5.3.4.1]!K09510|2|6e-32|130|bpg:Bathy16g00510|DnaJ homolog subfamily B member 4!K09517|3|7e-31|128|cvr:CHLNCDRAFT_138873|DnaJ homolog subfamily B member 11!K03686|5|2e-29|126|cvr:CHLNCDRAFT_32970|molecular chaperone DnaJ
BGI_novel_G002122	1511	135.705	606.89	2.16096	6.36878e-12	1.77947e-10	Up	K04079|1|0.0|736|vcn:VOLCADRAFT_73112|molecular chaperone HtpG
red_GLEAN_10009065	978	240.675	602.47	1.3238	4.48295e-13	1.44474e-11	Up
red_GLEAN_10015180	3372	285.319	601.493	1.07597	6.94544e-21	4.44675e-19	Up	K06890|1|3e-34|139|api:100165572|uncharacterized protein!K04520|1|4e-11|71.2|ccp:CHC_T00010315001|amyloid beta A4 protein!K05719|1|4e-11|71.2|ccp:CHC_T00010315001|integrin beta 1!K06236|1|4e-11|71.2|ccp:CHC_T00010315001|collagen, type I/II/III/V/XI/XXIV/XXVII, alpha!K06256|1|4e-11|71.2|ccp:CHC_T00010315001|CD44 antigen!K06257|1|4e-11|71.2|ccp:CHC_T00010315001|syndecan 1!K06493|1|4e-11|71.2|ccp:CH…
BGI_novel_G004900	1242	273.664	600.26	1.13318	3.96403e-18	2.06345e-16	Up	K02184|1|1e-14|79.7|cam:101508170|formin 2
red_GLEAN_10022865	1245	279.75	594.022	1.08638	1.69444e-19	9.77673e-18	Up	K08057|1|3e-135|398|tsp:Tsp_03161|calreticulin
red_GLEAN_10003914	7366	283.161	590.926	1.06135	2.5478e-20	1.54058e-18	Up	K03334|1|1e-09|69.7|asn:102384392|L-amino-acid oxidase [EC:1.4.3.2]!K02293|1|0.0|845|vcn:VOLCADRAFT_88495|15-cis-phytoene desaturase [EC:1.3.5.5]!K02293|1|0.0|769|cre:CHLREDRAFT_78128|15-cis-phytoene desaturase [EC:1.3.5.5]!K02293|1|0.0|769|cre:CHLREDRAFT_78128|15-cis-phytoene desaturase [EC:1.3.5.5]
red_GLEAN_10006511	1141	11.2415	583.386	5.69754	3.25111e-105	2.88326e-102	Up
red_GLEAN_10005352	1628	198.716	580.855	1.54747	1.24901e-35	1.89288e-33	Up	K04520|1|2e-07|57.8|ccp:CHC_T00010315001|amyloid beta A4 protein!K05719|1|2e-07|57.8|ccp:CHC_T00010315001|integrin beta 1!K06236|1|2e-07|57.8|ccp:CHC_T00010315001|collagen, type I/II/III/V/XI/XXIV/XXVII, alpha!K06256|1|2e-07|57.8|ccp:CHC_T00010315001|CD44 antigen!K06257|1|2e-07|57.8|ccp:CHC_T00010315001|syndecan 1!K06493|1|2e-07|57.8|ccp:CHC_T00010315001|integrin beta 3!K00430|3|2e-07|57.0|obr:10…
red_GLEAN_10022620	1650	157.794	578.165	1.87344	1.11536e-48	2.61836e-46	Up
red_GLEAN_10016986	576	100.344	573.509	2.51486	1.59285e-42	2.97976e-40	Up	K15717|2|1e-13|71.6|ssc:100134955|prostamide/prostaglandin F2alpha synthase [EC:1.11.1.20]
red_GLEAN_10010248	1676	172.989	572.687	1.72706	9.66948e-34	1.28631e-31	Up	K01256|1|3e-09|63.5|smo:SELMODRAFT_407075|aminopeptidase N [EC:3.4.11.2]!K01256|1|3e-09|63.5|smo:SELMODRAFT_407075|aminopeptidase N [EC:3.4.11.2]!K01256|1|3e-09|63.5|smo:SELMODRAFT_407075|aminopeptidase N [EC:3.4.11.2]!K01256|1|3e-09|63.5|smo:SELMODRAFT_407075|aminopeptidase N [EC:3.4.11.2]!K01256|1|3e-09|63.5|smo:SELMODRAFT_407075|aminopeptidase N [EC:3.4.11.2]!K01256|1|3e-09|63.5|smo:SELMODRAFT…
red_GLEAN_10015602	1957	233.76	569.795	1.28542	1.29805e-18	7.09629e-17	Up	K00384|1|1e-79|278|rno:58819|thioredoxin reductase (NADPH) [EC:1.8.1.9]!K00384|1|5e-122|369|vcn:VOLCADRAFT_127304|thioredoxin reductase (NADPH) [EC:1.8.1.9]!K00384|1|0.0|706|cre:CHLREDRAFT_195914|thioredoxin reductase (NADPH) [EC:1.8.1.9]!K00384|1|0.0|706|cre:CHLREDRAFT_195914|thioredoxin reductase (NADPH) [EC:1.8.1.9]!K00384|1|0.0|706|cre:CHLREDRAFT_195914|thioredoxin reductase (NADPH) [EC:1.8.1…
red_GLEAN_10016758	3557	1255.46	568.527	-1.14291	2.51467e-26	2.34295e-24	Down	K00036|1|2e-83|273|lgi:LOTGIDRAFT_231049|glucose-6-phosphate 1-dehydrogenase [EC:1.1.1.49 1.1.1.363]!K00036|1|0.0|812|vcn:VOLCADRAFT_82038|glucose-6-phosphate 1-dehydrogenase [EC:1.1.1.49 1.1.1.363]
red_GLEAN_10008645	1545	1312.24	568.487	-1.20683	7.96041e-18	4.03839e-16	Down	K10956|3|0.0|674|tru:101061140|protein transport protein SEC61 subunit alpha
red_GLEAN_10011448	2471	274.835	566.497	1.0435	2.40344e-14	8.90872e-13	Up	K13679|1|0.0|811|vcn:VOLCADRAFT_72820|granule-bound starch synthase [EC:2.4.1.242]!K13679|1|0.0|659|vcn:VOLCADRAFT_72820|granule-bound starch synthase [EC:2.4.1.242]!K13679|1|0.0|659|vcn:VOLCADRAFT_72820|granule-bound starch synthase [EC:2.4.1.242]!K13679|1|0.0|695|vcn:VOLCADRAFT_72820|granule-bound starch synthase [EC:2.4.1.242]!K13679|1|0.0|811|vcn:VOLCADRAFT_72820|granule-bound starch synthase…
red_GLEAN_10018862	1499	1557.59	565.498	-1.46172	2.59683e-50	6.615e-48	Down	K02184|1|3e-08|60.5|zma:103633391|formin 2
red_GLEAN_10005642	4303	223.099	558.688	1.32436	1.74761e-23	1.34555e-21	Up	K08869|1|1e-12|78.2|tad:TRIADDRAFT_26675|aarF domain-containing kinase!K08869|1|0.0|651|cre:CHLREDRAFT_205743|aarF domain-containing kinase!K08869|1|5e-80|285|cre:CHLREDRAFT_205743|aarF domain-containing kinase!K08869|1|3e-79|281|vcn:VOLCADRAFT_40547|aarF domain-containing kinase
red_GLEAN_10009753	2081	1159.66	557.434	-1.05683	8.32712e-26	7.33062e-24	Down	K08798|1|7e-67|246|xma:102228858|MAP/microtubule affinity-regulating kinase [EC:2.7.11.1]!K19009|5|2e-66|237|lgi:LOTGIDRAFT_219153|serine/threonine-protein kinase SIK3 [EC:2.7.11.1]!K07198|1|6e-103|337|mis:MICPUN_68014|5'-AMP-activated protein kinase, catalytic alpha subunit [EC:2.7.11.11]!K07198|1|6e-103|337|mis:MICPUN_68014|5'-AMP-activated protein kinase, catalytic alpha subunit [EC:2.7.11.11]…
red_GLEAN_10006097	3114	246.65	556.55	1.17405	5.11239e-21	3.33559e-19	Up	K03909|1|4e-13|75.9|bmor:101736287|tissue factor pathway inhibitor!K02184|1|1e-18|97.1|mdm:103437854|formin 2!K02184|1|5e-19|97.1|mdm:103437854|formin 2
BGI_novel_G002322	1482	1452.12	554.877	-1.38792	6.74428e-51	1.77463e-48	Down	K13379|1|0.0|644|vcn:VOLCADRAFT_108916|reversibly glycosylated polypeptide / UDP-arabinopyranose mutase [EC:2.4.1.- 5.4.99.30]
red_GLEAN_10005235	2664	1313.25	551.568	-1.25153	8.54747e-39	1.47244e-36	Down	K06709|1|2e-09|62.8|hmg:100202975|jumonji domain-containing protein 2 [EC:1.14.11.-]!K06709|1|7e-26|117|cre:CHLREDRAFT_170309|jumonji domain-containing protein 2 [EC:1.14.11.-]!K06709|1|7e-26|117|cre:CHLREDRAFT_170309|jumonji domain-containing protein 2 [EC:1.14.11.-]!K06709|1|7e-26|117|cre:CHLREDRAFT_170309|jumonji domain-containing protein 2 [EC:1.14.11.-]!K06709|1|7e-26|117|cre:CHLREDRAFT_1703…
red_GLEAN_10022146	749	69.315	548.604	2.98453	1.5365e-14	5.81225e-13	Up
red_GLEAN_10010499	2567	1146.29	546.438	-1.06884	5.48637e-28	5.56657e-26	Down	K14317|1|2e-06|57.4|mpp:MICPUCDRAFT_46822|nuclear pore complex protein Nup214!K14437|2|6e-06|55.5|cre:CHLREDRAFT_150334|chromodomain-helicase-DNA-binding protein 7 [EC:3.6.4.12]!K14317|1|9e-07|57.4|mpp:MICPUCDRAFT_46822|nuclear pore complex protein Nup214!K14437|2|3e-06|55.5|cre:CHLREDRAFT_150334|chromodomain-helicase-DNA-binding protein 7 [EC:3.6.4.12]!K11593|3|9e-06|53.9|dosa:Os07t0188000-01|eu…
red_GLEAN_10020546	1641	183.031	543.042	1.56898	2.02267e-35	3.02706e-33	Up
BGI_novel_G002211	2631	234.775	542.407	1.2081	1.17657e-14	4.52213e-13	Up	K14611|1|3e-08|41.6|pper:PRUPE_ppa016541mg|solute carrier family 23 (nucleobase transporter), member 1/2
BGI_novel_G003796	2154	125.227	539.671	2.10753	2.72046e-47	5.97629e-45	Up	K10257|1|0.0|669|cre:CHLREDRAFT_56237|omega-3 fatty acid desaturase (delta-15 desaturase) [EC:1.14.19.-]
red_GLEAN_10019252	2738	182.573	538.804	1.56128	1.71954e-18	9.29447e-17	Up	K06013|4|3e-66|236|soc:105207854|STE24 endopeptidase [EC:3.4.24.84]!K06013|1|3e-54|197|vcn:VOLCADRAFT_78672|STE24 endopeptidase [EC:3.4.24.84]!K06013|1|7e-54|197|vcn:VOLCADRAFT_78672|STE24 endopeptidase [EC:3.4.24.84]!K06013|1|2e-90|298|vcn:VOLCADRAFT_78672|STE24 endopeptidase [EC:3.4.24.84]
red_GLEAN_10017272	4962	257.491	532.705	1.04882	1.08288e-15	4.64686e-14	Up	K11159|1|1e-52|197|vcn:VOLCADRAFT_85861|carotenoid cleavage dioxygenase!K11159|1|5e-42|168|cre:CHLREDRAFT_205922|carotenoid cleavage dioxygenase
red_GLEAN_10019641	1857	1063.01	530.475	-1.0028	6.17007e-25	5.11218e-23	Down	K10226|2|2e-29|127|crg:105330734|acyl-CoA 6-desaturase (Delta-6 desaturase) [EC:1.14.19.3]!K10225|5|8e-28|122|aml:100473208|fatty acid desaturase 3 (Delta-13 desaturase) [EC:1.14.19.-]
red_GLEAN_10019331	2035	1826.66	529.119	-1.78755	2.04443e-88	1.57165e-85	Down	K01953|1|3e-06|56.2|aga:AgaP_AGAP003833|asparagine synthase (glutamine-hydrolysing) [EC:6.3.5.4]
red_GLEAN_10009782	1447	1487	520.922	-1.51326	4.99236e-53	1.42312e-50	Down	K02184|1|2e-09|64.3|sot:102593556|formin 2
red_GLEAN_10004818	1122	185.876	520.665	1.48602	7.36172e-26	6.55303e-24	Up
red_GLEAN_10020485	1332	242.536	520.534	1.10179	1.62671e-15	6.8456e-14	Up
red_GLEAN_10008882	1787	241.611	517.457	1.09875	3.04409e-18	1.61979e-16	Up	K05770|3|9e-06|52.0|dpx:DAPPUDRAFT_301167|benzodiazapine receptor!K07185|1|2e-43|156|olu:OSTLU_8326|tryptophan-rich sensory protein!K05770|2|2e-12|68.9|cre:CHLREDRAFT_143874|benzodiazapine receptor!K07185|1|9e-44|156|olu:OSTLU_8326|tryptophan-rich sensory protein!K05770|2|2e-12|68.9|cre:CHLREDRAFT_143874|benzodiazapine receptor!K07185|1|9e-44|156|olu:OSTLU_8326|tryptophan-rich sensory protein!K05…
red_GLEAN_10017301	1854	246.275	512.438	1.05711	1.00792e-16	4.74158e-15	Up	K13126|1|4e-43|164|aly:ARALYDRAFT_348313|polyadenylate-binding protein!K02184|2|2e-08|60.1|zma:103633391|formin 2
red_GLEAN_10008411	1945	1260.83	509.174	-1.30815	1.91432e-43	3.72671e-41	Down	K01599|1|9e-37|146|dpo:Dpse_GA14829|uroporphyrinogen decarboxylase [EC:4.1.1.37]!K01599|1|0.0|565|cre:CHLREDRAFT_132194|uroporphyrinogen decarboxylase [EC:4.1.1.37]
red_GLEAN_10012197	1938	222.338	502.185	1.17547	7.81671e-20	4.5988e-18	Up	K10256|3|9e-78|253|adf:107344154|omega-6 fatty acid desaturase / acyl-lipid omega-6 desaturase (Delta-12 desaturase) [EC:1.14.19.6 1.14.19.22]!K10257|5|2e-45|167|lgi:LOTGIDRAFT_116269|acyl-lipid omega-3 desaturase [EC:1.14.19.25 1.14.19.35 1.14.19.36]!K10256|1|0.0|530|vcn:VOLCADRAFT_66373|omega-6 fatty acid desaturase (delta-12 desaturase) [EC:1.14.19.-]
red_GLEAN_10005369	1150	2510.3	499.782	-2.32849	3.83162e-26	3.51526e-24	Down	K00616|3|7e-17|81.3|dmo:Dmoj_GI18849|transaldolase [EC:2.2.1.2]!K00616|1|6e-80|253|ccp:CHC_T00000120001|transaldolase [EC:2.2.1.2]
red_GLEAN_10017710	1941	1025.74	499.374	-1.03847	2.95947e-29	3.17778e-27	Down	K17893|1|1e-152|451|vcn:VOLCADRAFT_79367|ubiquinol oxidase [EC:1.10.3.11]
BGI_novel_G006136	1894	243.812	493.005	1.01583	1.73211e-14	6.53154e-13	Up
red_GLEAN_10006014	2616	229.3	490.715	1.09765	5.12625e-11	1.30861e-09	Up	K14439|1|2e-08|62.4|cre:CHLREDRAFT_6783|SWI/SNF-related matrix-associated actin-dependent regulator of chromatin subfamily A containing DEAD/H box 1 [EC:3.6.4.12]!K11275|5|3e-08|59.7|cam:101507794|histone H1/5!K11275|1|4e-08|59.7|cam:101507794|histone H1/5!K03509|2|6e-08|60.8|vcn:VOLCADRAFT_116690|DNA polymerase eta [EC:2.7.7.7]!K14306|3|7e-08|60.5|cmo:103498773|nuclear pore complex protein Nup62…
BGI_novel_G004964	1604	224.526	485.916	1.11382	9.50075e-20	5.57587e-18	Up
red_GLEAN_10017472	3061	1538.09	483.47	-1.66964	3.24811e-54	9.97127e-52	Down	K00729|2|1e-14|81.6|bmor:101738398|dolichyl-phosphate beta-glucosyltransferase [EC:2.4.1.117]!K00729|1|4e-69|237|vcn:VOLCADRAFT_92792|dolichyl-phosphate beta-glucosyltransferase [EC:2.4.1.117]!K18635|4|1e-60|207|cre:CHLREDRAFT_191409|protein SPIRAL1 and related proteins!K00729|1|6e-69|237|vcn:VOLCADRAFT_92792|dolichyl-phosphate beta-glucosyltransferase [EC:2.4.1.117]!K18635|4|3e-62|212|cre:CHLRED…
red_GLEAN_10015171	2845	237.109	483.065	1.02666	4.68909e-16	2.07816e-14	Up	K05681|1|2e-23|114|hgl:101723225|ATP-binding cassette, subfamily G (WHITE), member 2!K05681|1|8e-15|83.2|mis:MICPUN_67033|ATP-binding cassette, subfamily G (WHITE), member 2!K02184|2|6e-12|75.1|csv:101215105|formin 2!K05681|1|8e-15|83.2|mis:MICPUN_67033|ATP-binding cassette, subfamily G (WHITE), member 2!K02184|2|7e-12|75.1|csv:101215105|formin 2!K05681|1|8e-15|83.2|mis:MICPUN_67033|ATP-binding c…
BGI_novel_G003652	1564	171.234	479.711	1.4862	0.000114201	0.00101542	Up	K05658|1|4e-08|59.7|vvi:104882259|ATP-binding cassette, subfamily B (MDR/TAP), member 1 [EC:3.6.3.44]!K05665|2|9e-08|58.9|fve:101313352|ATP-binding cassette, subfamily C (CFTR/MRP), member 1
red_GLEAN_10019907	4725	975.075	477.423	-1.03025	4.66406e-22	3.256e-20	Down	K16911|1|1e-102|352|asn:102376030|ATP-dependent RNA helicase DDX21 [EC:3.6.4.13]!K16911|1|0.0|593|csl:COCSUDRAFT_54896|ATP-dependent RNA helicase DDX21 [EC:3.6.4.13]!K16911|1|0.0|593|csl:COCSUDRAFT_54896|ATP-dependent RNA helicase DDX21 [EC:3.6.4.13]!K16911|1|0.0|607|csl:COCSUDRAFT_54896|ATP-dependent RNA helicase DDX21 [EC:3.6.4.13]!K16911|1|0.0|593|csl:COCSUDRAFT_54896|ATP-dependent RNA helicas…
red_GLEAN_10008247	2122	154.488	472.096	1.61158	6.24603e-30	6.92413e-28	Up	K12504|2|2e-63|212|sko:100366414|decaprenyl-diphosphate synthase subunit 1 [EC:2.5.1.91]!K05356|1|2e-177|514|vcn:VOLCADRAFT_57046|all-trans-nonaprenyl-diphosphate synthase [EC:2.5.1.84 2.5.1.85]
red_GLEAN_10019503	3626	171.937	470.037	1.4509	5.76504e-28	5.80016e-26	Up	K10736|3|3e-22|110|bfo:BRAFLDRAFT_76045|minichromosome maintenance protein 10!K02291|1|3e-145|446|vcn:VOLCADRAFT_97827|phytoene synthase [EC:2.5.1.32]!K02291|1|9e-142|446|vcn:VOLCADRAFT_97827|phytoene synthase [EC:2.5.1.32]
BGI_novel_G004383	1075	1050.04	467.835	-1.16638	1.08455e-28	1.12911e-26	Down	K02945|1|9e-12|69.7|dosa:Os05t0535800-00|small subunit ribosomal protein S1
BGI_novel_G001714	1844	32.1781	465.152	3.85355	1.89523e-81	1.29661e-78	Up	K15109|1|3e-143|422|cre:CHLREDRAFT_189430|solute carrier family 25 (mitochondrial carnitine/acylcarnitine transporter), member 20/29
red_GLEAN_10005796	1969	1013.9	464.189	-1.12713	2.13225e-23	1.63644e-21	Down
red_GLEAN_10013836	1032	202.99	456.227	1.16834	2.70156e-15	1.11018e-13	Up
BGI_novel_G002422	3833	147.455	450.392	1.6109	5.54244e-28	5.59973e-26	Up	K06627|1|1e-30|128|mpp:MICPUCDRAFT_31383|cyclin A!K05868|4|9e-27|118|eus:EUTSA_v10025241mg|cyclin B
red_GLEAN_10017257	5799	190.622	449.867	1.23878	1.69973e-20	1.04359e-18	Up	K02184|1|3e-19|98.2|sot:102593556|formin 2!K14317|5|1e-17|93.2|mpp:MICPUCDRAFT_46822|nuclear pore complex protein Nup214!K02184|1|2e-22|109|sot:102593556|formin 2!K09834|1|5e-145|458|vcn:VOLCADRAFT_42287|tocopherol cyclase [EC:5.5.1.24]!K09834|1|1e-116|379|vcn:VOLCADRAFT_42287|tocopherol cyclase [EC:5.5.1.24]!K09834|1|1e-116|379|vcn:VOLCADRAFT_42287|tocopherol cyclase [EC:5.5.1.24]
BGI_novel_G006278	1270	161.697	444.584	1.45916	1.13845e-23	8.85069e-22	Up	K09571|1|1e-14|79.3|smo:SELMODRAFT_110584|FK506-binding protein 4/5 [EC:5.2.1.8]
red_GLEAN_10017767	2074	156.03	442.764	1.50471	2.80341e-25	2.372e-23	Up
red_GLEAN_10006549	3234	133.91	442.641	1.72487	3.41379e-28	3.47844e-26	Up	K02184|1|7e-07|36.2|brp:103850667|formin 2!K02184|1|7e-07|36.2|brp:103850667|formin 2
red_GLEAN_10021752	1098	190.407	441.935	1.21474	6.44254e-13	2.04869e-11	Up
red_GLEAN_10020404	1852	206.076	438.86	1.09058	1.07427e-08	2.06448e-07	Up	K05666|1|7e-18|94.4|oaa:100090079|ATP-binding cassette, subfamily C (CFTR/MRP), member 2!K05667|2|4e-17|92.0|xma:102231360|ATP-binding cassette, subfamily C (CFTR/MRP), member 3!K05665|4|8e-17|90.9|bom:102280609|ATP-binding cassette, subfamily C (CFTR/MRP), member 1!K05666|1|2e-58|213|olu:OSTLU_35503|ATP-binding cassette, subfamily C (CFTR/MRP), member 2!K05665|2|6e-53|197|mis:MICPUN_94915|ATP-bi…
red_GLEAN_10008314	2468	201.021	432.024	1.10376	2.21023e-15	9.20415e-14	Up	K09539|2|3e-22|97.8|cmk:103187983|DnaJ homolog subfamily C member 19!K09535|4|7e-22|96.7|myb:102246364|DnaJ homolog subfamily C member 15!K03969|1|7e-86|275|vcn:VOLCADRAFT_117015|phage shock protein A!K03969|1|2e-84|275|vcn:VOLCADRAFT_117015|phage shock protein A
red_GLEAN_10012095	1852	181.18	430.048	1.24707	1.06507e-18	5.87631e-17	Up
red_GLEAN_10015082	2533	175.183	427.001	1.28538	1.13234e-20	7.0609e-19	Up	K13348|1|1e-11|70.1|aqu:100633910|protein Mpv17!K13348|1|2e-91|292|cre:CHLREDRAFT_182122|protein Mpv17!K13347|2|3e-15|80.9|ppp:PHYPADRAFT_161687|peroxisomal membrane protein 2
red_GLEAN_10012070	2538	168.406	419.645	1.31722	1.50692e-21	1.00231e-19	Up	K04771|1|6e-27|119|lve:103075408|serine protease Do [EC:3.4.21.107]
red_GLEAN_10014270	1866	175.489	419.023	1.25565	1.86306e-19	1.07238e-17	Up
red_GLEAN_10018551	4095	192.163	408.421	1.08773	2.46526e-14	9.09565e-13	Up	K06276|1|1e-57|216|sasa:106578264|3-phosphoinositide dependent protein kinase-1 [EC:2.7.11.1]!K06276|1|2e-140|429|cre:CHLREDRAFT_122463|3-phosphoinositide dependent protein kinase-1 [EC:2.7.11.1]!K06276|1|6e-135|429|cre:CHLREDRAFT_122463|3-phosphoinositide dependent protein kinase-1 [EC:2.7.11.1]!K06276|1|6e-135|429|cre:CHLREDRAFT_122463|3-phosphoinositide dependent protein kinase-1 [EC:2.7.11.1]…
red_GLEAN_10011615	2351	176.333	404.317	1.19718	8.41641e-17	3.97497e-15	Up	K00430|1|2e-06|55.1|sbi:SORBI_06g021550|peroxidase [EC:1.11.1.7]!K00430|1|2e-06|55.1|sbi:SORBI_06g021550|peroxidase [EC:1.11.1.7]!K00430|1|2e-06|55.1|sbi:SORBI_06g021550|peroxidase [EC:1.11.1.7]!K00430|1|2e-06|55.1|sbi:SORBI_06g021550|peroxidase [EC:1.11.1.7]
red_GLEAN_10020490	6940	199.263	400.143	1.00584	7.91079e-14	2.73339e-12	Up	K03334|1|1e-09|69.7|asn:102384392|L-amino-acid oxidase [EC:1.4.3.2]!K02293|1|0.0|739|cre:CHLREDRAFT_78128|15-cis-phytoene desaturase [EC:1.3.5.5]!K02293|1|0.0|847|vcn:VOLCADRAFT_88495|15-cis-phytoene desaturase [EC:1.3.5.5]!K02293|1|0.0|847|vcn:VOLCADRAFT_88495|15-cis-phytoene desaturase [EC:1.3.5.5]
red_GLEAN_10013141	10034	179.785	392.093	1.12492	3.81224e-15	1.53677e-13	Up	K19671|1|2e-80|301|sko:100368525|WD repeat-containing protein 19!K19671|1|4e-179|594|cre:CHLREDRAFT_143468|WD repeat-containing protein 19!K19671|1|0.0|676|cre:CHLREDRAFT_143468|WD repeat-containing protein 19!K19671|1|0.0|639|cre:CHLREDRAFT_143468|WD repeat-containing protein 19!K19671|1|0.0|651|cre:CHLREDRAFT_143468|WD repeat-containing protein 19!K19671|1|3e-179|594|cre:CHLREDRAFT_143468|WD re…
red_GLEAN_10002142	1716	1531.25	388.284	-1.97953	6.12029e-52	1.68449e-49	Down
red_GLEAN_10014542	748	174.89	380.713	1.12226	3.69604e-12	1.06372e-10	Up	K08597|2|4e-22|98.2|cin:100179196|sentrin-specific protease 8 [EC:3.4.22.68]!K00859|3|2e-17|85.9|cbr:CBG10005|dephospho-CoA kinase [EC:2.7.1.24]!K12891|1|4e-42|144|cre:CHLREDRAFT_190192|splicing factor, arginine/serine-rich 2!K12890|2|1e-11|66.2|pop:POPTR_0012s02870g|splicing factor, arginine/serine-rich 1/9
red_GLEAN_10019110	1404	1019.24	379.335	-1.42595	1.27132e-46	2.69396e-44	Down	K01953|1|6e-07|56.2|aga:AgaP_AGAP003833|asparagine synthase (glutamine-hydrolysing) [EC:6.3.5.4]
red_GLEAN_10007037	5899	104.831	379.06	1.85436	1.37675e-32	1.73507e-30	Up	K09834|1|1e-71|249|vcn:VOLCADRAFT_42287|tocopherol cyclase [EC:5.5.1.24]!K09834|1|1e-43|168|vcn:VOLCADRAFT_42287|tocopherol cyclase [EC:5.5.1.24]
red_GLEAN_10003520	3563	98.0668	372.299	1.92462	7.29265e-34	9.97843e-32	Up	K08869|2|6e-18|95.9|ocu:100358292|aarF domain-containing kinase!K15620|5|3e-17|94.4|gga:425072|golgi phosphoprotein 3!K08869|1|0.0|726|osa:4350081|aarF domain-containing kinase!K08869|1|0.0|726|osa:4350081|aarF domain-containing kinase!K08869|1|0.0|726|osa:4350081|aarF domain-containing kinase
red_GLEAN_10002498	1069	109.278	369.045	1.75579	8.19744e-31	9.52853e-29	Up	K07305|1|1e-22|102|hmg:100199946|peptide-methionine (R)-S-oxide reductase [EC:1.8.4.12]!K07305|1|8e-38|137|sot:102591898|peptide-methionine (R)-S-oxide reductase [EC:1.8.4.12]
BGI_novel_G002848	1169	140.163	361.365	1.36635	1.34599e-20	8.32807e-19	Up
BGI_novel_G000506	659	74.3473	359.86	2.27508	8.88807e-34	1.19564e-31	Up
red_GLEAN_10015911	2037	20.7011	350.341	4.08098	5.41065e-65	2.1959e-62	Up	K03969|1|4e-86|273|vcn:VOLCADRAFT_117015|phage shock protein A
red_GLEAN_10010413	3667	170.518	350.245	1.03844	9.49899e-13	2.96549e-11	Up	K03762|1|1e-66|230|vcn:VOLCADRAFT_55387|MFS transporter, MHS family, proline/betaine transporter!K03762|1|1e-37|150|vcn:VOLCADRAFT_55387|MFS transporter, MHS family, proline/betaine transporter!K03762|1|2e-68|240|vcn:VOLCADRAFT_55387|MFS transporter, MHS family, proline/betaine transporter!K03762|1|1e-121|385|vcn:VOLCADRAFT_55387|MFS transporter, MHS family, proline/betaine transporter!K03762|1|1…
red_GLEAN_10016962	4597	141.709	348.203	1.297	3.83607e-18	2.00119e-16	Up	K13095|1|3e-08|62.4|egu:105055402|splicing factor 1!K00430|2|4e-08|61.6|obr:102718644|peroxidase [EC:1.11.1.7]!K12418|3|5e-08|62.0|cre:CHLREDRAFT_32523|fatty acid desaturase (delta-4 desaturase) [EC:1.14.19.-]
red_GLEAN_10017934	2260	152.759	348.138	1.1884	7.05306e-15	2.75957e-13	Up
red_GLEAN_10004246	2012	796.357	347.434	-1.19668	4.78549e-22	3.32141e-20	Down	K15202|2|7e-22|105|sasa:106563236|general transcription factor 3C polypeptide 5 (transcription factor C subunit 1)!K08908|1|5e-128|382|vcn:VOLCADRAFT_103468|light-harvesting complex I chlorophyll a/b binding protein 2!K08910|3|9e-86|272|csl:COCSUDRAFT_52367|light-harvesting complex I chlorophyll a/b binding protein 4!K08908|1|1e-102|316|vcn:VOLCADRAFT_103468|light-harvesting complex I chlorophyll…
BGI_novel_G002438	938	170.177	346.594	1.02621	2.78972e-12	8.18627e-11	Up	K09571|1|4e-15|79.3|smo:SELMODRAFT_110584|FK506-binding protein 4/5 [EC:5.2.1.8]
red_GLEAN_10004190	4985	150.128	346.414	1.20631	4.69527e-16	2.07816e-14	Up	K02184|1|2e-06|45.1|mus:103992904|formin 2!K02184|1|2e-06|45.1|mus:103992904|formin 2
red_GLEAN_10012561	5138	2332.59	342.642	-2.76716	8.47585e-170	2.89934e-166	Down	K06124|5|2e-22|103|xma:102220236|phosphoethanolamine/phosphocholine phosphatase [EC:3.1.3.75]!K15731|1|4e-121|389|csl:COCSUDRAFT_62990|carboxy-terminal domain RNA polymerase II polypeptide A small phosphatase [EC:3.1.3.16]!K15731|1|6e-119|389|csl:COCSUDRAFT_62990|carboxy-terminal domain RNA polymerase II polypeptide A small phosphatase [EC:3.1.3.16]!K15731|1|4e-119|389|csl:COCSUDRAFT_62990|carbox…
red_GLEAN_10015051	3745	158.218	341.808	1.11128	4.40007e-14	1.5632e-12	Up	K08869|1|4e-19|99.4|xla:443831|aarF domain-containing kinase!K08869|1|1e-148|476|dosa:Os09t0250700-01|aarF domain-containing kinase!K13457|4|2e-144|464|vvi:100252764|disease resistance protein RPM1!K08869|1|2e-57|218|cme:CYME_CMP122C|aarF domain-containing kinase!K05747|1|6e-14|77.0|vcn:VOLCADRAFT_88194|Wiskott-Aldrich syndrome protein!K02184|1|1e-17|90.9|sly:101262608|formin 2!K02184|1|1e-17|90.…
BGI_novel_G006691	1221	891.328	340.418	-1.38865	4.62528e-42	8.51941e-40	Down
BGI_novel_G000943	3953	154.436	337.912	1.12964	1.28346e-13	4.38408e-12	Up	K08955|1|1e-07|60.1|zma:103635431|ATP-dependent metalloprotease [EC:3.4.24.-]!K13412|2|5e-06|54.7|dosa:Os05t0491900-00|calcium-dependent protein kinase [EC:2.7.11.1]
red_GLEAN_10010390	2355	770.083	334.605	-1.20255	6.42329e-29	6.77558e-27	Down	K01698|3|3e-51|186|mdo:100010623|porphobilinogen synthase [EC:4.2.1.24]!K01698|1|0.0|607|cre:CHLREDRAFT_186639|porphobilinogen synthase [EC:4.2.1.24]!K01698|1|0.0|607|cre:CHLREDRAFT_186639|porphobilinogen synthase [EC:4.2.1.24]
red_GLEAN_10007962	1560	759.331	330.658	-1.19939	2.16041e-23	1.65275e-21	Down
red_GLEAN_10000846	330	46.3075	328.781	2.82781	4.10145e-45	8.32282e-43	Up
red_GLEAN_10019038	5965	929.918	328.479	-1.5013	2.6412e-48	6.14014e-46	Down	K14563|1|5e-36|144|aqu:100636324|rRNA 2'-O-methyltransferase fibrillarin [EC:2.1.1.-]!K14563|1|5e-143|449|vcn:VOLCADRAFT_109131|rRNA 2'-O-methyltransferase fibrillarin [EC:2.1.1.-]!K14563|1|3e-64|223|cre:CHLREDRAFT_186463|rRNA 2'-O-methyltransferase fibrillarin [EC:2.1.1.-]
BGI_novel_G004685	876	43.7589	321.067	2.87523	8.30441e-33	1.05771e-30	Up	K15109|1|1e-101|304|cre:CHLREDRAFT_189430|solute carrier family 25 (mitochondrial carnitine/acylcarnitine transporter), member 20/29
red_GLEAN_10014872	1206	154.809	320.332	1.04908	4.32707e-11	1.10952e-09	Up	K02184|1|2e-07|55.1|pper:PRUPE_ppa000314mg|formin 2!K05747|3|4e-07|54.7|vcn:VOLCADRAFT_55197|Wiskott-Aldrich syndrome protein!K18754|4|8e-07|52.8|smo:SELMODRAFT_154869|protein lin-28!K13412|1|6e-06|52.0|dosa:Os05t0491900-00|calcium-dependent protein kinase [EC:2.7.11.1]
red_GLEAN_10011154	1632	107.108	315.549	1.5588	4.74184e-22	3.30068e-20	Up	K07950|2|2e-29|117|cqu:CpipJ_CPIJ019561|ADP-ribosylation factor-like protein 5B!K07950|1|9e-42|150|cre:CHLREDRAFT_195528|ADP-ribosylation factor-like protein 5B!K07950|1|6e-90|281|vcn:VOLCADRAFT_60588|ADP-ribosylation factor-like protein 5B!K07950|1|1e-89|281|vcn:VOLCADRAFT_60588|ADP-ribosylation factor-like protein 5B!K07950|1|1e-89|281|vcn:VOLCADRAFT_60588|ADP-ribosylation factor-like protein 5B
red_GLEAN_10007999	1581	137.792	314.188	1.18914	2.33368e-14	8.66358e-13	Up
red_GLEAN_10008813	2769	716.36	313.909	-1.19034	3.96151e-26	3.62054e-24	Down	K14824|4|3e-109|376|lav:100670481|ribosome biogenesis protein ERB1!K14824|1|0.0|798|cvr:CHLNCDRAFT_21212|ribosome biogenesis protein ERB1
BGI_novel_G005266	2008	134.632	312.832	1.21636	6.56622e-15	2.58599e-13	Up
red_GLEAN_10007053	1429	863.244	310.481	-1.47527	3.41278e-33	4.41725e-31	Down	K02184|1|1e-08|61.2|pvu:PHAVU_002G127300g|formin 2!K02184|1|1e-08|61.2|pvu:PHAVU_002G127300g|formin 2!K02184|1|1e-08|61.2|pvu:PHAVU_002G127300g|formin 2
red_GLEAN_10007233	3526	744.318	310.068	-1.26334	1.17349e-30	1.34446e-28	Down	K14563|1|2e-38|140|aqu:100636324|rRNA 2'-O-methyltransferase fibrillarin [EC:2.1.1.-]!K14563|1|6e-174|518|vcn:VOLCADRAFT_109131|rRNA 2'-O-methyltransferase fibrillarin [EC:2.1.1.-]
red_GLEAN_10010701	2591	147.425	301.531	1.03232	2.33323e-09	4.85818e-08	Up	K08675|1|5e-15|82.8|mtr:MTR_1g083990|Lon-like ATP-dependent protease [EC:3.4.21.-]!K14439|2|8e-06|53.1|cre:CHLREDRAFT_6783|SWI/SNF-related matrix-associated actin-dependent regulator of chromatin subfamily A containing DEAD/H box 1 [EC:3.6.4.12]!K08675|1|5e-20|99.8|mtr:MTR_1g083990|Lon-like ATP-dependent protease [EC:3.4.21.-]!K08675|1|5e-20|99.8|mtr:MTR_1g083990|Lon-like ATP-dependent protease […
red_GLEAN_10006137	1252	826.361	297.664	-1.47309	6.92765e-39	1.20205e-36	Down	K15430|1|3e-16|89.4|xtr:100497209|tRNA (guanine10-N2)-methyltransferase [EC:2.1.1.214]
BGI_novel_G003385	597	30.7627	297.579	3.27402	4.60412e-55	1.46994e-52	Up	K15109|1|8e-64|204|cre:CHLREDRAFT_189430|solute carrier family 25 (mitochondrial carnitine/acylcarnitine transporter), member 20/29
red_GLEAN_10020958	1773	629.429	296.151	-1.08771	1.13181e-20	7.0609e-19	Down	K12821|3|4e-49|196|hmg:100202599|pre-mRNA-processing factor 40!K02519|1|4e-08|60.5|olu:OSTLU_118781|translation initiation factor IF-2!K17679|2|2e-07|58.2|sot:102605904|ATP-dependent RNA helicase MSS116, mitochondrial [EC:3.6.4.13]!K12885|3|3e-07|55.8|pop:POPTR_0008s03290g|heterogeneous nuclear ribonucleoprotein G!K13172|4|5e-07|56.2|mpp:MICPUCDRAFT_69362|serine/arginine repetitive matrix protein…
red_GLEAN_10018408	1204	118.862	296.125	1.31692	5.7621e-15	2.29573e-13	Up	K00627|1|1e-16|76.3|mis:MICPUN_74622|pyruvate dehydrogenase E2 component (dihydrolipoamide acetyltransferase) [EC:2.3.1.12]!K00162|2|5e-16|80.9|mpp:MICPUCDRAFT_58821|pyruvate dehydrogenase E1 component beta subunit [EC:1.2.4.1]
red_GLEAN_10015925	1828	143.925	295.9	1.03979	1.71014e-11	4.54487e-10	Up
red_GLEAN_10007035	3748	693.461	295.79	-1.22924	1.2328e-23	9.55323e-22	Down	K05850|1|3e-23|114|hmg:100206247|Ca2+ transporting ATPase, plasma membrane [EC:3.6.3.8]!K01537|1|0.0|1167|vcn:VOLCADRAFT_88435|Ca2+-transporting ATPase [EC:3.6.3.8]!K01537|1|0.0|1167|vcn:VOLCADRAFT_88435|Ca2+-transporting ATPase [EC:3.6.3.8]!K01537|1|0.0|1167|vcn:VOLCADRAFT_88435|Ca2+-transporting ATPase [EC:3.6.3.8]!K01537|1|0.0|1167|vcn:VOLCADRAFT_88435|Ca2+-transporting ATPase [EC:3.6.3.8]!K01…
red_GLEAN_10014477	1458	121.244	295.75	1.28647	2.76495e-13	9.03228e-12	Up	K01942|1|2e-10|68.9|tup:102498435|biotin--protein ligase [EC:6.3.4.9 6.3.4.10 6.3.4.11 6.3.4.15]
red_GLEAN_10019726	1215	676.525	295.314	-1.19589	1.80602e-22	1.29476e-20	Down	K00797|3|1e-74|248|obi:106870124|spermidine synthase [EC:2.5.1.16]!K00797|1|1e-143|427|cre:CHLREDRAFT_206050|spermidine synthase [EC:2.5.1.16]!K00797|1|3e-167|483|cre:CHLREDRAFT_206050|spermidine synthase [EC:2.5.1.16]!K00797|1|4e-171|483|cre:CHLREDRAFT_206050|spermidine synthase [EC:2.5.1.16]!K00797|1|7e-171|483|cre:CHLREDRAFT_206050|spermidine synthase [EC:2.5.1.16]!K00797|1|7e-171|483|cre:CHLR…
red_GLEAN_10003223	1662	123.474	294.28	1.25298	2.703e-15	1.11018e-13	Up	K09553|1|7e-69|231|csab:103241929|stress-induced-phosphoprotein 1!K09553|1|1e-74|250|cre:CHLREDRAFT_136069|stress-induced-phosphoprotein 1
BGI_novel_G002350	1716	691.513	294.008	-1.2339	4.30816e-21	2.81855e-19	Down	K00717|1|1e-55|197|csl:COCSUDRAFT_68410|glycoprotein 6-alpha-L-fucosyltransferase [EC:2.4.1.68]!K17496|2|4e-22|104|cre:CHLREDRAFT_169672|mitochondrial import inner membrane translocase subunit TIM50
red_GLEAN_10014312	2558	137.909	292.965	1.08701	1.98966e-10	4.79299e-09	Up	K03505|1|6e-15|75.1|ota:Ot07g02450|DNA polymerase delta subunit 4!K03505|1|6e-15|75.1|ota:Ot07g02450|DNA polymerase delta subunit 4!K03505|1|6e-15|75.1|ota:Ot07g02450|DNA polymerase delta subunit 4
red_GLEAN_10007438	2937	110.049	290.818	1.40197	1.27563e-17	6.32403e-16	Up	K08956|1|2e-62|231|lgi:LOTGIDRAFT_127065|AFG3 family protein [EC:3.4.24.-]!K03798|1|5e-127|414|cvr:CHLNCDRAFT_136599|cell division protease FtsH [EC:3.4.24.-]!K03798|1|1e-86|300|cvr:CHLNCDRAFT_136599|cell division protease FtsH [EC:3.4.24.-]!K03798|1|2e-132|414|cvr:CHLNCDRAFT_136599|cell division protease FtsH [EC:3.4.24.-]
red_GLEAN_10021069	2142	781.661	288.287	-1.43904	6.57833e-34	9.10509e-32	Down	K14565|1|4e-153|456|lgi:LOTGIDRAFT_144966|nucleolar protein 58!K14565|1|0.0|704|vcn:VOLCADRAFT_102990|nucleolar protein 58!K14565|1|0.0|702|vcn:VOLCADRAFT_102990|nucleolar protein 58!K14565|1|0.0|702|vcn:VOLCADRAFT_102990|nucleolar protein 58!K14565|1|0.0|702|vcn:VOLCADRAFT_102990|nucleolar protein 58
red_GLEAN_10003599	2709	622.185	285.492	-1.12389	1.43113e-20	8.83206e-19	Down
BGI_novel_G002056	1045	645.624	284.848	-1.1805	7.27175e-23	5.34117e-21	Down
red_GLEAN_10014182	1429	717.664	283.665	-1.33912	7.54075e-22	5.11511e-20	Down	K02088|2|2e-117|346|lav:100669884|cyclin-dependent kinase 3 [EC:2.7.11.22]!K07760|1|0.0|550|vcn:VOLCADRAFT_103386|cyclin-dependent kinase [EC:2.7.11.22]
red_GLEAN_10002139	1959	122.518	283.492	1.21032	3.07171e-14	1.12465e-12	Up	K00384|1|3e-50|187|rno:58819|thioredoxin reductase (NADPH) [EC:1.8.1.9]!K00384|1|6e-164|489|cre:CHLREDRAFT_195914|thioredoxin reductase (NADPH) [EC:1.8.1.9]!K00384|1|0.0|707|cre:CHLREDRAFT_195914|thioredoxin reductase (NADPH) [EC:1.8.1.9]
red_GLEAN_10012067	3530	946.948	278.927	-1.7634	3.70855e-54	1.12407e-51	Down	K14735|1|6e-96|324|cre:CHLREDRAFT_184156|hephaestin [EC:1.16.3.1]!K14735|1|6e-96|324|cre:CHLREDRAFT_184156|hephaestin [EC:1.16.3.1]!K14735|1|0.0|628|cre:CHLREDRAFT_184156|hephaestin [EC:1.16.3.1]!K14735|1|0.0|779|cre:CHLREDRAFT_184156|hephaestin [EC:1.16.3.1]!K14735|1|0.0|870|cre:CHLREDRAFT_184156|hephaestin [EC:1.16.3.1]!K14735|1|0.0|781|cre:CHLREDRAFT_184156|hephaestin [EC:1.16.3.1]!K14735|1|0.…
BGI_novel_G003138	385	605.687	274.828	-1.14004	2.0037e-10	4.81714e-09	Down	K07034|1|1e-12|64.3|cre:CHLREDRAFT_115377|uncharacterized protein
red_GLEAN_10017114	989	121.498	270.012	1.15209	3.40286e-08	6.08489e-07	Up	K01595|1|3e-33|140|vcn:VOLCADRAFT_59445|phosphoenolpyruvate carboxylase [EC:4.1.1.31]!K01595|1|1e-26|114|vcn:VOLCADRAFT_59445|phosphoenolpyruvate carboxylase [EC:4.1.1.31]!K01595|1|1e-26|114|vcn:VOLCADRAFT_59445|phosphoenolpyruvate carboxylase [EC:4.1.1.31]
red_GLEAN_10006741	3661	590.786	267.301	-1.14417	7.42733e-20	4.3913e-18	Down	K14951|1|6e-11|73.6|hmg:100207264|cation-transporting ATPase 13A3/4/5 [EC:3.6.3.-]!K14951|1|2e-38|159|vcn:VOLCADRAFT_108270|cation-transporting ATPase 13A3/4/5 [EC:3.6.3.-]!K14950|3|1e-12|75.1|gsl:Gasu_38650|cation-transporting ATPase 13A1 [EC:3.6.3.-]!K14951|1|7e-16|87.4|cre:CHLREDRAFT_186680|cation-transporting ATPase 13A3/4/5 [EC:3.6.3.-]!K14951|1|2e-21|105|vcn:VOLCADRAFT_108270|cation-transpo…
red_GLEAN_10014743	1791	77.0503	257.351	1.73987	5.12005e-22	3.54334e-20	Up	K04771|1|2e-18|94.0|phd:102336195|serine protease Do [EC:3.4.21.107]!K08784|4|6e-15|83.2|tng:GSTEN00031557G001|HtrA serine peptidase 1 [EC:3.4.21.-]!K14810|1|3e-12|73.9|ota:Ot01g04880|ATP-dependent RNA helicase DDX56/DBP9 [EC:3.6.4.13]!K08669|2|9e-10|64.7|mus:103996468|HtrA serine peptidase 2 [EC:3.4.21.108]
red_GLEAN_10013633	1342	106.933	255.512	1.25669	3.40424e-11	8.82192e-10	Up	K04520|1|1e-09|64.7|ccp:CHC_T00010315001|amyloid beta A4 protein!K05719|1|1e-09|64.7|ccp:CHC_T00010315001|integrin beta 1!K06236|1|1e-09|64.7|ccp:CHC_T00010315001|collagen, type I/II/III/V/XI/XXIV/XXVII, alpha!K06256|1|1e-09|64.7|ccp:CHC_T00010315001|CD44 antigen!K06257|1|1e-09|64.7|ccp:CHC_T00010315001|syndecan 1!K06493|1|1e-09|64.7|ccp:CHC_T00010315001|integrin beta 3!K15168|4|6e-08|58.9|sita:1…
red_GLEAN_10003194	1444	93.5974	254.45	1.44284	1.80084e-15	7.55187e-14	Up	K01942|1|2e-10|69.7|tup:102498435|biotin--protein ligase [EC:6.3.4.9 6.3.4.10 6.3.4.11 6.3.4.15]
red_GLEAN_10015912	2466	29.4869	252.567	3.09852	2.62417e-42	4.871e-40	Up	K03969|1|2e-83|271|vcn:VOLCADRAFT_117015|phage shock protein A!K03969|1|2e-83|271|vcn:VOLCADRAFT_117015|phage shock protein A!K03969|1|6e-84|271|vcn:VOLCADRAFT_117015|phage shock protein A!K03969|1|5e-86|271|vcn:VOLCADRAFT_117015|phage shock protein A!K03969|1|6e-84|271|vcn:VOLCADRAFT_117015|phage shock protein A!K03969|1|2e-82|271|vcn:VOLCADRAFT_117015|phage shock protein A!K03969|1|2e-82|271|vc…
red_GLEAN_10005711	1491	99.1185	252.329	1.34808	4.85687e-12	1.3763e-10	Up
red_GLEAN_10011897	2127	24.8785	252.294	3.34213	7.3096e-48	1.66694e-45	Up	K03969|1|4e-69|231|vcn:VOLCADRAFT_117015|phage shock protein A
red_GLEAN_10010409	3317	114.891	250.527	1.1247	3.69124e-11	9.52444e-10	Up	K16669|1|2e-33|150|sko:102803069|protocadherin Fat 4!K13071|1|3e-73|258|csl:COCSUDRAFT_46572|pheophorbide a oxygenase [EC:1.14.12.20]!K13071|1|1e-74|258|csl:COCSUDRAFT_46572|pheophorbide a oxygenase [EC:1.14.12.20]!K13071|1|1e-74|258|csl:COCSUDRAFT_46572|pheophorbide a oxygenase [EC:1.14.12.20]!K13071|1|3e-74|258|csl:COCSUDRAFT_46572|pheophorbide a oxygenase [EC:1.14.12.20]
red_GLEAN_10011772	2198	97.0838	250.45	1.36722	1.00341e-10	2.49758e-09	Up	K03934|1|0.0|623|hgl:101698993|NADH dehydrogenase (ubiquinone) Fe-S protein 1 [EC:1.6.5.3 1.6.99.3]!K03934|1|1e-176|530|vcn:VOLCADRAFT_75683|NADH dehydrogenase (ubiquinone) Fe-S protein 1 [EC:1.6.5.3 1.6.99.3]!K03934|1|0.0|530|vcn:VOLCADRAFT_75683|NADH dehydrogenase (ubiquinone) Fe-S protein 1 [EC:1.6.5.3 1.6.99.3]
BGI_novel_G005565	1331	2.64438	250.179	6.56389	3.90247e-50	9.83627e-48	Up	K09527|1|2e-12|72.4|cvr:CHLNCDRAFT_25268|DnaJ homolog subfamily C member 7
BGI_novel_G002776	2331	54.2792	247.986	2.19178	3.94372e-29	4.197e-27	Up	K10257|1|0.0|666|cre:CHLREDRAFT_56237|omega-3 fatty acid desaturase (delta-15 desaturase) [EC:1.14.19.-]
red_GLEAN_10006191	771	25.1737	247.753	3.29891	4.22211e-47	9.10797e-45	Up	K01051|1|4e-10|63.2|gmx:100776781|pectinesterase [EC:3.1.1.11]!K01183|2|6e-09|59.3|bvg:104883960|chitinase [EC:3.2.1.14]!K00430|5|1e-08|58.5|dosa:Os04t0498700-01|peroxidase [EC:1.11.1.7]
red_GLEAN_10004695	2067	630.141	244.915	-1.36339	1.36171e-26	1.28878e-24	Down	K01711|1|4e-144|454|hro:HELRODRAFT_101345|GDPmannose 4,6-dehydratase [EC:4.2.1.47]!K01711|1|0.0|554|csl:COCSUDRAFT_66696|GDPmannose 4,6-dehydratase [EC:4.2.1.47]!K01711|1|0.0|529|csl:COCSUDRAFT_66696|GDPmannose 4,6-dehydratase [EC:4.2.1.47]!K01711|1|2e-170|529|csl:COCSUDRAFT_66696|GDPmannose 4,6-dehydratase [EC:4.2.1.47]!K02548|1|5e-31|130|csl:COCSUDRAFT_57519|1,4-dihydroxy-2-naphthoate octapreny…
BGI_novel_G003629	1506	517.413	241.269	-1.10067	6.34469e-09	1.25246e-07	Down
red_GLEAN_10006197	4069	117.163	240.614	1.0382	1.06789e-09	2.35674e-08	Up	K08857|1|1e-38|152|nve:NEMVE_v1g79897|NIMA (never in mitosis gene a)-related kinase 1/4/5 [EC:2.7.11.1]!K08857|1|3e-45|165|vcn:VOLCADRAFT_34315|NIMA (never in mitosis gene a)-related kinase [EC:2.7.11.1]!K08857|1|3e-45|165|vcn:VOLCADRAFT_34315|NIMA (never in mitosis gene a)-related kinase [EC:2.7.11.1]!K08857|1|3e-45|165|vcn:VOLCADRAFT_34315|NIMA (never in mitosis gene a)-related kinase [EC:2.7.1…
red_GLEAN_10013884	2751	555.834	239.84	-1.21258	2.87423e-23	2.17109e-21	Down	K11131|1|0.0|531|cmk:103177254|H/ACA ribonucleoprotein complex subunit 4 [EC:5.4.99.-]!K11131|1|0.0|739|vcn:VOLCADRAFT_79364|H/ACA ribonucleoprotein complex subunit 4 [EC:5.4.99.-]
red_GLEAN_10007212	8907	97.1108	235.505	1.27806	2.87209e-07	4.46431e-06	Up	K14317|1|2e-19|100|mpp:MICPUCDRAFT_46822|nuclear pore complex protein Nup214!K14306|3|6e-10|68.6|vcn:VOLCADRAFT_105669|nuclear pore complex protein Nup62!K12400|4|1e-08|64.7|cre:CHLREDRAFT_195459|AP-4 complex subunit epsilon-1!K14317|1|3e-19|100|mpp:MICPUCDRAFT_46822|nuclear pore complex protein Nup214!K14306|3|7e-10|68.6|vcn:VOLCADRAFT_105669|nuclear pore complex protein Nup62!K12400|4|1e-08|64.…
red_GLEAN_10015084	1708	524.232	235.173	-1.15649	2.30739e-15	9.59211e-14	Down	K14439|1|8e-15|84.0|cre:CHLREDRAFT_6783|SWI/SNF-related matrix-associated actin-dependent regulator of chromatin subfamily A containing DEAD/H box 1 [EC:3.6.4.12]!K14317|5|1e-14|83.2|mpp:MICPUCDRAFT_46822|nuclear pore complex protein Nup214!K14439|1|8e-17|90.5|cre:CHLREDRAFT_6783|SWI/SNF-related matrix-associated actin-dependent regulator of chromatin subfamily A containing DEAD/H box 1 [EC:3.6.4…
red_GLEAN_10010812	2170	500.781	234.733	-1.09316	4.06031e-18	2.10898e-16	Down	K17681|2|5e-79|271|tad:TRIADDRAFT_26755|ATPase family AAA domain-containing protein 3A/B!K17681|1|0.0|832|vcn:VOLCADRAFT_64976|ATPase family AAA domain-containing protein 3A/B!K17681|1|0.0|832|vcn:VOLCADRAFT_64976|ATPase family AAA domain-containing protein 3A/B!K17681|1|0.0|832|vcn:VOLCADRAFT_64976|ATPase family AAA domain-containing protein 3A/B!K17681|1|0.0|659|vcn:VOLCADRAFT_64976|ATPase fami…
BGI_novel_G001369	889	63.4351	233.005	1.87701	8.66277e-18	4.37616e-16	Up	K02184|1|3e-11|67.4|cam:101508170|formin 2!K13098|3|2e-10|64.3|bvg:104900228|RNA-binding protein FUS
BGI_novel_G002120	1177	34.4129	231.671	2.75105	1.19586e-31	1.43893e-29	Up	K04079|1|3e-120|367|vcn:VOLCADRAFT_73112|molecular chaperone HtpG
BGI_novel_G002119	1177	34.4129	231.671	2.75105	1.19586e-31	1.43893e-29	Up	K04079|1|3e-120|367|vcn:VOLCADRAFT_73112|molecular chaperone HtpG
BGI_novel_G002118	1177	34.4129	231.671	2.75105	1.19586e-31	1.43893e-29	Up	K04079|1|3e-120|367|vcn:VOLCADRAFT_73112|molecular chaperone HtpG
red_GLEAN_10021775	3240	717.692	229.111	-1.64732	1.00457e-45	2.07367e-43	Down	K16911|1|4e-107|359|asn:102376030|ATP-dependent RNA helicase DDX21 [EC:3.6.4.13]!K16911|1|0.0|609|csl:COCSUDRAFT_54896|ATP-dependent RNA helicase DDX21 [EC:3.6.4.13]!K16911|1|0.0|596|csl:COCSUDRAFT_54896|ATP-dependent RNA helicase DDX21 [EC:3.6.4.13]!K16911|1|0.0|596|csl:COCSUDRAFT_54896|ATP-dependent RNA helicase DDX21 [EC:3.6.4.13]!K16911|1|0.0|596|csl:COCSUDRAFT_54896|ATP-dependent RNA helicas…
BGI_novel_G003357	1598	666.725	228.421	-1.5454	2.51408e-29	2.7117e-27	Down	K13379|1|0.0|643|vcn:VOLCADRAFT_108916|reversibly glycosylated polypeptide / UDP-arabinopyranose mutase [EC:2.4.1.- 5.4.99.30]
red_GLEAN_10018584	2844	665.405	227.954	-1.54549	2.09939e-29	2.285e-27	Down	K07304|1|2e-07|57.8|dre:793910|peptide-methionine (S)-S-oxide reductase [EC:1.8.4.11]!K07304|1|2e-36|136|cvr:CHLNCDRAFT_25450|peptide-methionine (S)-S-oxide reductase [EC:1.8.4.11]!K07304|1|3e-35|136|cvr:CHLNCDRAFT_25450|peptide-methionine (S)-S-oxide reductase [EC:1.8.4.11]!K07304|1|2e-35|136|cvr:CHLNCDRAFT_25450|peptide-methionine (S)-S-oxide reductase [EC:1.8.4.11]
red_GLEAN_10011164	949	4.97486	226.897	5.51124	4.37432e-50	1.09107e-47	Up
red_GLEAN_10010234	3469	468.163	223.192	-1.06872	1.41228e-16	6.54101e-15	Down	K14306|1|2e-15|85.5|vvi:100265039|nuclear pore complex protein Nup62
red_GLEAN_10021680	1425	11.1797	222.939	4.31769	2.56456e-47	5.68596e-45	Up	K11153|1|2e-37|145|crg:105323007|retinol dehydrogenase 12 [EC:1.1.1.300]!K11161|3|1e-36|143|spu:593999|retinol dehydrogenase 13 [EC:1.1.1.300]!K11162|1|6e-91|282|cvr:CHLNCDRAFT_26048|retinol dehydrogenase 14 [EC:1.1.1.-]!K19329|2|4e-60|202|brp:103834281|WW domain-containing oxidoreductase!K00100|3|4e-58|197|olu:OSTLU_36252|!K11162|1|7e-74|239|cvr:CHLNCDRAFT_26048|retinol dehydrogenase 14 [EC:1.1.…
BGI_novel_G006236	1705	63.2219	221.931	1.81161	4.13721e-19	2.34752e-17	Up
BGI_novel_G003541	2329	461.905	221.625	-1.05947	7.93367e-12	2.19367e-10	Down	K02519|1|4e-06|54.3|bpg:Bathy09g02060|translation initiation factor IF-2
red_GLEAN_10009441	2367	87.773	220.835	1.33112	1.68251e-12	5.11265e-11	Up
red_GLEAN_10016319	522	104.915	213.452	1.0247	2.13426e-07	3.37995e-06	Up
BGI_novel_G001580	2400	726.584	213.116	-1.76949	8.09832e-43	1.52688e-40	Down	K14611|1|3e-18|92.8|atr:18446972|solute carrier family 23 (nucleobase transporter), member 1/2
red_GLEAN_10005958	3867	90.0755	211.537	1.23171	5.80784e-11	1.46852e-09	Up
red_GLEAN_10017768	2337	88.9402	210.333	1.24177	5.99848e-11	1.51512e-09	Up	K14306|1|2e-07|58.2|vcn:VOLCADRAFT_105669|nuclear pore complex protein Nup62!K11789|2|9e-06|53.1|vcn:VOLCADRAFT_116053|HIV-1 Vpr-binding protein!K14306|1|5e-07|57.4|vcn:VOLCADRAFT_105669|nuclear pore complex protein Nup62
red_GLEAN_10017704	3412	459.24	209.658	-1.13121	2.92919e-15	1.19285e-13	Down	K07243|1|9e-109|353|cre:CHLREDRAFT_137142|high-affinity iron transporter!K07243|1|1e-108|353|cre:CHLREDRAFT_137142|high-affinity iron transporter
red_GLEAN_10019153	2481	441.156	208.708	-1.0798	2.76575e-16	1.24955e-14	Down
BGI_novel_G004690	1461	87.0555	208.016	1.25668	1.8323e-10	4.43176e-09	Up
red_GLEAN_10023052	2333	464.353	207.691	-1.16078	1.10686e-18	6.09281e-17	Down	K09903|1|2e-106|332|cre:CHLREDRAFT_141571|uridylate kinase [EC:2.7.4.22]
BGI_novel_G002121	912	72.1532	204.101	1.50015	0.00664102	0.0338525	Up	K04079|1|0.0|534|vcn:VOLCADRAFT_73112|molecular chaperone HtpG
red_GLEAN_10015211	1508	76.9527	203.717	1.40452	6.30611e-14	2.19477e-12	Up	K14306|1|2e-09|65.5|bdi:100835393|nuclear pore complex protein Nup62!K05747|4|5e-06|53.9|zma:103649171|Wiskott-Aldrich syndrome protein
red_GLEAN_10003710	6267	612.07	203.6	-1.58796	9.40169e-31	1.08755e-28	Down	K02184|1|1e-20|103|pvu:PHAVU_002G127300g|formin 2!K02184|1|3e-16|89.4|csv:101215105|formin 2
red_GLEAN_10015212	1199	80.373	202.242	1.3313	2.69761e-11	7.03642e-10	Up
red_GLEAN_10004905	1661	511.811	200.102	-1.35487	8.49729e-26	7.42582e-24	Down	K07375|3|2e-146|420|cmy:102947940|tubulin beta!K07375|1|0.0|894|cre:CHLREDRAFT_129868|tubulin beta!K07375|1|0.0|894|cre:CHLREDRAFT_129868|tubulin beta!K07375|1|0.0|894|cre:CHLREDRAFT_129868|tubulin beta!K07375|1|0.0|894|cre:CHLREDRAFT_129868|tubulin beta!K07375|1|0.0|894|cre:CHLREDRAFT_129868|tubulin beta!K07375|1|0.0|894|cre:CHLREDRAFT_129868|tubulin beta!K07375|1|0.0|894|cre:CHLREDRAFT_129868|t…
red_GLEAN_10002202	3010	553.86	195.717	-1.50075	5.41871e-31	6.39167e-29	Down
red_GLEAN_10015072	807	430.527	195.52	-1.13879	0.000616994	0.00446747	Down	K04802|1|2e-120|349|obi:106869688|proliferating cell nuclear antigen
red_GLEAN_10020950	2112	441.401	194.708	-1.18077	3.34976e-19	1.90522e-17	Down	K13412|1|2e-07|57.8|dosa:Os05t0491900-00|calcium-dependent protein kinase [EC:2.7.11.1]!K11714|2|5e-06|52.8|csl:COCSUDRAFT_63537|rhamnogalacturonan II specific xylosyltransferase [EC:2.4.2.-]
red_GLEAN_10014425	858	70.3211	194.422	1.46716	2.75686e-12	8.11968e-11	Up	K04771|1|3e-30|123|lve:103075408|serine protease Do [EC:3.4.21.107]
red_GLEAN_10006881	2705	54.9202	193.707	1.81846	2.27272e-13	7.52702e-12	Up	K02321|1|9e-73|265|vcn:VOLCADRAFT_107349|DNA polymerase alpha subunit B!K11718|2|6e-16|87.0|vcn:VOLCADRAFT_105823|UDP-glucose:glycoprotein glucosyltransferase [EC:2.4.1.-]
red_GLEAN_10005712	2383	82.3912	193.58	1.23237	1.5097e-10	3.69252e-09	Up
BGI_novel_G006331	925	92.0887	192.09	1.06069	3.27596e-08	5.88028e-07	Up	K14165|1|5e-09|58.2|mis:MICPUN_71544|atypical dual specificity phosphatase [EC:3.1.3.16 3.1.3.48]
BGI_novel_G005823	1305	83.7269	192.048	1.19771	5.38072e-08	9.33634e-07	Up	K01830|1|9e-18|85.1|vcn:VOLCADRAFT_109826|prostaglandin-H2 D-isomerase [EC:5.3.99.2]
red_GLEAN_10008881	2005	67.3807	191.57	1.50746	9.67799e-15	3.74377e-13	Up	K08869|1|2e-24|115|dpo:Dpse_GA20483|aarF domain-containing kinase!K14439|1|7e-32|135|cre:CHLREDRAFT_6783|SWI/SNF-related matrix-associated actin-dependent regulator of chromatin subfamily A containing DEAD/H box 1 [EC:3.6.4.12]!K14439|1|1e-30|133|cre:CHLREDRAFT_6783|SWI/SNF-related matrix-associated actin-dependent regulator of chromatin subfamily A containing DEAD/H box 1 [EC:3.6.4.12]
red_GLEAN_10009308	2759	418.895	190.491	-1.13687	1.41369e-15	5.99127e-14	Down	K08994|1|3e-14|77.0|mis:MICPUN_88715|putative membrane protein!K08994|1|2e-14|77.0|mis:MICPUN_88715|putative membrane protein!K08994|1|5e-10|64.3|mis:MICPUN_88715|putative membrane protein!K02184|2|1e-08|62.8|sly:101262608|formin 2!K00430|4|7e-08|59.7|dosa:Os04t0498700-01|peroxidase [EC:1.11.1.7]!K08994|1|4e-10|64.3|mis:MICPUN_88715|putative membrane protein!K02184|2|9e-09|62.8|sly:101262608|form…
red_GLEAN_10008952	2004	403.106	188.438	-1.09707	6.30186e-15	2.49007e-13	Down	K11108|1|1e-28|119|rno:309301|RNA 3'-terminal phosphate cyclase-like protein!K11108|1|1e-177|515|vcn:VOLCADRAFT_108909|RNA 3'-terminal phosphate cyclase-like protein!K11108|1|8e-178|514|vcn:VOLCADRAFT_108909|RNA 3'-terminal phosphate cyclase-like protein!K11108|1|2e-114|348|cre:CHLREDRAFT_138936|RNA 3'-terminal phosphate cyclase-like protein!K11108|1|1e-111|335|cre:CHLREDRAFT_138936|RNA 3'-termin…
red_GLEAN_10015362	7338	500.104	188.036	-1.41122	1.1417e-25	9.8693e-24	Down	K19672|1|4e-100|361|lcm:102355074|intraflagellar transport protein 140!K14735|1|0.0|755|cre:CHLREDRAFT_184156|hephaestin [EC:1.16.3.1]!K14735|1|0.0|755|cre:CHLREDRAFT_184156|hephaestin [EC:1.16.3.1]!K14735|1|0.0|739|cre:CHLREDRAFT_184156|hephaestin [EC:1.16.3.1]!K14735|1|0.0|739|cre:CHLREDRAFT_184156|hephaestin [EC:1.16.3.1]!K14735|1|0.0|739|cre:CHLREDRAFT_184156|hephaestin [EC:1.16.3.1]!K14735|1…
BGI_novel_G002777	2530	41.2643	187.834	2.18649	3.13451e-22	2.21404e-20	Up	K10257|1|0.0|654|cre:CHLREDRAFT_56237|omega-3 fatty acid desaturase (delta-15 desaturase) [EC:1.14.19.-]
BGI_novel_G000236	2013	92.1599	186.798	1.01927	9.79899e-08	1.63169e-06	Up
red_GLEAN_10017495	1979	463.06	184.895	-1.3245	1.52977e-20	9.41652e-19	Down	K14847|3|3e-55|198|sko:100376978|ribosome production factor 2!K14847|1|3e-106|328|vcn:VOLCADRAFT_107061|ribosome production factor 2!K14847|1|7e-136|404|vcn:VOLCADRAFT_107061|ribosome production factor 2!K14847|1|7e-136|404|vcn:VOLCADRAFT_107061|ribosome production factor 2!K14847|1|7e-136|404|vcn:VOLCADRAFT_107061|ribosome production factor 2!K14847|1|7e-136|404|vcn:VOLCADRAFT_107061|ribosome pr…
red_GLEAN_10017009	1472	372.914	183.37	-1.02408	4.51467e-12	1.28695e-10	Down	K00430|1|3e-10|65.5|bdi:100822183|peroxidase [EC:1.11.1.7]!K13171|2|4e-08|59.3|cmo:103497135|serine/arginine repetitive matrix protein 1
red_GLEAN_10011000	2202	485.775	182.972	-1.40866	1.77594e-26	1.66764e-24	Down	K09903|1|3e-108|335|cre:CHLREDRAFT_141571|uridylate kinase [EC:2.7.4.22]
BGI_novel_G006488	1670	82.6569	181.755	1.13679	3.55018e-07	5.4215e-06	Up	K05747|1|1e-09|62.4|cam:101515776|Wiskott-Aldrich syndrome protein
red_GLEAN_10013070	810	62.8278	181.668	1.53183	2.16929e-09	4.52471e-08	Up	K05666|1|2e-19|95.1|tcc:TCM_006085|ATP-binding cassette, subfamily C (CFTR/MRP), member 2!K05666|1|6e-08|56.2|pvu:PHAVU_007G077900g|ATP-binding cassette, subfamily C (CFTR/MRP), member 2!K05666|1|4e-11|65.5|pvu:PHAVU_007G077900g|ATP-binding cassette, subfamily C (CFTR/MRP), member 2
red_GLEAN_10015752	1423	405.923	181.475	-1.16144	1.93887e-16	8.8431e-15	Down
BGI_novel_G004953	1976	37.3046	180.839	2.27728	5.66468e-24	4.52136e-22	Up
red_GLEAN_10022285	3754	52.5608	180.312	1.77844	1.19382e-15	5.0865e-14	Up	K09228|1|1e-21|108|sko:102807477|KRAB domain-containing zinc finger protein!K18449|5|3e-16|90.9|cmk:103186096|prune homolog 2!K15683|1|1e-07|60.1|obr:102722339|NF-X1-type zinc finger protein NFXL1!K14692|3|2e-07|59.3|jcu:105631249|solute carrier family 30 (zinc transporter), member 5/7
BGI_novel_G006013	3214	81.1221	180.011	1.14992	1.90721e-08	3.55393e-07	Up	K02184|1|2e-11|47.4|zma:103633391|formin 2!K00430|3|2e-08|62.0|obr:102718644|peroxidase [EC:1.11.1.7]
BGI_novel_G004230	1616	78.2222	177.691	1.18372	7.36328e-07	1.06085e-05	Up	K02184|1|1e-06|55.5|cvr:CHLNCDRAFT_138268|formin 2!K05747|2|6e-06|52.8|mdm:103427897|Wiskott-Aldrich syndrome protein
red_GLEAN_10007501	957	73.6982	177.336	1.26678	1.43876e-09	3.0834e-08	Up	K01256|1|1e-33|134|vcn:VOLCADRAFT_81369|aminopeptidase N [EC:3.4.11.2]
red_GLEAN_10004240	1578	397.752	177.279	-1.16585	4.40042e-17	2.11158e-15	Down	K19199|1|2e-09|63.9|fve:101314653|histone-lysine N-methyltransferase SETD3 [EC:2.1.1.43]!K00592|3|6e-09|62.0|ppp:PHYPADRAFT_156277|[ribulose-bisphosphate carboxylase]-lysine N-methyltransferase [EC:2.1.1.127]
BGI_novel_G003702	1540	75.1697	176.096	1.22814	2.85828e-06	3.68361e-05	Up
BGI_novel_G000398	1318	55.1843	175.913	1.67253	7.58888e-12	2.11052e-10	Up
red_GLEAN_10020419	1602	59.3723	175.668	1.56499	9.81778e-13	3.06103e-11	Up
red_GLEAN_10005876	1455	420.959	175.48	-1.26237	1.38527e-14	5.27349e-13	Down	K00012|4|0.0|614|cqu:CpipJ_CPIJ002992|UDPglucose 6-dehydrogenase [EC:1.1.1.22]
red_GLEAN_10005022	9648	45.9561	175.37	1.93207	2.61859e-15	1.07921e-13	Up	K15113|1|4e-07|60.5|dpx:DAPPUDRAFT_197963|solute carrier family 25 (mitochondrial iron transporter), member 28/37!K15119|1|4e-85|290|vcn:VOLCADRAFT_89479|solute carrier family 25, member 39/40!K15111|2|1e-38|153|cre:CHLREDRAFT_180784|solute carrier family 25 (mitochondrial S-adenosylmethionine transporter), member 26!K15113|4|2e-30|128|csl:COCSUDRAFT_60899|solute carrier family 25 (mitochondrial …
red_GLEAN_10004569	2149	75.6154	174.959	1.21026	4.8843e-09	9.78698e-08	Up	K02433|1|5e-14|80.5|aga:AgaP_AGAP004057|aspartyl-tRNA(Asn)/glutamyl-tRNA(Gln) amidotransferase subunit A [EC:6.3.5.6 6.3.5.7]!K15528|2|5e-13|77.8|mdo:100023917|fatty acid amide hydrolase [EC:3.5.1.99]!K02433|1|1e-33|139|cvr:CHLNCDRAFT_56360|aspartyl-tRNA(Asn)/glutamyl-tRNA(Gln) amidotransferase subunit A [EC:6.3.5.6 6.3.5.7]!K02433|1|9e-34|139|cvr:CHLNCDRAFT_56360|aspartyl-tRNA(Asn)/glutamyl-tRNA…
red_GLEAN_10019526	1587	571.217	174.343	-1.71211	5.23251e-32	6.39247e-30	Down	K14847|2|4e-70|226|sko:100376978|ribosome production factor 2!K14847|1|2e-138|406|vcn:VOLCADRAFT_107061|ribosome production factor 2
red_GLEAN_10015543	3413	410.244	172.253	-1.25195	4.95446e-19	2.79798e-17	Down	K16911|1|1e-104|356|oas:101104037|ATP-dependent RNA helicase DDX21 [EC:3.6.4.13]!K16911|1|0.0|596|csl:COCSUDRAFT_54896|ATP-dependent RNA helicase DDX21 [EC:3.6.4.13]!K16911|1|0.0|596|csl:COCSUDRAFT_54896|ATP-dependent RNA helicase DDX21 [EC:3.6.4.13]!K16911|1|0.0|596|csl:COCSUDRAFT_54896|ATP-dependent RNA helicase DDX21 [EC:3.6.4.13]!K16911|1|0.0|596|csl:COCSUDRAFT_54896|ATP-dependent RNA helicas…
red_GLEAN_10009073	1718	351.084	171.26	-1.03563	4.67559e-12	1.32965e-10	Down	K11434|5|2e-97|305|xma:102235525|type I protein arginine methyltransferase [EC:2.1.1.319]!K11434|1|0.0|523|cre:CHLREDRAFT_205758|protein arginine N-methyltransferase 1 [EC:2.1.1.-]
red_GLEAN_10010727	1719	369.235	170.493	-1.11483	1.93466e-15	8.09885e-14	Down	K18656|4|6e-39|159|shr:100923942|ATP-dependent RNA helicase DDX25 [EC:3.6.4.13]!K18655|1|0.0|554|vcn:VOLCADRAFT_103235|ATP-dependent RNA helicase DDX19/DBP5 [EC:3.6.4.13]!K18655|1|0.0|554|vcn:VOLCADRAFT_103235|ATP-dependent RNA helicase DDX19/DBP5 [EC:3.6.4.13]!K18655|1|0.0|554|vcn:VOLCADRAFT_103235|ATP-dependent RNA helicase DDX19/DBP5 [EC:3.6.4.13]!K18655|1|0.0|554|vcn:VOLCADRAFT_103235|ATP-dep…
red_GLEAN_10004134	2363	78.2453	167.764	1.10036	3.88529e-08	6.88514e-07	Up	K09571|1|5e-14|79.3|smo:SELMODRAFT_110584|FK506-binding protein 4/5 [EC:5.2.1.8]!K09571|1|2e-14|80.9|smo:SELMODRAFT_110584|FK506-binding protein 4/5 [EC:5.2.1.8]!K09571|1|5e-14|79.3|smo:SELMODRAFT_110584|FK506-binding protein 4/5 [EC:5.2.1.8]!K09571|1|5e-14|79.3|smo:SELMODRAFT_110584|FK506-binding protein 4/5 [EC:5.2.1.8]
red_GLEAN_10009469	2935	58.9688	165.806	1.49147	1.46571e-10	3.60334e-09	Up	K03126|1|2e-07|58.2|bdi:100838369|transcription initiation factor TFIID subunit 12!K04520|1|2e-09|65.5|vcn:VOLCADRAFT_118487|amyloid beta A4 protein!K05719|1|2e-09|65.5|vcn:VOLCADRAFT_118487|integrin beta 1!K06236|1|2e-09|65.5|vcn:VOLCADRAFT_118487|collagen, type I/II/III/V/XI/XXIV/XXVII, alpha!K06256|1|2e-09|65.5|vcn:VOLCADRAFT_118487|CD44 antigen!K06257|1|2e-09|65.5|vcn:VOLCADRAFT_118487|syndec…
BGI_novel_G006324	958	69.3251	165.78	1.25782	8.1225e-08	1.37939e-06	Up
red_GLEAN_10018423	4828	396.102	164.943	-1.2639	3.87823e-16	1.72932e-14	Down	K08912|1|6e-08|60.8|rro:104672455|light-harvesting complex II chlorophyll a/b binding protein 1!K08910|1|1e-123|390|cre:CHLREDRAFT_192961|light-harvesting complex I chlorophyll a/b binding protein 4
red_GLEAN_10014023	3188	391.718	162.602	-1.26847	1.51277e-13	5.11904e-12	Down	K08912|1|6e-07|56.6|rro:104672455|light-harvesting complex II chlorophyll a/b binding protein 1!K08910|1|2e-73|238|vcn:VOLCADRAFT_108856|light-harvesting complex I chlorophyll a/b binding protein 4!K08910|1|3e-126|387|cre:CHLREDRAFT_192961|light-harvesting complex I chlorophyll a/b binding protein 4!K08910|1|5e-126|387|cre:CHLREDRAFT_192961|light-harvesting complex I chlorophyll a/b binding prote…
red_GLEAN_10018797	882	478.239	162.247	-1.55954	5.53385e-22	3.79679e-20	Down	K08912|1|8e-14|74.7|rro:104672455|light-harvesting complex II chlorophyll a/b binding protein 1
red_GLEAN_10015963	2148	670.898	162.244	-2.04793	1.10046e-45	2.25218e-43	Down
BGI_novel_G003334	1365	43.812	162.16	1.88802	1.93585e-10	4.66808e-09	Up	K00859|1|3e-40|147|cre:CHLREDRAFT_182932|dephospho-CoA kinase [EC:2.7.1.24]
red_GLEAN_10020468	2847	350.611	161.236	-1.12069	2.27566e-14	8.50326e-13	Down	K12815|1|6e-11|70.5|cre:CHLREDRAFT_132956|pre-mRNA-splicing factor ATP-dependent RNA helicase DHX38/PRP16 [EC:3.6.4.13]!K11644|1|3e-10|68.9|ccp:CHC_T00004862001|paired amphipathic helix protein Sin3a!K11367|2|1e-09|66.6|vcn:VOLCADRAFT_120343|chromodomain-helicase-DNA-binding protein 1 [EC:3.6.4.12]!K14317|4|2e-09|65.9|mpp:MICPUCDRAFT_46822|nuclear pore complex protein Nup214
red_GLEAN_10010140	2037	322.591	160.443	-1.00765	1.95631e-09	4.1055e-08	Down	K10739|2|8e-11|71.2|aqu:100634744|replication factor A2!K10739|1|9e-38|146|mpp:MICPUCDRAFT_57959|replication factor A2!K19613|1|7e-13|74.7|mis:MICPUN_101709|leucine-rich repeat protein SHOC2!K12580|1|1e-06|53.9|cvr:CHLNCDRAFT_142739|CCR4-NOT transcription complex subunit 3!K06100|2|4e-06|52.4|vcn:VOLCADRAFT_104818|symplekin!K19613|3|7e-06|51.6|mis:MICPUN_101709|leucine-rich repeat protein SHOC2!K…
red_GLEAN_10019477	2328	64.8811	158.4	1.2877	4.93866e-09	9.88764e-08	Up	K17263|1|1e-12|75.9|cre:CHLREDRAFT_188156|cullin-associated NEDD8-dissociated protein 1
BGI_novel_G005974	1991	493.976	157.948	-1.64499	1.05395e-28	1.10204e-26	Down	K02945|1|7e-13|75.1|obr:102723056|small subunit ribosomal protein S1
red_GLEAN_10009629	1497	77.0882	156.428	1.02092	3.51582e-06	4.44724e-05	Up	K20726|1|6e-12|69.3|mde:101888474|transmembrane protein 222
red_GLEAN_10018526	2776	58.7495	155.727	1.40637	0.00986688	0.0470081	Up
BGI_novel_G005943	403	335.366	155.586	-1.10802	5.78003e-10	1.31687e-08	Down
BGI_novel_G001331	1490	339.209	155.209	-1.12797	7.15044e-14	2.47424e-12	Down
red_GLEAN_10013461	1501	60.731	154.657	1.34857	1.19079e-09	2.58509e-08	Up	K14012|1|2e-47|168|vvi:100261938|UBX domain-containing protein 1!K07767|2|9e-17|82.8|cre:CHLREDRAFT_113573|katanin p60 ATPase-containing subunit A1 [EC:3.6.4.3]!K03064|5|4e-14|77.4|fve:101291891|26S proteasome regulatory subunit T4
red_GLEAN_10023087	1733	494.936	154.554	-1.67913	4.99534e-25	4.16771e-23	Down	K14847|2|1e-48|170|sko:100376978|ribosome production factor 2!K14847|1|7e-138|406|vcn:VOLCADRAFT_107061|ribosome production factor 2
BGI_novel_G001957	2420	73.8076	154.336	1.06423	6.33936e-06	7.6012e-05	Up	K00432|1|3e-57|197|vcn:VOLCADRAFT_79644|glutathione peroxidase [EC:1.11.1.9]
red_GLEAN_10005614	1425	73.664	153.831	1.06232	2.42538e-07	3.80574e-06	Up	K05643|2|2e-10|68.6|tup:102487641|ATP-binding cassette, subfamily A (ABC1), member 3!K05654|3|7e-10|66.6|ptg:102958303|ATP-binding cassette, subfamily B (MDR/TAP), member 3!K12608|1|4e-156|450|vcn:VOLCADRAFT_83674|CCR4-NOT complex subunit CAF16
red_GLEAN_10012154	1557	307.581	153.253	-1.00505	5.30471e-11	1.35129e-09	Down
BGI_novel_G003492	1120	329.156	152.339	-1.11149	1.21272e-11	3.29234e-10	Down
red_GLEAN_10009756	2305	61.9683	152.295	1.29726	1.86716e-09	3.9322e-08	Up	K08869|3|3e-22|107|apla:101797520|aarF domain-containing kinase!K13457|1|4e-48|187|vvi:100252764|disease resistance protein RPM1!K08869|2|6e-46|181|bdi:100837357|aarF domain-containing kinase!K13457|1|4e-48|187|vvi:100252764|disease resistance protein RPM1!K08869|3|1e-46|183|cme:CYME_CMG075C|aarF domain-containing kinase!K13457|1|5e-42|163|vvi:100252764|disease resistance protein RPM1!K08869|2|1e…
red_GLEAN_10005653	9393	57.6827	150.197	1.38065	3.08175e-10	7.29896e-09	Up	K00696|1|6e-66|240|cvr:CHLNCDRAFT_36181|sucrose-phosphate synthase [EC:2.4.1.14]
red_GLEAN_10005232	5214	381.517	148.826	-1.35812	3.52195e-20	2.12426e-18	Down	K14786|2|1e-09|69.7|smm:Smp_133510|protein KRI1!K19511|3|4e-08|63.9|api:100576027|peroxidase [EC:1.11.1.7]!K17550|4|9e-08|61.6|cbr:CBG03304|protein phosphatase 1 regulatory subunit 7!K14439|1|8e-17|91.3|cre:CHLREDRAFT_6783|SWI/SNF-related matrix-associated actin-dependent regulator of chromatin subfamily A containing DEAD/H box 1 [EC:3.6.4.12]!K14317|4|3e-13|58.2|mpp:MICPUCDRAFT_46822|nuclear por…
red_GLEAN_10020330	1925	305.78	148.791	-1.0392	4.72346e-11	1.20708e-09	Down	K07375|3|3e-123|357|cmy:102947940|tubulin beta!K07375|1|0.0|893|cre:CHLREDRAFT_129868|tubulin beta
BGI_novel_G002819	1362	298.273	148.669	-1.00453	1.01518e-09	2.24456e-08	Down
BGI_novel_G003701	1352	33.7789	148.28	2.13413	3.11854e-18	1.65207e-16	Up
BGI_novel_G005993	972	63.259	146.995	1.21642	8.50339e-08	1.43693e-06	Up	K01537|1|6e-84|278|cre:CHLREDRAFT_189266|Ca2+-transporting ATPase [EC:3.6.3.8]
red_GLEAN_10019286	3851	62.2112	146.874	1.23933	1.08315e-08	2.07987e-07	Up
BGI_novel_G003835	1318	311.651	145.837	-1.09557	7.05836e-13	2.23266e-11	Down	K01749|1|3e-89|278|vcn:VOLCADRAFT_85406|hydroxymethylbilane synthase [EC:2.5.1.61]
red_GLEAN_10014927	1638	69.4867	144.839	1.05964	1.21681e-06	1.67837e-05	Up
BGI_novel_G003468	600	55.9423	144.738	1.37143	1.10905e-09	2.43583e-08	Up
red_GLEAN_10011821	1089	453.648	142.49	-1.67072	5.01242e-30	5.58244e-28	Down	K01710|2|1e-114|343|nve:NEMVE_v1g170966|dTDP-glucose 4,6-dehydratase [EC:4.2.1.46]
BGI_novel_G004746	1234	370.82	141.632	-1.38857	7.85142e-17	3.71546e-15	Down
red_GLEAN_10006389	1209	22.2928	141.28	2.66391	8.93762e-24	6.99384e-22	Up
red_GLEAN_10014428	1198	288.212	140.995	-1.03148	1.51395e-10	3.69913e-09	Down	K10395|1|2e-21|106|tng:GSTEN00011356G001|kinesin family member 4/21/27!K11254|1|3e-64|197|mpp:MICPUCDRAFT_52643|histone H4
red_GLEAN_10008309	2015	324.211	139.878	-1.21276	4.18143e-12	1.19623e-10	Down	K00430|1|1e-06|55.1|obr:102718644|peroxidase [EC:1.11.1.7]
red_GLEAN_10009719	1065	295.399	137.995	-1.09805	9.16131e-13	2.86381e-11	Down	K18123|1|1e-17|88.2|gja:107114457|4-hydroxy-2-oxoglutarate aldolase [EC:4.1.3.16]
red_GLEAN_10019259	2236	280.077	137.027	-1.03137	8.47115e-10	1.89218e-08	Down	K20365|4|6e-21|101|apla:101800134|endoplasmic reticulum-Golgi intermediate compartment protein 1!K09580|1|1e-13|77.4|crb:CARUB_v10026095mg|protein disulfide-isomerase A1 [EC:5.3.4.1]!K08838|1|1e-31|129|cvr:CHLNCDRAFT_29775|serine/threonine-protein kinase 24/25/MST4 [EC:2.7.11.1]!K04419|2|2e-27|125|vcn:VOLCADRAFT_92891|mitogen-activated protein kinase kinase kinase 11 [EC:2.7.11.25]!K14510|3|1e-21…
red_GLEAN_10018724	1506	295.346	136.669	-1.11172	8.69295e-13	2.72451e-11	Down
red_GLEAN_10012945	3950	311.373	136.316	-1.19169	1.42362e-12	4.37919e-11	Down	K15335|2|4e-103|355|lcm:102352869|tRNA (cytosine34-C5)-methyltransferase [EC:2.1.1.203]!K15334|1|1e-94|315|vcn:VOLCADRAFT_56298|multisite-specific tRNA:(cytosine-C5)-methyltransferase [EC:2.1.1.202]!K15335|3|1e-82|280|cre:CHLREDRAFT_114222|tRNA (cytosine34-C5)-methyltransferase [EC:2.1.1.203]!K15334|1|1e-94|315|vcn:VOLCADRAFT_56298|multisite-specific tRNA:(cytosine-C5)-methyltransferase [EC:2.1.1…
red_GLEAN_10008053	955	298.117	135.093	-1.14192	1.74871e-12	5.28697e-11	Down	K06185|1|2e-77|261|tng:GSTEN00031823G001|ATP-binding cassette, subfamily F, member 2!K06185|1|7e-132|390|cre:CHLREDRAFT_132213|ATP-binding cassette, subfamily F, member 2
red_GLEAN_10020942	2531	270.036	134.651	-1.00393	3.06872e-09	6.30734e-08	Down	K11128|1|2e-21|98.6|aqu:100634429|H/ACA ribonucleoprotein complex subunit 1!K11128|1|9e-79|254|vcn:VOLCADRAFT_77019|H/ACA ribonucleoprotein complex subunit 1!K11128|1|6e-78|254|vcn:VOLCADRAFT_77019|H/ACA ribonucleoprotein complex subunit 1!K11128|1|6e-47|169|ppp:PHYPADRAFT_136444|H/ACA ribonucleoprotein complex subunit 1!K11128|1|5e-51|181|ppp:PHYPADRAFT_170048|H/ACA ribonucleoprotein complex sub…
red_GLEAN_10015472	3194	449.994	134.395	-1.74343	6.77392e-28	6.7584e-26	Down	K14557|1|4e-07|59.3|isc:IscW_ISCW016001|U3 small nucleolar RNA-associated protein 6!K14557|1|3e-84|291|cvr:CHLNCDRAFT_134882|U3 small nucleolar RNA-associated protein 6!K14557|1|5e-106|347|cre:CHLREDRAFT_144177|U3 small nucleolar RNA-associated protein 6!K14557|1|4e-84|291|cvr:CHLNCDRAFT_134882|U3 small nucleolar RNA-associated protein 6
red_GLEAN_10016435	2746	64.4003	132.13	1.03681	2.60107e-06	3.37759e-05	Up	K07240|1|2e-162|483|cre:CHLREDRAFT_180097|chromate transporter
red_GLEAN_10016574	2492	17.4932	132.048	2.9162	4.77935e-23	3.55408e-21	Up	K14306|1|2e-13|78.2|pda:103704036|nuclear pore complex protein Nup62!K12471|5|8e-10|65.9|cre:CHLREDRAFT_179407|epsin!K14306|1|5e-15|83.2|pda:103704036|nuclear pore complex protein Nup62
red_GLEAN_10002022	1578	35.1064	131.991	1.91064	1.42489e-12	4.37919e-11	Up
BGI_novel_G006021	956	38.5469	131.908	1.77485	2.48237e-11	6.48912e-10	Up
red_GLEAN_10006528	2363	65.8729	131.826	1.00088	4.52141e-06	5.5692e-05	Up	K09313|1|8e-08|60.1|csl:COCSUDRAFT_65593|homeobox protein cut-like!K09313|1|7e-08|60.1|csl:COCSUDRAFT_65593|homeobox protein cut-like
red_GLEAN_10004812	2277	287.134	131.254	-1.12937	1.15368e-11	3.14795e-10	Down	K00962|2|2e-19|101|lav:100671778|polyribonucleotide nucleotidyltransferase [EC:2.7.7.8]!K10733|1|2e-60|206|cre:CHLREDRAFT_146514|GINS complex subunit 2!K10733|1|3e-22|100|cre:CHLREDRAFT_146514|GINS complex subunit 2!K00962|5|1e-21|105|smo:SELMODRAFT_104548|polyribonucleotide nucleotidyltransferase [EC:2.7.7.8]!K00962|1|2e-38|144|smo:SELMODRAFT_84724|polyribonucleotide nucleotidyltransferase [EC:2…
red_GLEAN_10003506	1960	60.921	128.84	1.08057	2.09721e-06	2.76987e-05	Up
BGI_novel_G004892	1484	22.2515	128.635	2.53131	7.02475e-18	3.57888e-16	Up	K12891|1|1e-39|144|cre:CHLREDRAFT_190192|splicing factor, arginine/serine-rich 2!K00859|2|6e-15|77.4|cre:CHLREDRAFT_182932|dephospho-CoA kinase [EC:2.7.1.24]
red_GLEAN_10020974	3371	44.9629	128.625	1.51637	1.2795e-09	2.77013e-08	Up	K13667|1|4e-13|77.4|bfo:BRAFLDRAFT_280689|protein glucosyltransferase [EC:2.4.1.-]!K13667|1|5e-26|111|cre:CHLREDRAFT_150242|protein glucosyltransferase [EC:2.4.1.-]!K12891|2|3e-23|100|cre:CHLREDRAFT_190192|splicing factor, arginine/serine-rich 2!K00430|4|4e-06|54.7|obr:102718644|peroxidase [EC:1.11.1.7]!K05747|5|8e-06|52.4|gmx:102666577|Wiskott-Aldrich syndrome protein!K13667|1|5e-26|111|cre:CHLR…
red_GLEAN_10007328	1357	6.11522	128.373	4.39179	3.66318e-32	4.52138e-30	Up	K11161|1|3e-48|174|spu:593999|retinol dehydrogenase 13 [EC:1.1.1.300]!K11153|2|7e-47|170|crg:105335028|retinol dehydrogenase 12 [EC:1.1.1.300]!K11162|1|3e-91|282|cvr:CHLNCDRAFT_26048|retinol dehydrogenase 14 [EC:1.1.1.-]!K19329|2|2e-60|202|brp:103834281|WW domain-containing oxidoreductase!K00100|3|2e-58|197|olu:OSTLU_36252|
red_GLEAN_10020186	1281	63.4116	127.895	1.01214	9.39852e-06	0.000108771	Up	K01179|4|9e-14|80.5|sko:102809254|endoglucanase [EC:3.2.1.4]!K14317|1|9e-06|52.0|mpp:MICPUCDRAFT_46822|nuclear pore complex protein Nup214
red_GLEAN_10020500	2630	49.2196	126.329	1.35989	8.34645e-09	1.62617e-07	Up	K06670|1|4e-21|97.4|hro:HELRODRAFT_73104|cohesin complex subunit SCC1!K06670|1|2e-31|123|mpp:MICPUCDRAFT_21167|cohesin complex subunit SCC1!K05747|1|3e-07|57.8|mis:MICPUN_103279|Wiskott-Aldrich syndrome protein
red_GLEAN_10004443	1709	259.336	125.474	-1.04744	2.00538e-09	4.20112e-08	Down
red_GLEAN_10020142	1802	280.693	125.351	-1.16302	4.22571e-13	1.36367e-11	Down	K14455|5|3e-78|267|api:100144899|aspartate aminotransferase, mitochondrial [EC:2.6.1.1]!K14455|1|2e-144|427|bdi:100833284|aspartate aminotransferase, mitochondrial [EC:2.6.1.1]!K14455|1|9e-156|457|bdi:100833284|aspartate aminotransferase, mitochondrial [EC:2.6.1.1]!K14455|1|5e-156|457|bdi:100833284|aspartate aminotransferase, mitochondrial [EC:2.6.1.1]!K14455|1|2e-144|427|bdi:100833284|aspartate …
red_GLEAN_10002294	672	255.137	124.362	-1.03673	1.90435e-09	3.99998e-08	Down	K03147|1|2e-65|216|vcn:VOLCADRAFT_105807|phosphomethylpyrimidine synthase [EC:4.1.99.17]
red_GLEAN_10002095	759	255.924	124.339	-1.04144	1.78297e-09	3.76935e-08	Down	K00857|3|2e-33|125|amj:102568786|thymidine kinase [EC:2.7.1.21]
red_GLEAN_10018810	1658	39.685	123.749	1.64075	1.74048e-11	4.61874e-10	Up
BGI_novel_G000699	2097	248.257	123.243	-1.01033	8.24012e-09	1.60676e-07	Down
red_GLEAN_10017260	2877	283.696	123.141	-1.20403	8.29428e-10	1.85493e-08	Down	K00472|1|2e-90|285|cre:CHLREDRAFT_111407|prolyl 4-hydroxylase [EC:1.14.11.2]!K00472|1|2e-133|406|cre:CHLREDRAFT_114525|prolyl 4-hydroxylase [EC:1.14.11.2]
red_GLEAN_10021345	4729	34.1968	121.067	1.82387	2.90012e-12	8.47903e-11	Up	K02184|1|5e-06|55.5|sot:102593556|formin 2!K02184|1|5e-06|55.5|sot:102593556|formin 2
red_GLEAN_10002889	2131	57.9344	118.841	1.03654	1.89311e-05	0.000203733	Up	K10410|2|2e-79|262|lav:100654335|dynein light intermediate chain, axonemal!K02184|1|2e-08|61.6|sot:102593556|formin 2
red_GLEAN_10004384	2400	55.8792	118.497	1.08447	4.96062e-06	6.06649e-05	Up	K11971|3|2e-12|75.9|adf:107335399|E3 ubiquitin-protein ligase RNF14 [EC:2.3.2.27]!K11971|1|1e-56|208|csv:101211646|E3 ubiquitin-protein ligase RNF14 [EC:2.3.2.27]
red_GLEAN_10011088	2955	273.552	118.012	-1.21288	2.82499e-13	9.21585e-12	Down	K02184|1|1e-20|102|csv:101215105|formin 2!K02184|1|8e-11|70.5|csv:101215105|formin 2!K14306|3|5e-10|67.4|mus:103994039|nuclear pore complex protein Nup62!K13095|1|9e-08|60.1|obr:102719712|splicing factor 1!K14306|2|1e-07|59.7|ath:AT2G45000|nuclear pore complex protein Nup62!K13095|1|8e-08|60.1|obr:102719712|splicing factor 1!K14306|2|1e-07|59.7|ath:AT2G45000|nuclear pore complex protein Nup62!K02…
red_GLEAN_10013886	3626	21.2735	117.596	2.46671	1.36331e-16	6.33873e-15	Up	K05747|1|4e-10|67.8|mis:MICPUN_103279|Wiskott-Aldrich syndrome protein!K15292|2|1e-08|63.5|gsl:Gasu_61540|syntaxin-binding protein 1!K03006|4|8e-08|58.9|ppp:PHYPADRAFT_173475|DNA-directed RNA polymerase II subunit RPB1 [EC:2.7.7.6]
red_GLEAN_10020553	1409	330.289	117.202	-1.49473	2.18633e-20	1.3355e-18	Down
BGI_novel_G003926	1470	243.544	116.198	-1.06759	1.06905e-09	2.35713e-08	Down	K12812|1|0.0|607|vcn:VOLCADRAFT_80795|ATP-dependent RNA helicase UAP56/SUB2 [EC:3.6.4.13]
red_GLEAN_10008715	6237	48.6337	116.081	1.25511	2.46976e-07	3.87031e-06	Up	K02184|1|1e-17|94.4|cam:101505448|formin 2!K02184|1|2e-17|94.4|cam:101505448|formin 2!K02184|1|2e-17|94.4|cam:101505448|formin 2!K02184|1|7e-09|64.3|cam:101508170|formin 2!K12826|2|2e-07|57.8|egu:105059800|splicing factor 3A subunit 2!K19476|3|1e-06|56.6|cvr:CHLNCDRAFT_142619|vacuolar protein sorting-associated protein IST1!K00430|5|7e-06|53.9|dosa:Os04t0498700-01|peroxidase [EC:1.11.1.7]
red_GLEAN_10006049	2040	257.338	115.904	-1.15074	1.39093e-10	3.423e-09	Down	K00589|1|6e-33|130|nve:NEMVE_v1g156762|uroporphyrin-III C-methyltransferase [EC:2.1.1.107]
red_GLEAN_10015410	1453	280.285	115.791	-1.27537	1.16688e-11	3.17872e-10	Down
red_GLEAN_10017887	3346	307.725	115.624	-1.41219	6.89998e-19	3.85128e-17	Down	K02184|1|2e-12|75.5|cam:101505448|formin 2!K03514|2|3e-11|72.0|cre:CHLREDRAFT_17066|non-canonical poly(A) RNA polymerase PAPD5/7 [EC:2.7.7.19]!K13098|3|2e-10|68.2|cmo:103497038|RNA-binding protein FUS
BGI_novel_G004293	963	23.0274	115.047	2.3208	3.58613e-14	1.29128e-12	Up	K12826|1|5e-07|54.3|cic:CICLE_v10012150mg|splicing factor 3A subunit 2!K02184|4|3e-06|52.8|cam:101508170|formin 2
BGI_novel_G000226	2801	52.1998	114.857	1.13772	1.80877e-05	0.000196244	Up	K08472|1|3e-11|70.9|fve:101305576|mlo protein
red_GLEAN_10007347	3356	238.951	113.898	-1.06897	2.13381e-09	4.45848e-08	Down	K02184|1|5e-35|149|csv:101215105|formin 2!K02184|1|2e-35|151|obr:102716797|formin 2!K02184|1|8e-35|149|csv:101215105|formin 2!K01792|1|5e-10|63.9|csl:COCSUDRAFT_66177|glucose-6-phosphate 1-epimerase [EC:5.1.3.15]!K11841|2|3e-06|52.4|cvr:CHLNCDRAFT_55534|ubiquitin carboxyl-terminal hydrolase 10 [EC:3.4.19.12]
BGI_novel_G001332	1491	265.756	113.789	-1.22374	7.92839e-12	2.19367e-10	Down
red_GLEAN_10012838	6481	252.116	113.619	-1.14988	8.52001e-12	2.35036e-10	Down	K11338|2|0.0|620|bfo:BRAFLDRAFT_231908|RuvB-like protein 2 [EC:3.6.4.12]!K11338|1|0.0|816|cre:CHLREDRAFT_24073|RuvB-like protein 2 [EC:3.6.4.12]!K11338|1|0.0|829|cre:CHLREDRAFT_24073|RuvB-like protein 2 [EC:3.6.4.12]
BGI_novel_G003112	1927	253.202	113.553	-1.15693	2.9892e-10	7.08677e-09	Down	K17681|1|0.0|781|vcn:VOLCADRAFT_64976|ATPase family AAA domain-containing protein 3A/B
BGI_novel_G005127	2342	234.142	112.808	-1.05352	7.82849e-10	1.75683e-08	Down
red_GLEAN_10019083	1894	271.855	112.263	-1.27596	3.02962e-14	1.11094e-12	Down	K11254|1|1e-63|206|dre:100005308|histone H4!K11253|1|1e-83|262|csl:COCSUDRAFT_41817|histone H3
red_GLEAN_10004608	1101	34.4376	111.605	1.69634	0.0023343	0.0141118	Up
red_GLEAN_10007128	2505	316.873	111.398	-1.50818	2.6067e-17	1.26351e-15	Down	K14347|1|1e-20|100|hmg:100203086|solute carrier family 10 (sodium/bile acid cotransporter), member 7!K14347|1|5e-141|427|vcn:VOLCADRAFT_82799|solute carrier family 10 (sodium/bile acid cotransporter), member 7!K14347|1|5e-141|427|vcn:VOLCADRAFT_82799|solute carrier family 10 (sodium/bile acid cotransporter), member 7!K14347|1|5e-141|427|vcn:VOLCADRAFT_82799|solute carrier family 10 (sodium/bile a…
red_GLEAN_10006598	20264	239.662	110.004	-1.12344	2.67474e-09	5.53558e-08	Down	K12319|1|2e-38|157|crg:105329510|guanylate cyclase soluble subunit beta [EC:4.6.1.2]!K11858|1|9e-44|182|cre:CHLREDRAFT_171763|ubiquitin carboxyl-terminal hydrolase 48 [EC:3.4.19.12]!K02184|1|8e-45|185|sot:102593556|formin 2!K11858|1|8e-44|182|cre:CHLREDRAFT_171763|ubiquitin carboxyl-terminal hydrolase 48 [EC:3.4.19.12]
red_GLEAN_10020564	3077	224.095	109.491	-1.0333	1.79702e-09	3.79115e-08	Down	K00703|1|0.0|891|vcn:VOLCADRAFT_103172|starch synthase [EC:2.4.1.21]!K00703|1|0.0|768|vcn:VOLCADRAFT_103172|starch synthase [EC:2.4.1.21]!K00703|1|0.0|872|vcn:VOLCADRAFT_103172|starch synthase [EC:2.4.1.21]!K00703|1|0.0|875|vcn:VOLCADRAFT_103172|starch synthase [EC:2.4.1.21]
red_GLEAN_10016251	3104	348.773	109.471	-1.67174	1.22902e-20	7.64384e-19	Down	K14537|1|1e-124|411|lav:100654614|nuclear GTP-binding protein!K14537|1|0.0|662|vcn:VOLCADRAFT_81595|nuclear GTP-binding protein!K14537|1|0.0|850|vcn:VOLCADRAFT_81595|nuclear GTP-binding protein!K14537|1|0.0|829|vcn:VOLCADRAFT_81595|nuclear GTP-binding protein!K14537|1|0.0|850|vcn:VOLCADRAFT_81595|nuclear GTP-binding protein!K14537|1|0.0|663|vcn:VOLCADRAFT_81595|nuclear GTP-binding protein!K14537|…
red_GLEAN_10013772	1404	16.825	109.413	2.7011	3.55167e-18	1.86093e-16	Up
red_GLEAN_10010785	600	46.9814	108.86	1.21231	6.6022e-07	9.6157e-06	Up
red_GLEAN_10011450	1920	39.4124	108.845	1.46555	1.14117e-08	2.17905e-07	Up
red_GLEAN_10009630	4257	51.273	108.537	1.08192	1.03522e-05	0.000118548	Up
red_GLEAN_10018806	1650	270.095	107.644	-1.32719	2.62958e-13	8.64909e-12	Down	K03027|1|2e-58|200|gja:107119066|DNA-directed RNA polymerases I and III subunit RPAC1!K03027|1|2e-134|397|vcn:VOLCADRAFT_64591|DNA-directed RNA polymerases I and III subunit RPAC1!K03027|1|1e-135|397|vcn:VOLCADRAFT_64591|DNA-directed RNA polymerases I and III subunit RPAC1
red_GLEAN_10021487	1694	335.461	107.456	-1.6424	1.018e-23	7.9401e-22	Down	K07375|1|7e-84|260|phd:102329385|tubulin beta!K07375|1|0.0|885|cre:CHLREDRAFT_129868|tubulin beta!K07375|1|0.0|894|cre:CHLREDRAFT_129868|tubulin beta!K07375|1|0.0|894|cre:CHLREDRAFT_129868|tubulin beta!K07375|1|0.0|885|cre:CHLREDRAFT_129868|tubulin beta
red_GLEAN_10021335	8217	280.61	106.97	-1.39136	9.3565e-17	4.41026e-15	Down	K14776|2|2e-35|153|dse:Dsec_GM13518|ATP-dependent RNA helicase DDX10/DBP4 [EC:3.6.4.13]!K17679|1|4e-157|505|cre:CHLREDRAFT_151537|ATP-dependent RNA helicase MSS116, mitochondrial [EC:3.6.4.13]!K17679|1|2e-97|330|csl:COCSUDRAFT_31548|ATP-dependent RNA helicase MSS116, mitochondrial [EC:3.6.4.13]!K17679|1|9e-37|152|cvr:CHLNCDRAFT_59143|ATP-dependent RNA helicase MSS116, mitochondrial [EC:3.6.4.13]
red_GLEAN_10015253	2384	613.123	106.893	-2.52001	1.18722e-51	3.19416e-49	Down	K00729|1|2e-15|81.6|dya:Dyak_GE11069|dolichyl-phosphate beta-glucosyltransferase [EC:2.4.1.117]!K00729|1|3e-52|189|cre:CHLREDRAFT_18353|dolichyl-phosphate beta-glucosyltransferase [EC:2.4.1.117]
BGI_novel_G003653	2079	41.3133	106.562	1.36701	1.57384e-05	0.00017287	Up	K05666|1|2e-19|95.1|tcc:TCM_006085|ATP-binding cassette, subfamily C (CFTR/MRP), member 2
red_GLEAN_10021064	2598	215.05	106.317	-1.0163	1.6087e-08	3.02833e-07	Down	K00962|3|2e-36|154|pon:100172084|polyribonucleotide nucleotidyltransferase [EC:2.7.7.8]!K10733|1|3e-61|205|cre:CHLREDRAFT_146514|GINS complex subunit 2!K10733|1|3e-61|205|cre:CHLREDRAFT_146514|GINS complex subunit 2!K10733|1|2e-56|199|vcn:VOLCADRAFT_96347|GINS complex subunit 2!K00962|2|4e-56|212|smo:SELMODRAFT_84724|polyribonucleotide nucleotidyltransferase [EC:2.7.7.8]!K00962|1|2e-56|212|smo:SE…
BGI_novel_G000227	1298	40.3795	105.362	1.38365	2.47179e-06	3.22193e-05	Up	K13448|1|1e-14|76.3|sita:101771643|calcium-binding protein CML!K02183|2|2e-14|74.7|bdi:100823858|calmodulin
red_GLEAN_10020259	2465	220.843	104.878	-1.07431	6.14189e-10	1.394e-08	Down	K10838|1|3e-20|100|ota:Ot14g02880|xeroderma pigmentosum group C-complementing protein!K02184|2|4e-06|54.7|zma:103647807|formin 2
red_GLEAN_10018801	7135	227.672	104.618	-1.12182	6.0433e-09	1.19592e-07	Down	K05850|5|3e-21|98.6|ola:101159078|Ca2+ transporting ATPase, plasma membrane [EC:3.6.3.8]!K00555|1|1e-65|231|vcn:VOLCADRAFT_42766|tRNA (guanine26-N2/guanine27-N2)-dimethyltransferase [EC:2.1.1.215 2.1.1.216]!K00555|1|7e-67|231|vcn:VOLCADRAFT_42766|tRNA (guanine26-N2/guanine27-N2)-dimethyltransferase [EC:2.1.1.215 2.1.1.216]
BGI_novel_G001862	1971	45.7162	104.219	1.18884	1.46606e-06	1.98669e-05	Up
red_GLEAN_10020850	655	11.8877	104.024	3.12938	1.48331e-21	9.89352e-20	Up	K19613|5|3e-08|63.9|bfo:BRAFLDRAFT_214464|leucine-rich repeat protein SHOC2!K02184|1|1e-11|57.8|sly:101262608|formin 2
red_GLEAN_10009677	6614	50.0333	103.897	1.0542	2.62156e-05	0.00027151	Up	K02184|1|5e-15|85.5|cvr:CHLNCDRAFT_138268|formin 2
red_GLEAN_10013160	4525	45.749	103.825	1.18234	1.89276e-06	2.52211e-05	Up	K01669|3|2e-87|300|crg:105337868|deoxyribodipyrimidine photo-lyase [EC:4.1.99.3]!K01669|1|6e-140|443|cre:CHLREDRAFT_111597|deoxyribodipyrimidine photo-lyase [EC:4.1.99.3]!K01669|1|8e-78|269|cre:CHLREDRAFT_111597|deoxyribodipyrimidine photo-lyase [EC:4.1.99.3]
red_GLEAN_10016359	4075	207.808	103.145	-1.01058	8.40788e-07	1.19624e-05	Down	K04494|1|4e-43|179|aam:106498857|chromodomain helicase DNA binding protein 8 [EC:3.6.4.12]!K06100|5|1e-06|58.9|gfr:102044438|symplekin!K11323|1|1e-13|79.0|vcn:VOLCADRAFT_121342|histone arginine demethylase JMJD6 [EC:1.14.11.-]
BGI_novel_G004021	1216	276.143	102.589	-1.42854	8.06991e-15	3.14202e-13	Down	K01711|1|0.0|545|csl:COCSUDRAFT_66696|GDPmannose 4,6-dehydratase [EC:4.2.1.47]
red_GLEAN_10008436	882	326.061	102.028	-1.67617	2.80835e-24	2.26417e-22	Down	K07375|4|3e-143|418|cmy:102947940|tubulin beta!K07375|1|0.0|555|vcn:VOLCADRAFT_77081|tubulin beta!K07375|1|2e-90|289|vcn:VOLCADRAFT_77081|tubulin beta!K07375|1|7e-134|394|vcn:VOLCADRAFT_77081|tubulin beta!K07375|1|0.0|555|vcn:VOLCADRAFT_77081|tubulin beta!K07375|1|0.0|533|vcn:VOLCADRAFT_77081|tubulin beta!K07375|1|0.0|555|vcn:VOLCADRAFT_77081|tubulin beta!K07375|1|0.0|555|vcn:VOLCADRAFT_77081|tub…
red_GLEAN_10019761	2478	213.889	101.809	-1.071	7.09131e-09	1.39067e-07	Down	K00703|1|0.0|853|vcn:VOLCADRAFT_103172|starch synthase [EC:2.4.1.21]!K00703|1|0.0|778|vcn:VOLCADRAFT_103172|starch synthase [EC:2.4.1.21]
red_GLEAN_10001615	1116	347.665	101.733	-1.77291	6.08053e-28	6.09198e-26	Down	K10808|2|8e-173|491|dpx:DAPPUDRAFT_306462|ribonucleoside-diphosphate reductase subunit M2 [EC:1.17.4.1]
red_GLEAN_10008716	1194	35.2442	101.058	1.51972	1.06547e-08	2.05085e-07	Up	K02184|1|2e-10|68.6|zma:103647807|formin 2!K14007|3|1e-07|59.7|cvr:CHLNCDRAFT_135519|protein transport protein SEC24!K12826|4|2e-07|57.8|egu:105059800|splicing factor 3A subunit 2!K02184|1|2e-07|56.6|csv:101215105|formin 2!K12826|5|7e-06|50.8|sita:101784850|splicing factor 3A subunit 2!K02184|1|7e-07|51.6|sot:102593556|formin 2!K12826|2|9e-07|50.8|sita:101784850|splicing factor 3A subunit 2
red_GLEAN_10013446	3269	254.759	100.951	-1.33547	6.36826e-14	2.20997e-12	Down	K00078|1|6e-24|110|nve:NEMVE_v1g172894|dihydrodiol dehydrogenase / D-xylose 1-dehydrogenase (NADP) [EC:1.3.1.20 1.1.1.179]!K03126|1|2e-07|45.4|bvg:104890427|transcription initiation factor TFIID subunit 12!K02184|3|3e-07|38.9|cam:101508170|formin 2!K03126|1|4e-07|45.4|bvg:104890427|transcription initiation factor TFIID subunit 12!K02184|3|7e-07|38.9|cam:101508170|formin 2!K00010|1|2e-06|55.5|gsl:…
BGI_novel_G000864	3973	232.353	99.6552	-1.2213	5.19114e-08	9.01391e-07	Down	K03127|1|5e-26|112|vcn:VOLCADRAFT_91682|transcription initiation factor TFIID subunit 13
red_GLEAN_10015374	2023	41.0728	99.5168	1.27676	8.85968e-07	1.25381e-05	Up	K01672|1|3e-30|125|cvr:CHLNCDRAFT_19445|carbonic anhydrase [EC:4.2.1.1]!K01674|4|6e-18|88.2|egr:104425633|carbonic anhydrase [EC:4.2.1.1]!K01672|1|2e-30|125|cvr:CHLNCDRAFT_19445|carbonic anhydrase [EC:4.2.1.1]!K01674|4|3e-18|88.6|obr:102722418|carbonic anhydrase [EC:4.2.1.1]
BGI_novel_G002625	2309	44.8197	99.465	1.15006	7.03574e-05	0.00065655	Up	K06316|1|3e-69|244|vcn:VOLCADRAFT_97866|oligosaccharide translocation protein RFT1
red_GLEAN_10017437	5680	203.245	99.3701	-1.03234	5.15145e-08	8.95149e-07	Down	K03696|1|0.0|630|vcn:VOLCADRAFT_75431|ATP-dependent Clp protease ATP-binding subunit ClpC
red_GLEAN_10012761	4264	40.3923	99.1223	1.29513	3.81595e-06	4.79144e-05	Up	K07748|2|4e-11|72.0|xma:102221009|sterol-4alpha-carboxylate 3-dehydrogenase (decarboxylating) [EC:1.1.1.170]!K07748|1|3e-18|92.8|crb:CARUB_v10009164mg|sterol-4alpha-carboxylate 3-dehydrogenase (decarboxylating) [EC:1.1.1.170]
red_GLEAN_10014162	3823	201.799	99.0748	-1.02633	1.40193e-07	2.28986e-06	Down	K17046|1|5e-62|223|cre:CHLREDRAFT_154370|protein DEK!K17046|1|6e-62|223|cre:CHLREDRAFT_154370|protein DEK!K17046|1|9e-64|229|cre:CHLREDRAFT_154370|protein DEK
red_GLEAN_10012802	1720	6.02168	99.0601	4.04007	1.12612e-25	9.7699e-24	Up	K15746|1|1e-97|302|vcn:VOLCADRAFT_68369|beta-carotene 3-hydroxylase [EC:1.14.13.129]!K15746|1|1e-97|302|vcn:VOLCADRAFT_68369|beta-carotene 3-hydroxylase [EC:1.14.13.129]!K15746|1|1e-97|302|vcn:VOLCADRAFT_68369|beta-carotene 3-hydroxylase [EC:1.14.13.129]!K15746|1|1e-97|302|vcn:VOLCADRAFT_68369|beta-carotene 3-hydroxylase [EC:1.14.13.129]!K15746|1|1e-97|302|vcn:VOLCADRAFT_68369|beta-carotene 3-hyd…
red_GLEAN_10006779	6707	203.169	99.0166	-1.03694	3.49649e-08	6.2387e-07	Down	K12606|1|7e-08|60.8|sita:101786129|CCR4-NOT transcription complex subunit 9!K11593|3|2e-07|60.5|bvg:104901366|eukaryotic translation initiation factor 2C!K11322|5|1e-06|57.4|cvr:CHLNCDRAFT_133649|enhancer of polycomb-like protein
red_GLEAN_10013164	9631	41.1737	98.9835	1.26547	1.04585e-05	0.000119651	Up	K01539|3|3e-35|154|sasa:106569974|sodium/potassium-transporting ATPase subunit alpha [EC:3.6.3.9]!K01539|1|4e-65|249|vcn:VOLCADRAFT_78789|sodium/potassium-transporting ATPase subunit alpha [EC:3.6.3.9]!K01539|1|3e-65|249|vcn:VOLCADRAFT_78789|sodium/potassium-transporting ATPase subunit alpha [EC:3.6.3.9]!K01539|1|4e-96|344|vcn:VOLCADRAFT_78789|sodium/potassium-transporting ATPase subunit alpha [E…
red_GLEAN_10017857	4911	40.9568	98.7378	1.2695	8.88387e-07	1.25649e-05	Up	K00044|3|7e-08|61.6|lcm:102364827|17beta-estradiol 17-dehydrogenase [EC:1.1.1.62]!K00019|5|1e-07|60.5|rro:104676404|3-hydroxybutyrate dehydrogenase [EC:1.1.1.30]!K05528|1|5e-59|216|vcn:VOLCADRAFT_96511|alpha 1,6-mannosyltransferase [EC:2.4.1.232]!K00071|5|2e-20|99.4|zma:100191884|corticosteroid 11-beta-dehydrogenase isozyme 2 [EC:1.1.1.-]!K05528|1|5e-59|216|vcn:VOLCADRAFT_96511|alpha 1,6-mannosyl…
red_GLEAN_10006603	3988	231.217	98.5578	-1.23021	7.26338e-11	1.82308e-09	Down	K14558|1|8e-107|362|gja:107109220|periodic tryptophan protein 2!K14558|1|0.0|752|cre:CHLREDRAFT_195954|periodic tryptophan protein 2!K14558|1|0.0|896|cre:CHLREDRAFT_195954|periodic tryptophan protein 2!K14558|1|0.0|719|cre:CHLREDRAFT_195954|periodic tryptophan protein 2!K14558|1|0.0|758|cre:CHLREDRAFT_195954|periodic tryptophan protein 2
red_GLEAN_10011836	2797	30.5234	98.409	1.68888	4.2276e-09	8.54261e-08	Up	K00430|1|8e-06|53.5|dosa:Os04t0498700-01|peroxidase [EC:1.11.1.7]
red_GLEAN_10009262	3879	48.1391	98.294	1.02989	4.18899e-05	0.000414656	Up	K20198|1|3e-43|170|dpx:DAPPUDRAFT_211352|kinesin family member 17!K17914|5|3e-39|163|oaa:100092048|kinesin family member 13
red_GLEAN_10004830	3251	277.39	96.8933	-1.51745	2.21601e-18	1.1918e-16	Down	K02184|1|8e-16|87.0|zma:103633391|formin 2!K02184|1|1e-15|85.9|sot:102593556|formin 2!K02184|1|3e-15|85.1|zma:103633391|formin 2!K02184|1|8e-16|87.0|zma:103633391|formin 2!K02184|1|3e-15|85.1|zma:103633391|formin 2
red_GLEAN_10004663	1781	256.54	96.7286	-1.40717	3.3365e-14	1.20683e-12	Down	K03027|3|2e-46|176|acs:100555051|DNA-directed RNA polymerases I and III subunit RPAC1!K03027|1|2e-135|401|vcn:VOLCADRAFT_64591|DNA-directed RNA polymerases I and III subunit RPAC1!K03027|1|2e-135|401|vcn:VOLCADRAFT_64591|DNA-directed RNA polymerases I and III subunit RPAC1!K03027|1|2e-135|401|vcn:VOLCADRAFT_64591|DNA-directed RNA polymerases I and III subunit RPAC1!K03027|1|2e-135|401|vcn:VOLCADR…
red_GLEAN_10003830	2912	199.002	95.6988	-1.05621	1.13053e-08	2.16219e-07	Down	K02184|1|3e-12|75.1|zma:103633391|formin 2!K04520|4|4e-12|74.3|ccp:CHC_T00010315001|amyloid beta A4 protein!K05719|4|4e-12|74.3|ccp:CHC_T00010315001|integrin beta 1!K06236|4|4e-12|74.3|ccp:CHC_T00010315001|collagen, type I/II/III/V/XI/XXIV/XXVII, alpha!K06256|4|4e-12|74.3|ccp:CHC_T00010315001|CD44 antigen!K06257|4|4e-12|74.3|ccp:CHC_T00010315001|syndecan 1!K06493|4|4e-12|74.3|ccp:CHC_T00010315001…
red_GLEAN_10018664	1889	216.323	95.4107	-1.18096	1.08324e-10	2.68789e-09	Down	K19603|1|2e-157|458|lgi:LOTGIDRAFT_219414|mitogen-activated protein kinase 15 [EC:2.7.11.24]!K19603|1|0.0|601|cre:CHLREDRAFT_131998|mitogen-activated protein kinase 15 [EC:2.7.11.24]!K19603|1|0.0|601|cre:CHLREDRAFT_131998|mitogen-activated protein kinase 15 [EC:2.7.11.24]
BGI_novel_G002404	413	225.832	94.7865	-1.2525	0.00364175	0.0204747	Down
red_GLEAN_10007343	5434	39.7564	94.6484	1.25139	1.40669e-06	1.92146e-05	Up	K06670|1|3e-21|97.4|hro:HELRODRAFT_73104|cohesin complex subunit SCC1!K06670|1|2e-31|123|mpp:MICPUCDRAFT_21167|cohesin complex subunit SCC1
red_GLEAN_10006562	5397	43.1104	94.5754	1.13343	2.0271e-05	0.000216209	Up	K01669|3|7e-79|276|ola:101168329|deoxyribodipyrimidine photo-lyase [EC:4.1.99.3]!K01669|1|6e-120|390|cre:CHLREDRAFT_111597|deoxyribodipyrimidine photo-lyase [EC:4.1.99.3]!K01669|1|6e-120|390|cre:CHLREDRAFT_111597|deoxyribodipyrimidine photo-lyase [EC:4.1.99.3]
red_GLEAN_10011238	2628	38.1909	93.8077	1.29648	1.03993e-06	1.46224e-05	Up	K01193|1|2e-38|156|csl:COCSUDRAFT_67413|beta-fructofuranosidase [EC:3.2.1.26]!K01193|1|7e-41|163|csl:COCSUDRAFT_67413|beta-fructofuranosidase [EC:3.2.1.26]
red_GLEAN_10019750	1712	412.457	91.967	-2.16506	2.29455e-38	3.86922e-36	Down	K14407|1|6e-17|87.8|cbr:CBG03568|cleavage stimulation factor subunit 2!K13195|2|2e-16|83.2|bfo:BRAFLDRAFT_71461|cold-inducible RNA-binding protein!K13186|3|2e-16|82.4|cfa:609457|RNA-binding protein 3!K11294|1|5e-95|303|cvr:CHLNCDRAFT_143267|nucleolin!K11294|1|5e-95|303|cvr:CHLNCDRAFT_143267|nucleolin!K11294|1|5e-95|303|cvr:CHLNCDRAFT_143267|nucleolin
BGI_novel_G005887	2674	2.43227	91.9136	5.2399	1.07067e-27	1.06378e-25	Up
red_GLEAN_10002919	1195	33.694	91.6363	1.44343	1.15177e-06	1.59787e-05	Up
red_GLEAN_10011070	1065	242.402	91.3499	-1.40793	3.07119e-13	9.99182e-12	Down	K18123|1|1e-17|88.2|gja:107114457|4-hydroxy-2-oxoglutarate aldolase [EC:4.1.3.16]
red_GLEAN_10022024	1580	261.898	91.1215	-1.52314	3.13418e-18	1.65669e-16	Down	K09903|1|1e-109|332|cre:CHLREDRAFT_141571|uridylate kinase [EC:2.7.4.22]
red_GLEAN_10019165	3604	40.7489	91.0584	1.16003	6.95928e-05	0.00065148	Up	K05681|5|8e-84|282|aqu:100637406|ATP-binding cassette, subfamily G (WHITE), member 2!K05681|1|0.0|739|vcn:VOLCADRAFT_73319|ATP-binding cassette, subfamily G (WHITE), member 2!K05681|1|0.0|761|vcn:VOLCADRAFT_73319|ATP-binding cassette, subfamily G (WHITE), member 2
red_GLEAN_10010886	3629	386.012	90.9563	-2.0854	9.434e-34	1.262e-31	Down	K13912|1|2e-06|58.5|asn:102388691|deleted in malignant brain tumors 1 protein!K02184|1|2e-08|62.8|csv:101215105|formin 2!K01180|3|8e-08|60.8|vcn:VOLCADRAFT_88258|endo-1,3(4)-beta-glucanase [EC:3.2.1.6]!K14007|4|1e-07|60.1|brp:103850674|protein transport protein SEC24
red_GLEAN_10019955	2686	217.332	90.8651	-1.2581	6.05036e-12	1.69445e-10	Down	K18789|1|8e-13|75.5|tcc:TCM_038163|xylogalacturonan beta-1,3-xylosyltransferase [EC:2.4.2.41]
red_GLEAN_10015328	5214	220.126	89.7921	-1.29367	1.71254e-12	5.19073e-11	Down	K00703|1|0.0|790|vcn:VOLCADRAFT_103172|starch synthase [EC:2.4.1.21]!K00703|1|0.0|893|vcn:VOLCADRAFT_103172|starch synthase [EC:2.4.1.21]
BGI_novel_G005544	2390	43.0708	89.7699	1.05952	0.000100301	0.000903241	Up	K12881|1|1e-06|54.7|cit:102622377|THO complex subunit 4
red_GLEAN_10016481	10233	221.433	89.1687	-1.31226	7.3284e-13	2.31502e-11	Down	K03695|1|5e-131|445|vcn:VOLCADRAFT_104868|ATP-dependent Clp protease ATP-binding subunit ClpB!K03695|1|1e-167|541|mis:MICPUN_78285|ATP-dependent Clp protease ATP-binding subunit ClpB!K03695|1|0.0|582|mis:MICPUN_78285|ATP-dependent Clp protease ATP-binding subunit ClpB!K03695|1|8e-119|409|vcn:VOLCADRAFT_104868|ATP-dependent Clp protease ATP-binding subunit ClpB!K03695|1|0.0|582|mis:MICPUN_78285|AT…
BGI_novel_G003337	3161	197.811	88.1112	-1.16673	2.01047e-09	4.20809e-08	Down	K11855|1|2e-129|416|csl:COCSUDRAFT_39522|ubiquitin carboxyl-terminal hydrolase 36/42 [EC:3.4.19.12]
red_GLEAN_10022616	1872	185.367	87.898	-1.07648	5.6533e-08	9.78094e-07	Down	K03027|1|4e-66|224|gja:107119066|DNA-directed RNA polymerases I and III subunit RPAC1!K03027|1|3e-111|342|vcn:VOLCADRAFT_64591|DNA-directed RNA polymerases I and III subunit RPAC1!K03027|1|3e-127|382|vcn:VOLCADRAFT_64591|DNA-directed RNA polymerases I and III subunit RPAC1
red_GLEAN_10005409	1292	5.07577	87.6978	4.11084	2.81891e-24	2.26506e-22	Up	K11153|1|5e-66|216|crg:105323007|retinol dehydrogenase 12 [EC:1.1.1.300]!K11170|3|2e-65|214|adf:107345584|dehydrogenase/reductase SDR family member X [EC:1.1.-.-]!K11161|4|3e-65|215|spu:593999|retinol dehydrogenase 13 [EC:1.1.1.300]!K11162|1|2e-91|282|cvr:CHLNCDRAFT_26048|retinol dehydrogenase 14 [EC:1.1.1.-]!K19329|2|1e-60|202|brp:103834281|WW domain-containing oxidoreductase!K00100|3|4e-58|196|…
red_GLEAN_10020096	1443	42.6588	87.3007	1.03315	8.59755e-05	0.00078426	Up	K19374|2|8e-15|83.2|phu:Phum_PHUM502060|DnaJ homolog subfamily C member 30!K09515|4|9e-15|82.0|crg:105339454|DnaJ homolog subfamily B member 9!K03686|1|4e-55|194|cre:CHLREDRAFT_134605|molecular chaperone DnaJ!K03686|1|2e-56|194|cre:CHLREDRAFT_134605|molecular chaperone DnaJ!K03686|1|2e-56|194|cre:CHLREDRAFT_134605|molecular chaperone DnaJ!K03686|1|1e-30|116|cre:CHLREDRAFT_134605|molecular chapero…
red_GLEAN_10018950	4328	215.031	87.1048	-1.30372	1.12031e-11	3.0658e-10	Down	K08823|3|1e-106|353|nve:NEMVE_v1g235840|CDC-like kinase [EC:2.7.12.1]!K08287|1|7e-162|498|csl:COCSUDRAFT_17062|dual-specificity kinase [EC:2.7.12.1]!K08287|1|1e-158|498|csl:COCSUDRAFT_17062|dual-specificity kinase [EC:2.7.12.1]!K08287|1|2e-163|498|csl:COCSUDRAFT_17062|dual-specificity kinase [EC:2.7.12.1]!K08287|1|2e-163|498|csl:COCSUDRAFT_17062|dual-specificity kinase [EC:2.7.12.1]!K08287|1|5e-1…
red_GLEAN_10003377	2331	25.1172	86.6265	1.78613	2.96175e-09	6.10319e-08	Up	K02321|1|7e-102|351|vcn:VOLCADRAFT_107349|DNA polymerase alpha subunit B!K11718|3|1e-38|160|vcn:VOLCADRAFT_105823|UDP-glucose:glycoprotein glucosyltransferase [EC:2.4.1.-]!K02321|1|9e-96|334|vcn:VOLCADRAFT_107349|DNA polymerase alpha subunit B!K11718|3|1e-34|148|vcn:VOLCADRAFT_105823|UDP-glucose:glycoprotein glucosyltransferase [EC:2.4.1.-]!K02321|1|9e-104|351|vcn:VOLCADRAFT_107349|DNA polymerase…
BGI_novel_G002107	918	2.45862	86.4622	5.13615	3.07305e-26	2.83016e-24	Up	K07562|1|5e-14|75.9|sbi:SORBI_03g046345|nonsense-mediated mRNA decay protein 3!K17917|2|1e-13|74.7|bdi:100846697|sorting nexin-1/2
BGI_novel_G001861	2236	32.4388	84.5543	1.38216	3.61858e-06	4.56517e-05	Up	K02184|1|8e-11|69.7|csv:101215105|formin 2
red_GLEAN_10004081	2660	380.343	84.3071	-2.17358	3.97457e-25	3.33933e-23	Down	K13863|1|9e-55|205|smm:Smp_123010|solute carrier family 7 (cationic amino acid transporter), member 1!K13865|3|3e-51|194|hst:105187845|solute carrier family 7 (cationic amino acid transporter), member 3!K13864|5|2e-50|185|adf:107346487|solute carrier family 7 (cationic amino acid transporter), member 2!K03294|1|5e-169|506|vcn:VOLCADRAFT_89329|basic amino acid/polyamine antiporter, APA family
red_GLEAN_10019479	1728	37.8345	83.8475	1.14807	3.8064e-05	0.000379768	Up
red_GLEAN_10006310	3315	208.418	83.5387	-1.31896	1.48863e-11	3.99162e-10	Down	K18482|1|9e-99|319|cvr:CHLNCDRAFT_52990|4-amino-4-deoxychorismate lyase [EC:4.1.3.38]!K18482|1|6e-96|313|cvr:CHLNCDRAFT_52990|4-amino-4-deoxychorismate lyase [EC:4.1.3.38]!K18482|1|9e-99|319|cvr:CHLNCDRAFT_52990|4-amino-4-deoxychorismate lyase [EC:4.1.3.38]
red_GLEAN_10007721	8538	197.239	83.4958	-1.24017	4.19331e-10	9.75791e-09	Down	K04646|1|0.0|1436|cre:CHLREDRAFT_195415|clathrin heavy chain!K04646|1|0.0|2380|cre:CHLREDRAFT_195415|clathrin heavy chain
BGI_novel_G005997	1084	28.6962	82.4075	1.52192	2.12515e-07	3.36775e-06	Up	K10257|1|6e-105|317|cre:CHLREDRAFT_56237|omega-3 fatty acid desaturase (delta-15 desaturase) [EC:1.14.19.-]
red_GLEAN_10007538	1902	218.688	81.4366	-1.42513	1.95136e-14	7.32371e-13	Down	K13091|1|8e-12|75.1|hmg:100201157|RNA-binding protein 39!K11294|1|3e-57|206|vcn:VOLCADRAFT_90315|nucleolin!K11294|1|1e-63|225|vcn:VOLCADRAFT_90315|nucleolin!K13091|5|2e-16|86.3|gsl:Gasu_50650|RNA-binding protein 39
BGI_novel_G001654	2324	38.8003	81.2089	1.06557	0.000257926	0.00208791	Up	K00856|1|9e-18|89.0|tcc:TCM_022183|adenosine kinase [EC:2.7.1.20]
BGI_novel_G001653	2324	38.8003	81.2089	1.06557	0.000257926	0.00208791	Up	K00856|1|9e-18|89.0|tcc:TCM_022183|adenosine kinase [EC:2.7.1.20]
red_GLEAN_10013487	3773	232.688	81.1826	-1.51915	3.39061e-16	1.52038e-14	Down	K02184|1|1e-21|106|sot:102593556|formin 2!K02184|1|2e-12|75.9|brp:103850667|formin 2!K02184|1|2e-12|75.9|brp:103850667|formin 2!K14306|5|2e-10|68.6|pda:103704036|nuclear pore complex protein Nup62!K02184|1|5e-18|94.4|csv:101215105|formin 2!K02184|1|5e-18|94.4|csv:101215105|formin 2!K02184|1|5e-18|94.4|csv:101215105|formin 2!K02184|1|3e-17|92.0|csv:101215105|formin 2
red_GLEAN_10007696	807	176.696	80.8292	-1.12832	3.8843e-06	4.86721e-05	Down	K04802|1|1e-120|349|obi:106869688|proliferating cell nuclear antigen
red_GLEAN_10015546	976	194.469	80.6261	-1.27022	7.48522e-11	1.87483e-09	Down	K14439|1|3e-10|68.9|cre:CHLREDRAFT_6783|SWI/SNF-related matrix-associated actin-dependent regulator of chromatin subfamily A containing DEAD/H box 1 [EC:3.6.4.12]!K10405|3|7e-09|64.3|mpp:MICPUCDRAFT_71089|kinesin family member C1!K11294|4|1e-08|63.2|brp:103871689|nucleolin
red_GLEAN_10007817	756	33.1016	80.3737	1.27982	2.08422e-05	0.000222104	Up
red_GLEAN_10014121	2166	223.629	80.3285	-1.47712	4.16718e-14	1.48708e-12	Down	K03695|4|1e-36|152|api:100166924|ATP-dependent Clp protease ATP-binding subunit ClpB!K03695|1|3e-70|242|vcn:VOLCADRAFT_104868|ATP-dependent Clp protease ATP-binding subunit ClpB!K03695|1|0.0|588|vcn:VOLCADRAFT_104868|ATP-dependent Clp protease ATP-binding subunit ClpB!K03695|1|6e-167|520|vcn:VOLCADRAFT_79064|ATP-dependent Clp protease ATP-binding subunit ClpB!K03695|1|1e-13|77.0|cre:CHLREDRAFT_19…
red_GLEAN_10006737	1572	161.983	80.2741	-1.01283	5.0496e-07	7.52881e-06	Down	K03439|1|4e-86|280|lgi:LOTGIDRAFT_214330|tRNA (guanine-N7-)-methyltransferase [EC:2.1.1.33]!K03439|1|2e-85|266|vcn:VOLCADRAFT_82720|tRNA (guanine-N7-)-methyltransferase [EC:2.1.1.33]!K03439|1|1e-101|307|cre:CHLREDRAFT_98476|tRNA (guanine-N7-)-methyltransferase [EC:2.1.1.33]!K03439|1|4e-49|174|sbi:SORBI_04g002310|tRNA (guanine-N7-)-methyltransferase [EC:2.1.1.33]
BGI_novel_G000810	1400	38.83	79.1515	1.02744	0.000229869	0.00188565	Up	K09486|1|4e-142|437|vcn:VOLCADRAFT_103004|hypoxia up-regulated 1
BGI_novel_G006556	1893	38.3562	79.0173	1.04271	0.000182711	0.00154609	Up
red_GLEAN_10018089	1213	266.676	78.8389	-1.75811	3.43603e-22	2.41278e-20	Down	K01953|5|2e-99|317|dpo:Dpse_GA29320|asparagine synthase (glutamine-hydrolysing) [EC:6.3.5.4]!K01953|1|0.0|588|vcn:VOLCADRAFT_65699|asparagine synthase (glutamine-hydrolysing) [EC:6.3.5.4]!K01953|1|0.0|553|cre:CHLREDRAFT_140252|asparagine synthase (glutamine-hydrolysing) [EC:6.3.5.4]
red_GLEAN_10013373	2847	172.805	77.2587	-1.16138	1.10751e-08	2.12494e-07	Down	K02327|1|2e-74|264|sasa:106606382|DNA polymerase delta subunit 1 [EC:2.7.7.7]!K07375|1|0.0|879|cre:CHLREDRAFT_129868|tubulin beta!K02327|1|0.0|580|vcn:VOLCADRAFT_67281|DNA polymerase delta subunit 1 [EC:2.7.7.7]!K02327|1|2e-177|541|vcn:VOLCADRAFT_67281|DNA polymerase delta subunit 1 [EC:2.7.7.7]!K02327|1|0.0|580|vcn:VOLCADRAFT_67281|DNA polymerase delta subunit 1 [EC:2.7.7.7]!K02327|1|4e-110|374|…
red_GLEAN_10007344	3858	28.8527	77.1094	1.4182	3.28938e-06	4.18736e-05	Up	K11593|1|9e-09|63.9|sbi:SORBI_06g028510|eukaryotic translation initiation factor 2C!K00430|4|1e-08|63.2|dosa:Os04t0498700-01|peroxidase [EC:1.11.1.7]
red_GLEAN_10016853	712	30.555	75.6268	1.30749	1.15268e-05	0.000130255	Up	K09486|1|3e-12|69.3|cre:CHLREDRAFT_205988|hypoxia up-regulated 1!K17046|2|4e-10|62.8|eus:EUTSA_v10010131mg|protein DEK!K11294|4|8e-08|55.8|ccp:CHC_T00008215001|nucleolin
BGI_novel_G005349	1266	37.1235	75.477	1.0237	0.00244746	0.0146878	Up
BGI_novel_G004452	269	30.3671	74.9508	1.30344	3.5931e-05	0.000360439	Up
red_GLEAN_10021154	1730	32.1339	74.7939	1.21882	2.58096e-05	0.000268001	Up	K02184|1|1e-20|100|pvu:PHAVU_002G127300g|formin 2
red_GLEAN_10013926	797	26.9459	74.5414	1.46798	5.80996e-07	8.56646e-06	Up	K08955|1|1e-20|94.0|phu:Phum_PHUM279900|ATP-dependent metalloprotease [EC:3.4.24.-]!K07767|2|5e-20|92.4|sasa:106563824|katanin p60 ATPase-containing subunit A1 [EC:3.6.4.3]!K14012|1|1e-66|210|vvi:100261938|UBX domain-containing protein 1!K07767|2|5e-30|115|vcn:VOLCADRAFT_57246|katanin p60 ATPase-containing subunit A1 [EC:3.6.4.3]!K12196|4|4e-25|105|ota:Ot10g00630|vacuolar protein-sorting-associat…
red_GLEAN_10015784	4382	201.254	74.2341	-1.43886	2.53937e-12	7.49756e-11	Down	K11131|1|0.0|577|hmg:100198330|H/ACA ribonucleoprotein complex subunit 4 [EC:5.4.99.-]!K11131|1|0.0|745|vcn:VOLCADRAFT_79364|H/ACA ribonucleoprotein complex subunit 4 [EC:5.4.99.-]
red_GLEAN_10015020	4809	175.155	73.3105	-1.25654	2.87646e-09	5.94279e-08	Down	K20222|3|4e-139|468|phi:102105343|importin-5!K18752|1|3e-15|85.5|jcu:105638511|transportin-1!K14293|5|8e-14|80.9|egu:105038362|importin subunit beta-1!K18752|1|2e-15|85.5|jcu:105638511|transportin-1!K14293|5|5e-14|80.9|egu:105038362|importin subunit beta-1!K11498|1|3e-12|73.2|zma:103655235|centromeric protein E!K18752|2|3e-11|71.6|sot:102595091|transportin-1!K18752|1|2e-15|85.5|jcu:105638511|tran…
red_GLEAN_10019829	3214	182.602	72.9862	-1.323	4.71432e-09	9.48608e-08	Down	K14557|1|6e-08|60.5|cmk:103171636|U3 small nucleolar RNA-associated protein 6!K14557|1|4e-86|249|cre:CHLREDRAFT_144177|U3 small nucleolar RNA-associated protein 6!K14557|1|2e-101|335|cre:CHLREDRAFT_144177|U3 small nucleolar RNA-associated protein 6
red_GLEAN_10006076	3118	246.788	72.399	-1.76923	1.10994e-21	7.46559e-20	Down	K05841|1|9e-63|225|ppp:PHYPADRAFT_148694|sterol 3beta-glucosyltransferase [EC:2.4.1.173]!K05841|1|8e-140|433|pxb:103938530|sterol 3beta-glucosyltransferase [EC:2.4.1.173]
red_GLEAN_10004904	1681	249.06	71.9	-1.79243	5.43637e-21	3.51822e-19	Down	K07375|2|4e-157|449|cmy:102947940|tubulin beta!K07375|1|0.0|894|cre:CHLREDRAFT_129868|tubulin beta!K07375|1|0.0|876|cre:CHLREDRAFT_129868|tubulin beta
red_GLEAN_10003091	1731	32.3081	71.6014	1.14809	7.11586e-05	0.000662993	Up	K12606|1|3e-07|56.2|sita:101786129|CCR4-NOT transcription complex subunit 9!K04957|2|2e-06|54.3|cre:CHLREDRAFT_168044|hyperpolarization activated cyclic nucleotide-gated potassium channel 4!K14317|3|2e-06|54.3|mpp:MICPUCDRAFT_46822|nuclear pore complex protein Nup214!K11807|4|6e-06|52.8|cvr:CHLNCDRAFT_136223|WD and tetratricopeptide repeats protein 1!K13337|5|8e-06|51.6|cre:CHLREDRAFT_154271|pero…
BGI_novel_G004947	5200	2.61149	70.5866	4.75645	2.15623e-21	1.42234e-19	Up	K02201|1|1e-24|111|cvr:CHLNCDRAFT_145198|pantetheine-phosphate adenylyltransferase [EC:2.7.7.3]!K11717|5|6e-14|80.5|csv:101222630|cysteine desulfurase / selenocysteine lyase [EC:2.8.1.7 4.4.1.16]
BGI_novel_G003542	1857	180.795	70.2689	-1.3634	2.13536e-10	5.12337e-09	Down
red_GLEAN_10022807	968	21.9786	70.0207	1.67168	1.04071e-06	1.46242e-05	Up	K12471|1|7e-06|53.5|vcn:VOLCADRAFT_100407|epsin
red_GLEAN_10004694	3284	199.83	68.9811	-1.5345	5.5748e-15	2.23225e-13	Down	K05337|1|5e-11|63.2|mpp:MICPUCDRAFT_8851|ferredoxin!K05337|1|2e-10|64.3|olu:OSTLU_7956|ferredoxin
red_GLEAN_10005082	3621	150.998	68.6803	-1.13656	6.33689e-07	9.2466e-06	Down	K10615|5|6e-14|84.3|cfa:479225|E3 ubiquitin-protein ligase HERC4 [EC:2.3.2.26]!K10615|1|5e-15|84.0|mis:MICPUN_60437|E3 ubiquitin-protein ligase HERC4 [EC:2.3.2.26]!K02184|5|2e-09|65.9|zma:103633391|formin 2!K10615|1|7e-15|84.0|mis:MICPUN_60437|E3 ubiquitin-protein ligase HERC4 [EC:2.3.2.26]!K10615|1|8e-15|84.0|mis:MICPUN_60437|E3 ubiquitin-protein ligase HERC4 [EC:2.3.2.26]!K10615|1|1e-14|84.0|mi…
red_GLEAN_10018402	1291	496.203	68.5778	-2.85512	1.51364e-58	5.17772e-56	Down
red_GLEAN_10008717	945	33.1441	67.8993	1.03465	0.00057135	0.00416849	Up	K04659|1|4e-11|72.8|crg:105319080|thrombospondin 2/3/4/5!K15292|1|2e-13|78.6|gsl:Gasu_61540|syntaxin-binding protein 1!K00430|3|1e-10|68.9|obr:102718644|peroxidase [EC:1.11.1.7]!K02184|5|2e-10|69.3|pvu:PHAVU_002G127300g|formin 2!K15292|1|1e-13|78.6|gsl:Gasu_61540|syntaxin-binding protein 1!K00430|3|6e-11|68.9|obr:102718644|peroxidase [EC:1.11.1.7]!K02184|5|8e-11|69.3|pvu:PHAVU_002G127300g|formin 2
BGI_novel_G006498	1162	25.9269	67.7834	1.38648	8.64328e-06	0.000101015	Up	K01830|1|6e-52|175|vcn:VOLCADRAFT_109826|prostaglandin-H2 D-isomerase [EC:5.3.99.2]!K14401|2|1e-22|103|ota:Ot07g00420|cleavage and polyadenylation specificity factor subunit 1!K00799|3|2e-13|73.9|mis:MICPUN_56266|glutathione S-transferase [EC:2.5.1.18]
red_GLEAN_10006229	2787	244.749	67.72	-1.85365	2.29055e-20	1.39206e-18	Down	K08994|1|1e-13|77.0|mpp:MICPUCDRAFT_46181|putative membrane protein!K08994|1|2e-13|77.0|mpp:MICPUCDRAFT_46181|putative membrane protein!K08994|1|2e-13|77.0|mpp:MICPUCDRAFT_46181|putative membrane protein!K08994|1|2e-12|72.0|mis:MICPUN_88715|putative membrane protein!K01113|1|6e-07|40.8|pxb:103942043|alkaline phosphatase D [EC:3.1.3.1]!K15191|3|1e-06|56.6|pxb:103935617|La-related protein 7!K02184|…
BGI_novel_G000228	1921	26.3254	67.3493	1.35521	1.89425e-05	0.000203763	Up	K13448|1|2e-14|76.3|sita:101771643|calcium-binding protein CML!K02183|2|3e-14|74.7|bdi:100823858|calmodulin
red_GLEAN_10020501	1637	30.5587	67.2572	1.1381	0.00012218	0.00107638	Up	K11593|1|3e-06|53.9|osa:4333732|eukaryotic translation initiation factor 2C
red_GLEAN_10021489	1736	171.483	66.6177	-1.36409	1.43965e-09	3.0834e-08	Down	K07375|2|9e-163|461|cmy:102947940|tubulin beta!K07375|1|0.0|894|cre:CHLREDRAFT_129868|tubulin beta!K07375|1|0.0|894|cre:CHLREDRAFT_129868|tubulin beta!K07375|1|0.0|880|cre:CHLREDRAFT_129868|tubulin beta
red_GLEAN_10013234	6383	161.615	66.1785	-1.28813	9.08073e-08	1.52695e-06	Down	K08624|1|3e-06|59.7|sko:102808200|a disintegrin and metalloproteinase with thrombospondin motifs 9 [EC:3.4.24.-]!K08622|3|4e-06|59.3|phi:102107658|a disintegrin and metalloproteinase with thrombospondin motifs 7 [EC:3.4.24.-]!K05747|1|4e-25|112|vcn:VOLCADRAFT_88194|Wiskott-Aldrich syndrome protein!K05747|1|4e-25|112|vcn:VOLCADRAFT_88194|Wiskott-Aldrich syndrome protein!K05747|1|5e-18|89.0|vcn:VOL…
red_GLEAN_10011250	3200	133.005	66.0958	-1.00885	4.78578e-06	5.8742e-05	Down	K15356|1|3e-41|159|vcn:VOLCADRAFT_105037|GDP-mannose transporter
BGI_novel_G003851	1082	148.007	65.9245	-1.16678	7.52639e-08	1.28453e-06	Down	K14552|1|3e-97|311|vcn:VOLCADRAFT_107736|NET1-associated nuclear protein 1 (U3 small nucleolar RNA-associated protein 17)
red_GLEAN_10022046	7810	147.919	65.7473	-1.1698	5.21048e-07	7.7542e-06	Down	K09291|1|5e-22|108|cvr:CHLNCDRAFT_53284|nucleoprotein TPR!K09291|1|1e-20|104|cvr:CHLNCDRAFT_53284|nucleoprotein TPR!K09291|1|5e-22|108|cvr:CHLNCDRAFT_53284|nucleoprotein TPR
BGI_novel_G001860	2236	23.9582	65.6639	1.45458	1.38796e-05	0.000154293	Up	K02184|1|1e-10|68.9|csv:101215105|formin 2
red_GLEAN_10012791	1053	145.65	65.4471	-1.1541	8.07019e-08	1.37147e-06	Down	K12815|1|3e-15|80.9|cre:CHLREDRAFT_132956|pre-mRNA-splicing factor ATP-dependent RNA helicase DHX38/PRP16 [EC:3.6.4.13]
red_GLEAN_10015137	2910	157.963	64.7225	-1.28724	3.93616e-08	6.95828e-07	Down	K00909|1|3e-11|70.9|amj:102572840|rhodopsin kinase [EC:2.7.11.14]!K08838|1|8e-28|117|cvr:CHLNCDRAFT_29775|serine/threonine-protein kinase 24/25/MST4 [EC:2.7.11.1]!K04419|2|9e-24|112|vcn:VOLCADRAFT_92891|mitogen-activated protein kinase kinase kinase 11 [EC:2.7.11.25]!K17535|3|4e-19|96.7|rcu:RCOM_1599780|serine/threonine-protein kinase TNNI3K [EC:2.7.11.1]!K04730|4|5e-18|92.8|pda:103722203|interle…
red_GLEAN_10021790	3370	336.872	64.1715	-2.3922	1.04667e-37	1.70493e-35	Down	K00430|1|6e-12|73.2|bdi:100822183|peroxidase [EC:1.11.1.7]!K02184|5|1e-10|69.7|cit:102626788|formin 2!K00430|1|7e-12|73.2|bdi:100822183|peroxidase [EC:1.11.1.7]!K02184|5|2e-10|69.7|cit:102626788|formin 2!K00430|1|6e-12|73.2|bdi:100822183|peroxidase [EC:1.11.1.7]!K02184|5|1e-10|69.7|cit:102626788|formin 2!K00430|1|6e-12|73.2|bdi:100822183|peroxidase [EC:1.11.1.7]!K02184|5|1e-10|69.7|cit:102626788|…
BGI_novel_G003850	2580	139.35	64.0574	-1.12128	3.46249e-07	5.29434e-06	Down	K14552|1|7e-65|237|vcn:VOLCADRAFT_107736|NET1-associated nuclear protein 1 (U3 small nucleolar RNA-associated protein 17)!K02184|3|4e-31|135|sot:102593556|formin 2
red_GLEAN_10005755	797	18.1033	63.9372	1.8204	2.9029e-05	0.00029807	Up
BGI_novel_G000535	2933	157.191	63.9019	-1.29859	2.12239e-08	3.91531e-07	Down	K10666|1|9e-07|53.9|olu:OSTLU_26544|E3 ubiquitin-protein ligase RNF5 [EC:2.3.2.27]!K10638|2|1e-06|56.2|rcu:RCOM_1438390|E3 ubiquitin-protein ligase UHRF1 [EC:2.3.2.27]
red_GLEAN_10022992	2730	127.413	62.5707	-1.02595	5.40756e-06	6.58282e-05	Down	K18710|1|2e-19|93.2|adf:107353845|histone RNA hairpin-binding protein!K18710|1|3e-29|117|cre:CHLREDRAFT_95266|histone RNA hairpin-binding protein!K18710|1|3e-29|117|cre:CHLREDRAFT_95266|histone RNA hairpin-binding protein
BGI_novel_G003259	1811	27.9022	62.0561	1.15319	0.00348804	0.0197861	Up	K01069|1|2e-117|352|cre:CHLREDRAFT_133171|hydroxyacylglutathione hydrolase [EC:3.1.2.6]
BGI_novel_G003258	1811	27.9022	62.0561	1.15319	0.00348804	0.0197861	Up	K01069|1|2e-117|352|cre:CHLREDRAFT_133171|hydroxyacylglutathione hydrolase [EC:3.1.2.6]
BGI_novel_G003257	1811	27.9022	62.0561	1.15319	0.00348804	0.0197861	Up	K01069|1|2e-117|352|cre:CHLREDRAFT_133171|hydroxyacylglutathione hydrolase [EC:3.1.2.6]
red_GLEAN_10012353	5664	146.815	61.9717	-1.24432	6.99416e-09	1.37275e-07	Down	K02535|1|5e-35|148|vcn:VOLCADRAFT_105382|UDP-3-O-[3-hydroxymyristoyl] N-acetylglucosamine deacetylase [EC:3.5.1.108]!K13131|3|5e-26|120|ota:Ot06g01250|ATP-dependent RNA helicase DDX20 [EC:3.6.4.13]!K11407|4|1e-25|99.0|csl:COCSUDRAFT_66525|histone deacetylase 6 [EC:3.5.1.98]!K02535|1|5e-35|148|vcn:VOLCADRAFT_105382|UDP-3-O-[3-hydroxymyristoyl] N-acetylglucosamine deacetylase [EC:3.5.1.108]!K13131|…
red_GLEAN_10005198	2488	125.71	61.4849	-1.0318	4.6018e-06	5.65658e-05	Down	K18789|1|3e-11|69.7|bvg:104884224|xylogalacturonan beta-1,3-xylosyltransferase [EC:2.4.2.41]
red_GLEAN_10010691	1898	123.044	61.0039	-1.0122	6.06707e-06	7.31501e-05	Down	K14855|4|3e-61|219|nve:NEMVE_v1g136836|ribosome assembly protein 4!K14855|1|4e-95|303|cre:CHLREDRAFT_178661|ribosome assembly protein 4!K14855|1|3e-95|303|cre:CHLREDRAFT_178661|ribosome assembly protein 4!K14855|1|3e-95|303|cre:CHLREDRAFT_178661|ribosome assembly protein 4!K14855|1|9e-97|314|pvu:PHAVU_004G092500g|ribosome assembly protein 4!K14855|1|4e-32|128|vcn:VOLCADRAFT_64079|ribosome assembl…
red_GLEAN_10018835	1654	155.467	60.4052	-1.36386	6.65627e-10	1.50505e-08	Down	K02184|1|8e-09|54.3|cvr:CHLNCDRAFT_137684|formin 2!K02184|1|2e-09|57.4|cvr:CHLNCDRAFT_137684|formin 2
BGI_novel_G004593	1594	124.909	60.3825	-1.04867	4.29702e-06	5.32017e-05	Down
red_GLEAN_10017996	8300	146.379	60.2971	-1.27955	6.00539e-09	1.18941e-07	Down	K10406|1|1e-64|233|bfo:BRAFLDRAFT_264376|kinesin family member C2/C3!K10405|1|3e-87|308|smo:SELMODRAFT_84710|kinesin family member C1!K10406|1|8e-82|277|cre:CHLREDRAFT_119255|kinesin family member C2/C3!K10405|3|3e-81|289|ath:AT4G27180|kinesin family member C1!K10405|1|3e-87|308|smo:SELMODRAFT_84710|kinesin family member C1!K10405|1|3e-87|308|smo:SELMODRAFT_84710|kinesin family member C1!K10405|1…
red_GLEAN_10005236	1796	15.198	60.2395	1.98683	1.91526e-08	3.5634e-07	Up
red_GLEAN_10006321	1911	182.702	60.2038	-1.60157	6.17833e-13	1.96991e-11	Down	K01937|2|6e-144|433|rno:313560|CTP synthase [EC:6.3.4.2]!K01937|1|0.0|568|cvr:CHLNCDRAFT_139286|CTP synthase [EC:6.3.4.2]!K01937|1|0.0|733|vcn:VOLCADRAFT_84560|CTP synthase [EC:6.3.4.2]!K01937|1|6e-161|466|vcn:VOLCADRAFT_84560|CTP synthase [EC:6.3.4.2]
BGI_novel_G003520	756	21.9211	59.8057	1.44797	1.3331e-05	0.000148816	Up
red_GLEAN_10022893	1874	149.321	59.4595	-1.32844	6.49322e-09	1.27967e-07	Down	K18787|1|1e-166|483|cre:CHLREDRAFT_206069|thermospermine synthase [EC:2.5.1.79]
red_GLEAN_10014930	2869	9.26478	59.4014	2.68067	2.92267e-12	8.52417e-11	Up
BGI_novel_G004488	393	21.1638	59.2806	1.48596	0.000120062	0.00106006	Up
red_GLEAN_10010239	3039	26.7121	59.1395	1.14663	0.00150442	0.00964741	Up	K03941|2|3e-86|281|bfo:BRAFLDRAFT_287714|NADH dehydrogenase (ubiquinone) Fe-S protein 8 [EC:1.6.5.3 1.6.99.3]
BGI_novel_G005509	1039	169.926	59.0759	-1.52427	9.93922e-13	3.09486e-11	Down	K00831|1|4e-06|52.0|cvr:CHLNCDRAFT_142929|phosphoserine aminotransferase [EC:2.6.1.52]
BGI_novel_G004713	427	20.8006	59.0051	1.50421	2.93968e-05	0.000300815	Up
red_GLEAN_10012032	7551	118.409	58.6969	-1.01242	2.11911e-05	0.000225521	Down	K03241|1|7e-154|491|vcn:VOLCADRAFT_120926|translation initiation factor eIF-2B subunit gamma!K03241|1|1e-145|467|vcn:VOLCADRAFT_120926|translation initiation factor eIF-2B subunit gamma!K03241|1|8e-148|467|vcn:VOLCADRAFT_120926|translation initiation factor eIF-2B subunit gamma
red_GLEAN_10008507	1055	22.1644	58.5644	1.40178	1.49601e-05	0.00016523	Up	K02184|1|3e-10|48.1|mdm:103437854|formin 2
red_GLEAN_10004318	2605	177.706	58.5446	-1.60188	1.80306e-13	6.02151e-12	Down	K02184|1|2e-21|104|sly:101262608|formin 2!K02184|1|5e-37|155|sot:102593556|formin 2!K02184|1|2e-22|107|cam:101508170|formin 2!K02184|1|5e-29|127|cam:101508170|formin 2!K02184|1|2e-16|87.8|sot:102593556|formin 2
red_GLEAN_10021934	2513	152.62	58.4204	-1.3854	1.2915e-09	2.79359e-08	Down	K18693|1|2e-11|69.3|mus:103984677|diacylglycerol diphosphate phosphatase / phosphatidate phosphatase [EC:3.1.3.81 3.1.3.4]!K01080|3|9e-08|58.5|mis:MICPUN_109354|phosphatidate phosphatase [EC:3.1.3.4]
BGI_novel_G005399	594	125.225	57.9552	-1.11151	1.58735e-05	0.000174194	Down	K07375|1|1e-58|192|cre:CHLREDRAFT_129868|tubulin beta
red_GLEAN_10011621	1804	25.8868	57.8412	1.15988	0.000370759	0.00286474	Up
red_GLEAN_10006020	3830	155.583	57.7138	-1.4307	1.63981e-10	3.99443e-09	Down	K01792|1|2e-32|136|cvr:CHLNCDRAFT_134447|glucose-6-phosphate 1-epimerase [EC:5.1.3.15]!K05747|4|3e-10|66.6|vcn:VOLCADRAFT_88194|Wiskott-Aldrich syndrome protein!K01792|1|4e-19|95.9|cvr:CHLNCDRAFT_134447|glucose-6-phosphate 1-epimerase [EC:5.1.3.15]!K05747|3|3e-10|66.6|vcn:VOLCADRAFT_88194|Wiskott-Aldrich syndrome protein!K02184|5|3e-10|58.9|cam:101505448|formin 2
BGI_novel_G000262	2035	118.149	57.705	-1.03384	0.000427293	0.0032368	Down	K12812|1|0.0|714|vcn:VOLCADRAFT_80795|ATP-dependent RNA helicase UAP56/SUB2 [EC:3.6.4.13]
BGI_novel_G000254	2035	118.149	57.705	-1.03384	0.000427293	0.0032368	Down	K12812|1|0.0|714|vcn:VOLCADRAFT_80795|ATP-dependent RNA helicase UAP56/SUB2 [EC:3.6.4.13]
red_GLEAN_10013745	2177	115.984	56.9084	-1.02721	1.68471e-05	0.000184035	Down	K07179|3|3e-73|249|nve:NEMVE_v1g230609|RIO kinase 2 [EC:2.7.11.1]!K07179|1|1e-61|216|vcn:VOLCADRAFT_106246|RIO kinase 2 [EC:2.7.11.1]!K07179|1|1e-112|348|cre:CHLREDRAFT_138512|RIO kinase 2 [EC:2.7.11.1]!K07179|1|2e-97|310|cre:CHLREDRAFT_138512|RIO kinase 2 [EC:2.7.11.1]!K07179|1|2e-171|507|vcn:VOLCADRAFT_106246|RIO kinase 2 [EC:2.7.11.1]!K07179|1|9e-163|478|vcn:VOLCADRAFT_106246|RIO kinase 2 [EC:…
red_GLEAN_10002038	788	19.7938	56.8315	1.52164	0.00016306	0.00139595	Up
BGI_novel_G000008	1024	115.486	56.4648	-1.0323	0.000361661	0.00280349	Down
red_GLEAN_10017547	2473	121.641	56.3704	-1.10962	4.85376e-06	5.94492e-05	Down	K14768|5|5e-76|263|nve:NEMVE_v1g118309|U3 small nucleolar RNA-associated protein 7!K14768|1|2e-126|395|cre:CHLREDRAFT_144515|U3 small nucleolar RNA-associated protein 7!K14768|1|0.0|595|cre:CHLREDRAFT_144515|U3 small nucleolar RNA-associated protein 7!K14768|1|8e-129|395|cre:CHLREDRAFT_144515|U3 small nucleolar RNA-associated protein 7!K14768|1|0.0|595|cre:CHLREDRAFT_144515|U3 small nucleolar RNA…
red_GLEAN_10021956	1407	113.513	56.2648	-1.01255	3.70852e-05	0.00037062	Down	K15085|3|1e-25|114|aqu:100631891|solute carrier family 25, member 42!K14684|4|3e-23|107|aqu:100631578|solute carrier family 25 (mitochondrial phosphate transporter), member 23/24/25/41!K14684|1|4e-153|440|cre:CHLREDRAFT_187064|solute carrier family 25 (mitochondrial phosphate transporter), member 23/24/25/41!K14684|1|4e-153|440|cre:CHLREDRAFT_187064|solute carrier family 25 (mitochondrial phospha…
red_GLEAN_10002312	1449	25.2531	56.2535	1.15548	0.000596358	0.00433115	Up	K02184|1|5e-20|97.4|rcu:RCOM_1471040|formin 2
red_GLEAN_10011018	1095	24.3227	56.2491	1.20953	0.000230936	0.00189376	Up
red_GLEAN_10016920	2458	220.838	56.1539	-1.97553	4.09973e-23	3.0582e-21	Down	K14306|1|1e-10|68.9|egu:105046248|nuclear pore complex protein Nup62!K14306|1|1e-10|68.9|egu:105046248|nuclear pore complex protein Nup62!K14306|1|1e-10|68.9|egu:105046248|nuclear pore complex protein Nup62!K14306|1|7e-10|67.0|pda:103704036|nuclear pore complex protein Nup62!K14306|1|3e-14|80.9|egu:105046248|nuclear pore complex protein Nup62!K02184|1|1e-17|92.0|sot:102593556|formin 2
red_GLEAN_10021203	2838	181.629	56.0569	-1.69603	2.45978e-15	1.01551e-13	Down
BGI_novel_G004973	493	16.6593	55.9304	1.74731	2.90101e-05	0.000298003	Up	K05673|1|2e-11|64.7|smo:SELMODRAFT_82|ATP-binding cassette, subfamily C (CFTR/MRP), member 4!K05665|3|6e-09|57.4|mis:MICPUN_94915|ATP-binding cassette, subfamily C (CFTR/MRP), member 1!K05666|4|8e-09|57.0|olu:OSTLU_35503|ATP-binding cassette, subfamily C (CFTR/MRP), member 2
red_GLEAN_10001577	547	13.5109	55.5621	2.03997	9.42062e-08	1.57526e-06	Up
red_GLEAN_10000913	1096	21.0084	55.2918	1.3961	2.90545e-05	0.000298204	Up
BGI_novel_G000679	291	20.5765	55.1567	1.42254	9.83683e-05	0.000886833	Up
BGI_novel_G002557	633	23.8206	55.1234	1.21045	0.000193973	0.00163034	Up
BGI_novel_G002953	1358	157.21	54.9374	-1.51683	2.93077e-11	7.61968e-10	Down	K12199|1|7e-07|55.1|smo:SELMODRAFT_423905|vacuolar protein sorting-associated protein VTA1!K02184|2|2e-06|40.4|pper:PRUPE_ppa000314mg|formin 2!K02943|4|4e-06|48.9|mpp:MICPUCDRAFT_27895|large subunit ribosomal protein LP2
red_GLEAN_10008124	970	188.648	54.5904	-1.78898	1.65638e-17	8.17772e-16	Down
red_GLEAN_10014699	2886	110.762	54.352	-1.02706	0.000190835	0.0016073	Down	K05747|1|8e-19|90.5|pvu:PHAVU_004G097800g|Wiskott-Aldrich syndrome protein!K02184|3|2e-18|95.1|sot:102593556|formin 2
red_GLEAN_10003832	981	25.5051	54.0747	1.08416	0.00106989	0.00720631	Up	K08857|1|4e-46|159|cre:CHLREDRAFT_195830|NIMA (never in mitosis gene a)-related kinase [EC:2.7.11.1]
red_GLEAN_10007904	1620	167.242	53.7828	-1.63672	2.2763e-14	8.50326e-13	Down	K02535|1|2e-30|90.1|vcn:VOLCADRAFT_105382|UDP-3-O-[3-hydroxymyristoyl] N-acetylglucosamine deacetylase [EC:3.5.1.108]!K13131|3|2e-21|67.4|ota:Ot06g01250|ATP-dependent RNA helicase DDX20 [EC:3.6.4.13]!K02535|1|3e-31|106|mis:MICPUN_71524|UDP-3-O-[3-hydroxymyristoyl] N-acetylglucosamine deacetylase [EC:3.5.1.108]!K13131|3|1e-30|97.8|ota:Ot06g01250|ATP-dependent RNA helicase DDX20 [EC:3.6.4.13]
red_GLEAN_10013208	1807	125.169	53.3748	-1.22965	8.41676e-08	1.42632e-06	Down	K18787|1|9e-167|484|cre:CHLREDRAFT_206069|thermospermine synthase [EC:2.5.1.79]!K18787|1|5e-168|484|cre:CHLREDRAFT_206069|thermospermine synthase [EC:2.5.1.79]!K18787|1|2e-165|484|cre:CHLREDRAFT_206069|thermospermine synthase [EC:2.5.1.79]!K18787|1|2e-130|394|cre:CHLREDRAFT_206069|thermospermine synthase [EC:2.5.1.79]!K18787|1|4e-141|415|cre:CHLREDRAFT_206069|thermospermine synthase [EC:2.5.1.79]
BGI_novel_G002850	746	15.7639	52.7567	1.74273	2.19115e-05	0.000232196	Up	K09490|1|4e-148|431|vcn:VOLCADRAFT_109722|heat shock 70kDa protein 5
red_GLEAN_10018936	3864	156.2	52.6818	-1.56801	3.17225e-12	9.24083e-11	Down	K00430|1|6e-22|105|dosa:Os04t0498700-01|peroxidase [EC:1.11.1.7]
BGI_novel_G003237	1342	105.801	52.2106	-1.01894	2.91685e-05	0.000299246	Down	K16745|1|6e-108|319|vcn:VOLCADRAFT_77509|B9 domain-containing protein 2
red_GLEAN_10008850	1854	123.501	52.1254	-1.24446	1.52036e-07	2.46814e-06	Down	K14558|3|5e-62|230|adf:107344369|periodic tryptophan protein 2!K14558|1|1e-64|229|cre:CHLREDRAFT_195954|periodic tryptophan protein 2!K14558|1|4e-143|446|csl:COCSUDRAFT_38298|periodic tryptophan protein 2!K14558|1|1e-56|212|cvr:CHLNCDRAFT_21248|periodic tryptophan protein 2!K14558|1|3e-94|323|cre:CHLREDRAFT_195954|periodic tryptophan protein 2
red_GLEAN_10019231	2999	205.486	52.0999	-1.97969	2.26788e-17	1.106e-15	Down	K15601|1|4e-37|157|jcu:105650086|lysine-specific demethylase 3 [EC:1.14.11.-]!K03021|2|2e-09|66.6|ota:Ot01g06000|DNA-directed RNA polymerase III subunit RPC2 [EC:2.7.7.6]!K02184|3|2e-06|45.8|bvg:104887255|formin 2!K15601|1|4e-35|151|jcu:105650086|lysine-specific demethylase 3 [EC:1.14.11.-]!K03021|2|3e-09|66.6|ota:Ot01g06000|DNA-directed RNA polymerase III subunit RPC2 [EC:2.7.7.6]!K02184|3|3e-06…
red_GLEAN_10014794	1422	133.221	52.004	-1.35713	3.4052e-08	6.08489e-07	Down	K11550|1|6e-33|129|csl:COCSUDRAFT_64680|kinetochore protein Spc25, animal type!K11550|1|2e-35|129|csl:COCSUDRAFT_64680|kinetochore protein Spc25, animal type!K11550|1|3e-36|130|csl:COCSUDRAFT_64680|kinetochore protein Spc25, animal type!K11550|1|1e-19|88.2|cvr:CHLNCDRAFT_52384|kinetochore protein Spc25, animal type
red_GLEAN_10017300	507	106.603	51.9609	-1.03675	8.68738e-05	0.00079155	Down	K16466|1|7e-31|114|cin:100179246|centrin-3
red_GLEAN_10013905	3508	116.542	51.6832	-1.17308	2.06716e-06	2.73168e-05	Down	K14317|1|3e-36|155|mpp:MICPUCDRAFT_46822|nuclear pore complex protein Nup214!K02184|1|2e-13|77.8|pvu:PHAVU_002G127300g|formin 2
red_GLEAN_10002614	1373	105.399	51.6217	-1.02982	4.54723e-05	0.000444967	Down
red_GLEAN_10004007	1579	116.612	51.5218	-1.17846	3.56718e-06	4.50507e-05	Down
red_GLEAN_10015576	4542	19.9986	51.5048	1.36481	6.21466e-05	0.000589113	Up	K00019|1|5e-16|87.0|pss:102453525|3-hydroxybutyrate dehydrogenase [EC:1.1.1.30]!K00044|2|1e-15|85.1|lcm:102364827|17beta-estradiol 17-dehydrogenase [EC:1.1.1.62]!K05528|1|6e-44|172|vcn:VOLCADRAFT_96511|alpha 1,6-mannosyltransferase [EC:2.4.1.232]!K00071|5|8e-12|72.8|zma:100191884|corticosteroid 11-beta-dehydrogenase isozyme 2 [EC:1.1.1.-]
red_GLEAN_10017254	2173	9.90598	51.1833	2.3693	1.37827e-08	2.60685e-07	Up	K02184|1|4e-25|115|mdm:103437854|formin 2
red_GLEAN_10017311	1463	117.607	50.8295	-1.21024	2.12083e-06	2.79797e-05	Down	K19603|1|5e-148|462|lgi:LOTGIDRAFT_219414|mitogen-activated protein kinase 15 [EC:2.7.11.24]!K19603|1|0.0|601|cre:CHLREDRAFT_131998|mitogen-activated protein kinase 15 [EC:2.7.11.24]!K19603|1|1e-91|273|vcn:VOLCADRAFT_81346|mitogen-activated protein kinase 15 [EC:2.7.11.24]
BGI_novel_G005896	321	12.361	50.809	2.03929	7.50022e-07	1.07734e-05	Up
red_GLEAN_10009642	3527	140.159	50.2293	-1.48047	2.42315e-10	5.77912e-09	Down	K09522|4|2e-48|186|tng:GSTEN00009022G001|DnaJ homolog subfamily C member 2!K09522|1|8e-178|534|vcn:VOLCADRAFT_109228|DnaJ homolog subfamily C member 2!K09522|1|3e-151|472|vcn:VOLCADRAFT_109228|DnaJ homolog subfamily C member 2!K09522|1|5e-178|553|vcn:VOLCADRAFT_109228|DnaJ homolog subfamily C member 2!K09522|1|5e-178|553|vcn:VOLCADRAFT_109228|DnaJ homolog subfamily C member 2
red_GLEAN_10007740	2400	111.59	49.7932	-1.16418	7.99199e-06	9.40847e-05	Down	K05747|1|3e-11|68.2|vcn:VOLCADRAFT_55197|Wiskott-Aldrich syndrome protein!K02184|2|9e-11|70.1|csv:101215105|formin 2!K05747|1|4e-11|68.2|vcn:VOLCADRAFT_55197|Wiskott-Aldrich syndrome protein!K02184|2|1e-10|70.1|csv:101215105|formin 2!K05747|1|5e-11|68.2|vcn:VOLCADRAFT_55197|Wiskott-Aldrich syndrome protein!K02184|2|2e-10|70.1|csv:101215105|formin 2!K05747|1|2e-11|69.3|vcn:VOLCADRAFT_55197|Wiskott…
BGI_novel_G001481	589	16.9554	49.5764	1.54791	1.78933e-05	0.000194399	Up
red_GLEAN_10013498	2159	117.866	49.5478	-1.25025	1.91602e-07	3.07089e-06	Down	K02184|1|4e-06|50.4|cvr:CHLNCDRAFT_137684|formin 2
BGI_novel_G002516	944	144.807	49.4894	-1.54894	3.50904e-07	5.36209e-06	Down
red_GLEAN_10020148	1695	175.623	48.9124	-1.84421	1.20487e-17	6.01056e-16	Down	K14407|1|3e-17|89.7|hmg:100208892|cleavage stimulation factor subunit 2!K11294|1|2e-98|315|smo:SELMODRAFT_448081|nucleolin!K11294|1|1e-98|315|smo:SELMODRAFT_448081|nucleolin!K11294|1|9e-99|315|smo:SELMODRAFT_448081|nucleolin
red_GLEAN_10013683	3317	124.671	48.8526	-1.35161	1.64093e-07	2.65307e-06	Down	K03695|1|7e-116|382|vcn:VOLCADRAFT_79066|ATP-dependent Clp protease ATP-binding subunit ClpB!K03695|1|1e-110|368|vcn:VOLCADRAFT_79066|ATP-dependent Clp protease ATP-binding subunit ClpB
red_GLEAN_10019727	2338	164.382	48.5851	-1.75846	2.87731e-15	1.17773e-13	Down	K00773|3|3e-103|338|hst:105180601|queuine tRNA-ribosyltransferase [EC:2.4.2.29]!K00773|1|1e-180|521|cre:CHLREDRAFT_194967|queuine tRNA-ribosyltransferase [EC:2.4.2.29]!K00773|1|1e-154|477|cre:CHLREDRAFT_194967|queuine tRNA-ribosyltransferase [EC:2.4.2.29]!K00773|1|7e-157|477|cre:CHLREDRAFT_194967|queuine tRNA-ribosyltransferase [EC:2.4.2.29]!K00773|1|7e-157|477|cre:CHLREDRAFT_194967|queuine tRNA-…
red_GLEAN_10012785	1641	162.437	48.5146	-1.74339	3.13841e-15	1.27588e-13	Down	K02535|1|6e-48|180|vcn:VOLCADRAFT_105382|UDP-3-O-[3-hydroxymyristoyl] N-acetylglucosamine deacetylase [EC:3.5.1.108]!K14306|2|1e-15|84.0|pda:103704036|nuclear pore complex protein Nup62!K02535|1|2e-41|162|vcn:VOLCADRAFT_105382|UDP-3-O-[3-hydroxymyristoyl] N-acetylglucosamine deacetylase [EC:3.5.1.108]!K02184|2|3e-18|93.2|zma:103633391|formin 2!K14306|4|1e-15|84.0|pda:103704036|nuclear pore comple…
red_GLEAN_10003628	1699	100.264	48.3369	-1.0526	3.26796e-05	0.000330453	Down	K11254|4|2e-63|216|cin:100302582|histone H4!K02184|1|2e-06|32.0|mus:103992904|formin 2!K11254|1|3e-60|204|mpp:MICPUCDRAFT_52643|histone H4!K11254|1|3e-60|204|mpp:MICPUCDRAFT_52643|histone H4!K11254|1|2e-60|204|mpp:MICPUCDRAFT_52643|histone H4
red_GLEAN_10019276	1432	170.734	48.0735	-1.82844	3.39454e-15	1.37766e-13	Down	K01830|1|6e-53|177|vcn:VOLCADRAFT_109826|prostaglandin-H2 D-isomerase [EC:5.3.99.2]!K14401|2|5e-18|89.7|ota:Ot07g00420|cleavage and polyadenylation specificity factor subunit 1!K00799|3|4e-13|71.2|gsl:Gasu_44900|glutathione S-transferase [EC:2.5.1.18]!K01830|1|4e-28|112|vcn:VOLCADRAFT_109826|prostaglandin-H2 D-isomerase [EC:5.3.99.2]!K14401|3|3e-17|71.6|ota:Ot07g00420|cleavage and polyadenylation…
BGI_novel_G002624	1471	21.6185	47.9335	1.14877	0.0021974	0.0134028	Up	K06316|1|6e-45|170|vcn:VOLCADRAFT_97866|oligosaccharide translocation protein RFT1
BGI_novel_G004492	551	17.5143	47.6597	1.44424	0.000198821	0.00166635	Up
BGI_novel_G004967	691	98.7279	47.5529	-1.05392	3.44761e-05	0.00034657	Down	K13343|1|4e-08|56.6|csl:COCSUDRAFT_48772|peroxin-14!K02184|2|3e-07|54.3|ppp:PHYPADRAFT_172341|formin 2!K09540|4|3e-06|51.2|cre:CHLREDRAFT_18187|translocation protein SEC63!K18749|5|4e-06|50.8|ppp:PHYPADRAFT_161715|protein LSM14
red_GLEAN_10014919	3195	6.74931	47.2543	2.80763	1.88709e-11	4.98746e-10	Up
BGI_novel_G002480	1530	10.3053	47.1343	2.19339	2.09735e-07	3.3303e-06	Up	K00640|1|1e-102|276|cre:CHLREDRAFT_205985|serine O-acetyltransferase [EC:2.3.1.30]
red_GLEAN_10014705	309	98.0791	46.928	-1.0635	3.41242e-05	0.000343321	Down
red_GLEAN_10010965	2178	104.946	46.6538	-1.16958	3.49125e-06	4.42317e-05	Down	K02184|1|7e-13|75.9|pvu:PHAVU_002G127300g|formin 2!K13095|4|8e-13|75.5|egu:105058933|splicing factor 1!K09187|1|6e-08|60.5|vcn:VOLCADRAFT_116514|histone-lysine N-methyltransferase MLL2 [EC:2.1.1.43]!K00430|2|4e-06|53.9|dosa:Os04t0498700-01|peroxidase [EC:1.11.1.7]!K14306|5|1e-05|52.8|eus:EUTSA_v10001339mg|nuclear pore complex protein Nup62!K09187|1|1e-07|60.5|vcn:VOLCADRAFT_116514|histone-lysine …
red_GLEAN_10017632	1212	99.6103	46.1514	-1.10992	9.53847e-06	0.000110284	Down	K00737|3|2e-13|76.3|isc:IscW_ISCW021719|beta-1,4-mannosyl-glycoprotein beta-1,4-N-acetylglucosaminyltransferase [EC:2.4.1.144]!K00737|1|4e-34|130|tcc:TCM_038126|beta-1,4-mannosyl-glycoprotein beta-1,4-N-acetylglucosaminyltransferase [EC:2.4.1.144]!K14484|5|3e-30|122|mtr:MTR_4g115070|auxin-responsive protein IAA!K00737|1|1e-36|140|mpp:MICPUCDRAFT_70792|beta-1,4-mannosyl-glycoprotein beta-1,4-N-ace…
red_GLEAN_10002228	559	2.87119	46.0297	4.00284	4.02814e-16	1.79282e-14	Up	K10704|1|1e-15|76.6|cre:CHLREDRAFT_205761|ubiquitin-conjugating enzyme E2 variant
red_GLEAN_10004082	2243	114.471	45.8785	-1.31909	2.43985e-07	3.82594e-06	Down
red_GLEAN_10018249	1065	134.464	45.6811	-1.55755	1.47104e-10	3.61272e-09	Down	K18123|1|3e-17|87.0|gja:107114457|4-hydroxy-2-oxoglutarate aldolase [EC:4.1.3.16]
red_GLEAN_10011436	1078	12.6467	45.6715	1.85253	1.36498e-06	1.86661e-05	Up	K02184|1|3e-18|89.7|ppp:PHYPADRAFT_172341|formin 2!K00486|1|3e-18|87.8|ccp:CHC_T00004849001|kynurenine 3-monooxygenase [EC:1.14.13.9]!K02184|2|2e-15|82.0|ppp:PHYPADRAFT_172341|formin 2
BGI_novel_G005741	1511	20.2829	45.5316	1.1666	0.00102618	0.00697076	Up	K02184|1|1e-18|93.2|sly:101262608|formin 2!K14944|2|2e-18|89.7|mus:103996504|RNA-binding protein Nova
red_GLEAN_10003591	945	108.159	45.3303	-1.25461	4.21048e-06	5.23196e-05	Down
BGI_novel_G005092	1880	15.9506	45.0681	1.4985	0.000104516	0.000937313	Up	K03798|1|0.0|918|vcn:VOLCADRAFT_74350|cell division protease FtsH [EC:3.4.24.-]
red_GLEAN_10016028	2776	97.9408	44.673	-1.13251	2.37833e-05	0.000249448	Down	K02184|1|1e-08|62.8|pper:PRUPE_ppa000314mg|formin 2!K12580|3|1e-06|56.6|vcn:VOLCADRAFT_92540|CCR4-NOT transcription complex subunit 3!K00430|5|2e-06|55.5|sbi:SORBI_06g021550|peroxidase [EC:1.11.1.7]!K02184|1|1e-08|62.8|pper:PRUPE_ppa000314mg|formin 2!K12580|3|1e-06|56.6|vcn:VOLCADRAFT_92540|CCR4-NOT transcription complex subunit 3!K00430|5|2e-06|55.5|sbi:SORBI_06g021550|peroxidase [EC:1.11.1.7]
red_GLEAN_10021016	2546	97.0038	44.6328	-1.11994	2.55753e-05	0.000265914	Down	K00232|3|1e-76|270|hmg:100202148|acyl-CoA oxidase [EC:1.3.3.6]!K00232|1|0.0|576|vcn:VOLCADRAFT_104659|acyl-CoA oxidase [EC:1.3.3.6]!K00232|1|0.0|576|vcn:VOLCADRAFT_104659|acyl-CoA oxidase [EC:1.3.3.6]!K00232|1|0.0|576|vcn:VOLCADRAFT_104659|acyl-CoA oxidase [EC:1.3.3.6]!K00232|1|0.0|576|vcn:VOLCADRAFT_104659|acyl-CoA oxidase [EC:1.3.3.6]
BGI_novel_G006225	305	21.9628	44.5035	1.01886	0.00551567	0.0289506	Up	K11159|1|4e-27|106|cre:CHLREDRAFT_205922|carotenoid cleavage dioxygenase
red_GLEAN_10020507	1865	96.2108	44.4417	-1.11428	2.00509e-05	0.000214148	Down	K15292|1|1e-06|55.8|gsl:Gasu_61540|syntaxin-binding protein 1
red_GLEAN_10015389	629	17.1795	44.3104	1.36696	0.000177599	0.00150807	Up	K03006|1|1e-10|69.3|sko:102807534|DNA-directed RNA polymerase II subunit RPB1 [EC:2.7.7.6]!K15542|1|4e-06|50.1|sot:102597827|polyadenylation factor subunit 2
BGI_novel_G004624	839	11.7943	44.2733	1.90835	1.14884e-05	0.000129882	Up	K05665|1|1e-10|65.5|mis:MICPUN_94915|ATP-binding cassette, subfamily C (CFTR/MRP), member 1!K05666|3|4e-09|60.8|olu:OSTLU_35503|ATP-binding cassette, subfamily C (CFTR/MRP), member 2
red_GLEAN_10017886	630	19.2669	44.0706	1.19369	0.000843677	0.00588302	Up
red_GLEAN_10004327	4808	105.458	43.2237	-1.28678	3.74246e-07	5.69696e-06	Down	K02184|1|1e-07|60.5|brp:103850667|formin 2
red_GLEAN_10003752	1862	348.087	43.1529	-3.01192	4.78982e-47	1.02404e-44	Down	K01710|3|3e-64|216|hro:HELRODRAFT_104422|dTDP-glucose 4,6-dehydratase [EC:4.2.1.46]!K12450|1|0.0|542|vcn:VOLCADRAFT_82358|UDP-glucose 4,6-dehydratase [EC:4.2.1.76]
red_GLEAN_10013388	6557	111.078	43.0335	-1.36804	1.04997e-07	1.7411e-06	Down	K14832|1|2e-52|209|hsa:10153|ribosome biogenesis protein MAK21!K14832|1|0.0|912|vcn:VOLCADRAFT_87659|ribosome biogenesis protein MAK21!K14832|1|0.0|747|vcn:VOLCADRAFT_87659|ribosome biogenesis protein MAK21
red_GLEAN_10006025	3478	16.6713	42.8823	1.36302	0.000252272	0.00204889	Up	K07748|1|5e-18|92.8|fve:101292864|sterol-4alpha-carboxylate 3-dehydrogenase (decarboxylating) [EC:1.1.1.170]!K07748|1|6e-11|70.1|brp:103842157|sterol-4alpha-carboxylate 3-dehydrogenase (decarboxylating) [EC:1.1.1.170]
red_GLEAN_10006048	1824	105.058	42.8582	-1.29354	5.03436e-07	7.51077e-06	Down	K14410|1|2e-09|63.5|gsl:Gasu_35990|lysosomal acid phosphatase [EC:3.1.3.2]
red_GLEAN_10003469	2530	19.7485	42.8297	1.11687	0.00375782	0.0210398	Up	K17893|1|1e-105|338|vcn:VOLCADRAFT_90709|ubiquinol oxidase [EC:1.10.3.11]!K17893|1|6e-25|111|vcn:VOLCADRAFT_90709|ubiquinol oxidase [EC:1.10.3.11]
red_GLEAN_10008342	2239	12.7751	42.5255	1.73499	1.18781e-05	0.000133908	Up	K03006|1|4e-06|54.3|ppp:PHYPADRAFT_101222|DNA-directed RNA polymerase II subunit RPB1 [EC:2.7.7.6]
red_GLEAN_10022768	2136	87.7709	42.5134	-1.04582	5.7256e-05	0.000548398	Down
red_GLEAN_10008369	2858	119.033	42.0005	-1.50288	1.55886e-09	3.32386e-08	Down
red_GLEAN_10007898	1799	88.1379	41.8899	-1.07316	5.39147e-05	0.000519094	Down
red_GLEAN_10011474	597	4.37468	41.8786	3.25896	1.33616e-11	3.61109e-10	Up
BGI_novel_G002286	573	91.8287	41.6216	-1.14161	0.0003591	0.00278725	Down
red_GLEAN_10007293	696	10.4854	41.5881	1.98779	1.92034e-06	2.55601e-05	Up
BGI_novel_G001173	956	105.052	41.5298	-1.33888	2.41239e-07	3.78977e-06	Down
red_GLEAN_10007666	2473	105.597	41.5187	-1.34673	1.92751e-07	3.08517e-06	Down	K14782|1|6e-19|93.2|lgi:LOTGIDRAFT_138224|protein AATF/BFR2!K14782|1|9e-82|274|cre:CHLREDRAFT_143724|protein AATF/BFR2
red_GLEAN_10006553	2076	19.8735	41.4067	1.05902	0.00716639	0.03602	Up	K03253|2|3e-51|192|isc:IscW_ISCW014933|translation initiation factor 3 subunit B
red_GLEAN_10002776	1735	89.5482	41.3856	-1.11354	6.74855e-05	0.0006342	Down	K00133|1|6e-19|94.4|aly:ARALYDRAFT_312479|aspartate-semialdehyde dehydrogenase [EC:1.2.1.11]!K14399|2|2e-11|70.5|csl:COCSUDRAFT_47181|polyribonucleotide 5'-hydroxyl-kinase [EC:2.7.1.78]!K00133|1|1e-12|73.9|aly:ARALYDRAFT_312479|aspartate-semialdehyde dehydrogenase [EC:1.2.1.11]
BGI_novel_G003024	513	17.1871	41.3193	1.26549	0.000536201	0.00395178	Up	K09486|1|4e-17|81.3|cre:CHLREDRAFT_205988|hypoxia up-regulated 1!K02184|3|7e-09|57.4|sot:102593556|formin 2
red_GLEAN_10009754	1698	86.169	41.0834	-1.06861	0.000176587	0.00150049	Down
red_GLEAN_10008730	2895	111.375	41.043	-1.44022	8.47787e-08	1.43465e-06	Down	K10899|1|2e-25|117|mgp:100538925|ATP-dependent DNA helicase Q1 [EC:3.6.4.12]!K10899|1|1e-32|135|cre:CHLREDRAFT_128016|ATP-dependent DNA helicase Q1 [EC:3.6.4.12]!K10899|1|2e-32|135|cre:CHLREDRAFT_128016|ATP-dependent DNA helicase Q1 [EC:3.6.4.12]
BGI_novel_G001473	3236	92.2709	40.9331	-1.17261	4.25036e-05	0.000419863	Down	K05747|1|5e-11|45.1|vcn:VOLCADRAFT_101467|Wiskott-Aldrich syndrome protein
red_GLEAN_10004834	1905	84.4215	40.4347	-1.06202	8.2326e-05	0.000754996	Down	K13107|2|2e-48|169|mmu:209003|RNA-binding motif protein, X-linked 2!K13107|1|3e-59|197|cre:CHLREDRAFT_118916|RNA-binding motif protein, X-linked 2
BGI_novel_G001465	828	16.269	40.1793	1.30433	0.000424032	0.00321515	Up	K10615|1|3e-26|111|cme:CYME_CMB070C|E3 ubiquitin-protein ligase HERC4 [EC:2.3.2.26]
red_GLEAN_10005583	7422	94.5824	39.812	-1.24837	9.76087e-06	0.000112475	Down	K14832|5|2e-38|158|nve:NEMVE_v1g136992|ribosome biogenesis protein MAK21!K14832|1|6e-143|489|vcn:VOLCADRAFT_87659|ribosome biogenesis protein MAK21!K14832|1|5e-154|520|vcn:VOLCADRAFT_87659|ribosome biogenesis protein MAK21!K14832|1|8e-154|520|vcn:VOLCADRAFT_87659|ribosome biogenesis protein MAK21
red_GLEAN_10020113	18090	79.7797	39.796	-1.0034	0.000481238	0.00359764	Down	K14439|1|6e-20|103|cre:CHLREDRAFT_6783|SWI/SNF-related matrix-associated actin-dependent regulator of chromatin subfamily A containing DEAD/H box 1 [EC:3.6.4.12]
BGI_novel_G000967	2091	111.449	39.7421	-1.48764	4.36143e-07	6.57648e-06	Down	K01404|1|2e-06|55.1|fve:101308254|leishmanolysin [EC:3.4.24.36]
red_GLEAN_10003463	3261	81.5966	39.6901	-1.03973	0.00013119	0.00115068	Down	K08292|1|4e-15|86.3|xla:108701597|elongation factor 2 kinase [EC:2.7.11.20]!K02184|1|3e-09|62.4|sot:102593556|formin 2!K11593|3|2e-07|59.3|bdi:100834773|eukaryotic translation initiation factor 2C!K00430|4|4e-07|57.8|dosa:Os04t0498700-01|peroxidase [EC:1.11.1.7]!K02184|1|3e-09|62.4|sot:102593556|formin 2!K11593|3|2e-07|59.3|bdi:100834773|eukaryotic translation initiation factor 2C!K00430|4|4e-07|…
red_GLEAN_10010276	379	90.8188	39.5803	-1.19821	1.06074e-05	0.000121123	Down	K10899|1|6e-47|183|cjo:107316601|ATP-dependent DNA helicase Q1 [EC:3.6.4.12]
red_GLEAN_10021755	1824	166.01	39.3417	-2.07714	9.06287e-18	4.56864e-16	Down	K01937|4|6e-82|284|rno:313560|CTP synthase [EC:6.3.4.2]!K01937|1|0.0|800|vcn:VOLCADRAFT_84560|CTP synthase [EC:6.3.4.2]!K01937|1|0.0|578|vcn:VOLCADRAFT_84560|CTP synthase [EC:6.3.4.2]!K01937|1|9e-139|425|vcn:VOLCADRAFT_84560|CTP synthase [EC:6.3.4.2]!K01937|1|4e-139|425|vcn:VOLCADRAFT_84560|CTP synthase [EC:6.3.4.2]!K01937|1|1e-136|425|vcn:VOLCADRAFT_84560|CTP synthase [EC:6.3.4.2]!K01937|1|2e-13…
red_GLEAN_10018103	2705	105.85	39.3398	-1.42795	1.73734e-08	3.26536e-07	Down	K00430|1|2e-13|77.4|bdi:100822183|peroxidase [EC:1.11.1.7]!K14317|4|4e-13|77.8|cvr:CHLNCDRAFT_52628|nuclear pore complex protein Nup214
red_GLEAN_10020032	2361	103.752	39.3143	-1.40001	4.39021e-08	7.70136e-07	Down	K14859|1|9e-51|189|dgr:Dgri_GH18258|ribosome biogenesis protein SSF1/2!K14859|1|3e-110|341|vcn:VOLCADRAFT_60049|ribosome biogenesis protein SSF1/2!K14859|1|2e-134|404|vcn:VOLCADRAFT_60049|ribosome biogenesis protein SSF1/2
red_GLEAN_10018446	3342	14.7265	39.2997	1.4161	0.00286518	0.0167948	Up
red_GLEAN_10022556	2940	92.4483	38.8604	-1.25035	3.12014e-06	3.98888e-05	Down	K14430|1|0.0|792|cre:CHLREDRAFT_196076|phosphate transporter!K14430|1|0.0|789|cre:CHLREDRAFT_196076|phosphate transporter!K14430|1|2e-19|90.9|cre:CHLREDRAFT_196076|phosphate transporter!K02184|2|3e-14|75.9|zma:103647807|formin 2
red_GLEAN_10016406	4302	127.483	38.6069	-1.72338	5.89884e-12	1.65395e-10	Down	K14546|1|4e-141|453|vcn:VOLCADRAFT_104876|U3 small nucleolar RNA-associated protein 5
BGI_novel_G005864	849	80.6048	38.5035	-1.06588	0.000905646	0.00627661	Down	K03027|1|1e-115|339|vcn:VOLCADRAFT_64591|DNA-directed RNA polymerases I and III subunit RPAC1
red_GLEAN_10013777	948	78.4882	38.4757	-1.02853	0.000410018	0.00311976	Down
BGI_novel_G004415	788	80.5968	38.3172	-1.07273	0.000102167	0.000917969	Down	K10396|1|1e-35|138|vcn:VOLCADRAFT_93168|kinesin family member 5!K02184|2|3e-18|87.4|zma:103633391|formin 2
BGI_novel_G006248	494	16.4425	38.3044	1.22008	0.00186466	0.0116305	Up
red_GLEAN_10004317	1484	84.7557	38.2781	-1.14679	7.50812e-05	0.00069575	Down	K06173|1|3e-29|119|cre:CHLREDRAFT_175853|tRNA pseudouridine38-40 synthase [EC:5.4.99.12]!K02184|5|1e-10|58.9|brp:103850667|formin 2!K00430|1|3e-08|60.5|obr:102718644|peroxidase [EC:1.11.1.7]!K05747|2|8e-08|58.2|dosa:Os12t0165300-01|Wiskott-Aldrich syndrome protein!K14709|3|8e-08|59.7|vcn:VOLCADRAFT_104214|solute carrier family 39 (zinc transporter), member 1/2/3
BGI_novel_G003711	812	11.3383	37.9755	1.74387	2.36784e-05	0.000248458	Up
red_GLEAN_10022799	1586	76.5767	37.9428	-1.01308	0.000361292	0.00280244	Down
red_GLEAN_10007795	1563	116.278	37.912	-1.61686	4.81568e-10	1.11728e-08	Down	K11426|1|1e-28|122|cre:CHLREDRAFT_143611|SET and MYND domain-containing protein!K11323|3|6e-08|58.9|vcn:VOLCADRAFT_121342|histone arginine demethylase JMJD6 [EC:1.14.11.-]!K11426|1|1e-28|122|cre:CHLREDRAFT_143611|SET and MYND domain-containing protein!K11323|3|6e-08|58.9|vcn:VOLCADRAFT_121342|histone arginine demethylase JMJD6 [EC:1.14.11.-]!K11426|1|1e-28|122|cre:CHLREDRAFT_143611|SET and MYND d…
red_GLEAN_10020044	2344	77.1179	37.771	-1.02979	0.000382133	0.00292993	Down	K15292|1|2e-07|58.9|gsl:Gasu_61540|syntaxin-binding protein 1!K02184|2|9e-07|56.6|zma:103647807|formin 2!K03006|3|3e-06|53.5|ppp:PHYPADRAFT_173475|DNA-directed RNA polymerase II subunit RPB1 [EC:2.7.7.6]
red_GLEAN_10005228	1752	77.0073	37.6245	-1.03332	0.000229224	0.00188229	Down	K04499|1|2e-106|329|vcn:VOLCADRAFT_83746|RuvB-like protein 1 (pontin 52)!K04499|1|2e-102|329|vcn:VOLCADRAFT_83746|RuvB-like protein 1 (pontin 52)!K04499|1|2e-95|300|vcn:VOLCADRAFT_83746|RuvB-like protein 1 (pontin 52)!K04499|1|6e-92|300|vcn:VOLCADRAFT_83746|RuvB-like protein 1 (pontin 52)
red_GLEAN_10007863	5490	78.84	37.3336	-1.07846	0.0001319	0.00115557	Down	K03164|1|0.0|1192|fch:102054858|DNA topoisomerase II [EC:5.99.1.3]!K03164|1|0.0|1734|cvr:CHLNCDRAFT_137783|DNA topoisomerase II [EC:5.99.1.3]!K03164|1|0.0|1552|cre:CHLREDRAFT_38019|DNA topoisomerase II [EC:5.99.1.3]
BGI_novel_G002002	632	81.7774	37.3232	-1.13163	4.21976e-05	0.000417357	Down	K11323|1|2e-22|97.8|vcn:VOLCADRAFT_121342|histone arginine demethylase JMJD6 [EC:1.14.11.-]
red_GLEAN_10022747	1211	14.4333	37.2119	1.36636	0.000452464	0.00340144	Up
red_GLEAN_10011306	1057	125.106	37.2063	-1.74953	5.51538e-12	1.55007e-10	Down	K07565|3|2e-78|245|xtr:100125143|60S ribosome subunit biogenesis protein NIP7!K07565|1|2e-100|296|vcn:VOLCADRAFT_82214|60S ribosome subunit biogenesis protein NIP7!K07565|1|1e-101|300|vcn:VOLCADRAFT_82214|60S ribosome subunit biogenesis protein NIP7!K07565|1|2e-100|296|vcn:VOLCADRAFT_82214|60S ribosome subunit biogenesis protein NIP7
red_GLEAN_10021935	1431	130.778	36.8362	-1.82792	1.66836e-11	4.44369e-10	Down
red_GLEAN_10006644	3055	91.6759	36.7735	-1.31787	1.11494e-06	1.55217e-05	Down	K14799|3|9e-28|116|hmg:100210014|pre-rRNA-processing protein TSR1!K14799|1|1e-105|345|csl:COCSUDRAFT_12800|pre-rRNA-processing protein TSR1!K14799|1|1e-35|140|cre:CHLREDRAFT_174486|pre-rRNA-processing protein TSR1!K14799|1|5e-105|342|csl:COCSUDRAFT_12800|pre-rRNA-processing protein TSR1!K14799|1|2e-40|149|cre:CHLREDRAFT_174486|pre-rRNA-processing protein TSR1
red_GLEAN_10010597	2344	101.821	36.637	-1.47467	3.33269e-08	5.97314e-07	Down	K14439|1|1e-06|56.2|cre:CHLREDRAFT_6783|SWI/SNF-related matrix-associated actin-dependent regulator of chromatin subfamily A containing DEAD/H box 1 [EC:3.6.4.12]!K14439|1|6e-43|172|cre:CHLREDRAFT_6783|SWI/SNF-related matrix-associated actin-dependent regulator of chromatin subfamily A containing DEAD/H box 1 [EC:3.6.4.12]!K14439|1|6e-43|172|cre:CHLREDRAFT_6783|SWI/SNF-related matrix-associated a…
red_GLEAN_10009534	1286	14.9401	36.6014	1.29271	0.00102275	0.00694944	Up
BGI_novel_G000122	688	95.846	36.5422	-1.39115	2.06047e-07	3.28263e-06	Down
red_GLEAN_10008810	1761	9.90577	36.4684	1.88031	6.8051e-06	8.12304e-05	Up
red_GLEAN_10008713	1248	177.155	36.4468	-2.28115	2.31291e-22	1.63854e-20	Down	K01710|5|4e-92|296|hro:HELRODRAFT_104422|dTDP-glucose 4,6-dehydratase [EC:4.2.1.46]!K12450|1|8e-170|480|vcn:VOLCADRAFT_82358|UDP-glucose 4,6-dehydratase [EC:4.2.1.76]!K12450|1|8e-170|480|vcn:VOLCADRAFT_82358|UDP-glucose 4,6-dehydratase [EC:4.2.1.76]!K12450|1|8e-170|480|vcn:VOLCADRAFT_82358|UDP-glucose 4,6-dehydratase [EC:4.2.1.76]
red_GLEAN_10003351	3209	129.216	35.9863	-1.84426	1.55994e-12	4.75226e-11	Down	K00430|1|6e-06|53.9|sbi:SORBI_06g021550|peroxidase [EC:1.11.1.7]!K00430|1|6e-06|53.9|sbi:SORBI_06g021550|peroxidase [EC:1.11.1.7]!K00430|1|6e-06|53.9|sbi:SORBI_06g021550|peroxidase [EC:1.11.1.7]!K00430|1|6e-06|53.9|sbi:SORBI_06g021550|peroxidase [EC:1.11.1.7]!K00430|1|7e-06|53.9|sbi:SORBI_06g021550|peroxidase [EC:1.11.1.7]
red_GLEAN_10006778	3317	126.358	35.9142	-1.8149	3.53602e-12	1.01889e-10	Down	K02184|1|6e-21|103|brp:103850667|formin 2!K02184|1|8e-14|80.5|cvr:CHLNCDRAFT_138268|formin 2
BGI_novel_G003335	558	85.6049	35.7812	-1.25849	1.52088e-05	0.000167822	Down	K00859|1|2e-43|147|cre:CHLREDRAFT_182932|dephospho-CoA kinase [EC:2.7.1.24]
red_GLEAN_10004136	1170	75.9924	35.5551	-1.0958	0.000184587	0.00155961	Down	K00816|1|3e-21|102|tru:101064758|kynurenine---oxoglutarate transaminase / cysteine-S-conjugate beta-lyase / glutamine---phenylpyruvate transaminase [EC:2.6.1.7 4.4.1.13 2.6.1.64]!K15849|1|2e-119|361|vcn:VOLCADRAFT_103084|bifunctional aspartate aminotransferase and glutamate/aspartate-prephenate aminotransferase [EC:2.6.1.1 2.6.1.78 2.6.1.79]!K15849|1|0.0|560|vcn:VOLCADRAFT_103084|bifunctional asp…
red_GLEAN_10016650	8763	14.0505	35.5084	1.33754	0.000545396	0.00400598	Up	K14317|1|1e-13|81.6|cvr:CHLNCDRAFT_52628|nuclear pore complex protein Nup214!K02184|2|1e-13|69.7|jcu:105640573|formin 2
red_GLEAN_10002440	5186	75.5741	34.9315	-1.11336	0.00056667	0.00413813	Down	K13050|1|7e-41|169|sko:100369892|proprotein convertase subtilisin/kexin type 9 [EC:3.4.21.-]!K01336|2|1e-39|158|aqu:100641796|cerevisin [EC:3.4.21.48]!K08653|1|7e-10|67.8|cic:CICLE_v10007326mg|membrane-bound transcription factor site-1 protease [EC:3.4.21.112]!K08653|1|6e-10|67.8|cic:CICLE_v10007326mg|membrane-bound transcription factor site-1 protease [EC:3.4.21.112]!K08653|1|1e-09|67.8|cic:CICL…
BGI_novel_G000141	1981	13.7639	34.7389	1.33566	0.00102663	0.0069713	Up
red_GLEAN_10006697	1877	72.2995	34.5817	-1.06398	0.000393076	0.00300251	Down	K07179|2|3e-54|197|nve:NEMVE_v1g230609|RIO kinase 2 [EC:2.7.11.1]!K07179|1|1e-153|456|vcn:VOLCADRAFT_106246|RIO kinase 2 [EC:2.7.11.1]!K07179|1|4e-155|464|vcn:VOLCADRAFT_106246|RIO kinase 2 [EC:2.7.11.1]
BGI_novel_G001070	1168	80.2826	34.5216	-1.21759	8.28504e-05	0.000759225	Down	K08193|1|2e-14|77.8|olu:OSTLU_2927|MFS transporter, ACS family, solute carrier family 17 (sodium-dependent inorganic phosphate cotransporter), other
red_GLEAN_10012967	2938	76.541	34.4227	-1.15288	0.00123233	0.00811557	Down	K15687|1|3e-30|127|adf:107332918|E3 ubiquitin-protein ligase makorin [EC:2.3.2.27]!K15687|1|7e-84|276|cre:CHLREDRAFT_105687|E3 ubiquitin-protein ligase makorin [EC:2.3.2.27]
red_GLEAN_10013835	2382	118.262	34.4096	-1.7811	1.34328e-11	3.62625e-10	Down	K08200|1|1e-15|86.7|acs:100554856|MFS transporter, OCT family, solute carrier family 22 (organic cation transporter), member 3!K08199|2|4e-15|85.1|ola:101173762|MFS transporter, OCT family, solute carrier family 22 (organic cation transporter), member 2!K08200|1|2e-29|128|cre:CHLREDRAFT_191717|MFS transporter, OCT family, solute carrier family 22 (organic cation transporter), member 3!K08202|2|3e…
red_GLEAN_10014355	2946	14.0531	34.4019	1.2916	0.00118173	0.00783513	Up	K01191|1|2e-31|137|vcn:VOLCADRAFT_115992|alpha-mannosidase [EC:3.2.1.24]!K14007|2|3e-06|54.7|tcc:TCM_026407|protein transport protein SEC24!K01191|1|6e-20|100|vcn:VOLCADRAFT_115992|alpha-mannosidase [EC:3.2.1.24]!K14007|3|5e-06|54.7|tcc:TCM_026407|protein transport protein SEC24!K13217|4|6e-06|54.7|aly:ARALYDRAFT_333729|pre-mRNA-processing factor 39!K01191|1|6e-20|100|vcn:VOLCADRAFT_115992|alpha-…
red_GLEAN_10011313	9802	12.9771	34.3699	1.40518	0.000425915	0.0032284	Up	K02184|1|1e-09|68.6|pvu:PHAVU_002G127300g|formin 2
red_GLEAN_10014024	2673	71.2339	34.3384	-1.05274	0.000250039	0.00203369	Down	K02184|1|2e-50|196|sot:102593556|formin 2!K02184|1|4e-46|183|sot:102593556|formin 2
BGI_novel_G003092	3168	89.8491	34.2357	-1.392	1.7957e-06	2.40481e-05	Down	K01180|1|5e-14|80.9|vcn:VOLCADRAFT_88258|endo-1,3(4)-beta-glucanase [EC:3.2.1.6]
BGI_novel_G003153	722	79.884	34.2234	-1.22293	6.6515e-05	0.00062557	Down	K13098|1|1e-06|52.4|pda:103722407|RNA-binding protein FUS
red_GLEAN_10009440	1551	12.207	34.1098	1.48248	0.000340136	0.00266423	Up
red_GLEAN_10011396	1227	77.5389	34.0046	-1.18919	0.000580267	0.00422196	Down	K07375|2|4e-164|464|cmy:102947940|tubulin beta!K07375|1|2e-133|393|vcn:VOLCADRAFT_77081|tubulin beta
BGI_novel_G004239	873	87.4317	33.9698	-1.3639	1.12621e-06	1.56512e-05	Down	K11426|1|1e-07|55.8|cre:CHLREDRAFT_143611|SET and MYND domain-containing protein
BGI_novel_G000044	421	13.9051	33.8982	1.28559	0.00244301	0.0146697	Up	K07441|1|5e-16|74.7|vcn:VOLCADRAFT_98502|beta-1,4-N-acetylglucosaminyltransferase [EC:2.4.1.141]
red_GLEAN_10004737	9756	71.2237	33.8425	-1.07352	0.000349023	0.00272582	Down	K16540|5|8e-36|156|asn:102371852|5-azacytidine-induced protein 1!K16540|1|4e-131|461|cre:CHLREDRAFT_148926|5-azacytidine-induced protein 1
BGI_novel_G001093	1655	90.3476	33.7348	-1.42125	2.60301e-06	3.37827e-05	Down
red_GLEAN_10008735	1133	11.1197	33.5598	1.59362	0.000768463	0.00541042	Up	K01889|4|3e-14|79.7|mze:101480186|phenylalanyl-tRNA synthetase alpha chain [EC:6.1.1.20]!K01889|1|2e-15|78.2|obr:102712594|phenylalanyl-tRNA synthetase alpha chain [EC:6.1.1.20]
red_GLEAN_10012288	4584	98.1604	33.4297	-1.55401	1.26658e-08	2.40891e-07	Down	K14857|1|1e-72|266|hmg:100214477|AdoMet-dependent rRNA methyltransferase SPB1 [EC:2.1.1.-]!K14857|1|0.0|610|ppp:PHYPADRAFT_105018|AdoMet-dependent rRNA methyltransferase SPB1 [EC:2.1.1.-]
BGI_novel_G005936	1609	8.75953	33.378	1.92997	6.34429e-05	0.000599503	Up	K02968|1|5e-45|159|cre:CHLREDRAFT_195630|small subunit ribosomal protein S20
BGI_novel_G002123	575	3.32018	33.3333	3.32763	1.42738e-09	3.06259e-08	Up	K04079|1|1e-56|177|cmo:103503135|molecular chaperone HtpG
BGI_novel_G004013	1088	98.9069	33.3256	-1.56944	3.28779e-08	5.89708e-07	Down	K15103|1|1e-06|53.1|vcn:VOLCADRAFT_79001|solute carrier family 25 (mitochondrial uncoupling protein), member 8/9
red_GLEAN_10010663	4685	14.6166	33.2014	1.18363	0.00239116	0.0143896	Up	K10165|1|2e-10|72.0|cge:100759694|nucleotide-binding oligomerization domain-containing protein 2!K14439|1|2e-27|125|cre:CHLREDRAFT_6783|SWI/SNF-related matrix-associated actin-dependent regulator of chromatin subfamily A containing DEAD/H box 1 [EC:3.6.4.12]
red_GLEAN_10010772	1112	72.2403	33.1257	-1.12485	0.000131411	0.0011522	Down	K02326|1|4e-10|65.1|nvi:100122550|DNA polymerase epsilon subunit 3 [EC:2.7.7.7]!K02326|1|7e-26|107|vcn:VOLCADRAFT_105243|DNA polymerase epsilon subunit 3 [EC:2.7.7.7]!K02326|1|7e-26|107|vcn:VOLCADRAFT_105243|DNA polymerase epsilon subunit 3 [EC:2.7.7.7]!K02326|1|6e-26|107|vcn:VOLCADRAFT_105243|DNA polymerase epsilon subunit 3 [EC:2.7.7.7]!K02326|1|1e-24|107|vcn:VOLCADRAFT_105243|DNA polymerase ep…
red_GLEAN_10021131	6138	67.5156	32.9757	-1.03382	0.00057414	0.00418374	Down	K06636|1|1e-91|332|pbi:103052274|structural maintenance of chromosome 1!K06636|1|0.0|630|csl:COCSUDRAFT_37663|structural maintenance of chromosome 1
red_GLEAN_10009988	2479	65.9729	32.6076	-1.01667	0.00179339	0.0112415	Down	K15789|1|3e-30|130|nve:NEMVE_v1g185634|threonine 3-dehydrogenase [EC:1.1.1.103]!K15789|1|4e-57|191|csl:COCSUDRAFT_66520|threonine 3-dehydrogenase [EC:1.1.1.103]!K08679|2|4e-07|54.7|dosa:Os08t0526100-01|UDP-glucuronate 4-epimerase [EC:5.1.3.6]!K15789|1|2e-76|241|csl:COCSUDRAFT_66520|threonine 3-dehydrogenase [EC:1.1.1.103]!K08679|2|3e-10|63.9|sbi:SORBI_07g026520|UDP-glucuronate 4-epimerase [EC:5.1…
red_GLEAN_10022040	4933	66.3393	32.4549	-1.03143	0.00119117	0.00789008	Down	K15335|1|3e-127|425|lcm:102352869|tRNA (cytosine34-C5)-methyltransferase [EC:2.1.1.203]!K15334|1|3e-166|505|vcn:VOLCADRAFT_56298|multisite-specific tRNA:(cytosine-C5)-methyltransferase [EC:2.1.1.202]!K15335|3|1e-157|483|cre:CHLREDRAFT_114222|tRNA (cytosine34-C5)-methyltransferase [EC:2.1.1.203]!K15335|1|2e-107|352|cre:CHLREDRAFT_114222|tRNA (cytosine34-C5)-methyltransferase [EC:2.1.1.203]!K15334|…
BGI_novel_G002254	364	85.5099	32.3664	-1.4016	1.26834e-06	1.74343e-05	Down
red_GLEAN_10008689	1916	68.0003	32.272	-1.07526	0.000256184	0.00207661	Down	K15026|4|1e-07|61.2|nvi:100120837|translation initiation factor 2A!K15026|1|4e-62|221|vcn:VOLCADRAFT_105762|translation initiation factor 2A!K15026|1|4e-62|221|vcn:VOLCADRAFT_105762|translation initiation factor 2A!K15026|1|4e-62|221|vcn:VOLCADRAFT_105762|translation initiation factor 2A!K15026|1|1e-54|204|vcn:VOLCADRAFT_105762|translation initiation factor 2A
red_GLEAN_10011107	1717	68.7616	32.2718	-1.09133	0.000254598	0.00206516	Down	K10144|1|5e-65|212|hst:105189834|RING finger and CHY zinc finger domain-containing protein 1 [EC:2.3.2.27]!K10144|1|3e-122|363|vcn:VOLCADRAFT_59540|RING finger and CHY zinc finger domain-containing protein 1 [EC:2.3.2.27]
red_GLEAN_10006036	2005	67.8401	32.2226	-1.07407	0.0007392	0.00523158	Down	K03327|1|5e-20|99.4|dre:541497|multidrug resistance protein, MATE family!K03327|1|2e-128|392|vcn:VOLCADRAFT_103747|multidrug resistance protein, MATE family!K03327|1|3e-151|448|vcn:VOLCADRAFT_103747|multidrug resistance protein, MATE family!K03327|1|1e-89|284|vcn:VOLCADRAFT_115641|multidrug resistance protein, MATE family
red_GLEAN_10003711	5554	78.8347	32.1647	-1.29335	8.64393e-06	0.000101015	Down	K02184|1|4e-28|128|zma:103633391|formin 2
red_GLEAN_10022808	622	10.7639	31.9709	1.57056	0.000950156	0.0065284	Up	K12471|1|9e-06|53.5|vcn:VOLCADRAFT_100407|epsin
red_GLEAN_10007171	624	13.5449	31.9418	1.2377	0.00238809	0.0143748	Up
red_GLEAN_10016185	1839	69.5633	31.5894	-1.13889	0.00100868	0.0068694	Down	K14521|5|2e-104|355|mde:101900793|N-acetyltransferase 10 [EC:2.3.1.-]!K14521|1|0.0|576|cvr:CHLNCDRAFT_57403|N-acetyltransferase 10 [EC:2.3.1.-]!K14521|1|6e-97|306|cre:CHLREDRAFT_137045|N-acetyltransferase 10 [EC:2.3.1.-]!K14521|1|0.0|614|cvr:CHLNCDRAFT_57403|N-acetyltransferase 10 [EC:2.3.1.-]
red_GLEAN_10007979	2005	82.3249	31.4837	-1.38672	1.1036e-06	1.53727e-05	Down	K02184|1|2e-06|54.3|pop:POPTR_0015s072202|formin 2
red_GLEAN_10011441	1722	68.8353	31.2515	-1.13922	0.000108894	0.000973298	Down
red_GLEAN_10003088	2658	64.5524	31.2445	-1.04687	0.00164693	0.0104272	Down	K14306|1|5e-09|63.9|pda:103704036|nuclear pore complex protein Nup62
red_GLEAN_10019312	2536	67.1407	31.2124	-1.10507	0.00020796	0.00173384	Down	K02184|1|3e-14|80.9|mdm:103437854|formin 2!K14306|3|6e-11|46.2|egr:104442288|nuclear pore complex protein Nup62!K11323|1|2e-10|67.8|vcn:VOLCADRAFT_121342|histone arginine demethylase JMJD6 [EC:1.14.11.-]
BGI_novel_G004789	1375	67.6672	30.8829	-1.13165	0.000151802	0.00131319	Down	K03695|1|1e-13|77.0|cre:CHLREDRAFT_195422|ATP-dependent Clp protease ATP-binding subunit ClpB
red_GLEAN_10019535	1605	103.705	30.7599	-1.75336	1.61785e-10	3.94495e-09	Down	K02684|1|8e-90|300|tad:TRIADDRAFT_26575|DNA primase small subunit [EC:2.7.7.-]!K02684|1|6e-150|462|cre:CHLREDRAFT_54359|DNA primase small subunit [EC:2.7.7.-]!K02684|1|1e-153|462|cre:CHLREDRAFT_54359|DNA primase small subunit [EC:2.7.7.-]!K02684|1|2e-167|496|cre:CHLREDRAFT_54359|DNA primase small subunit [EC:2.7.7.-]!K02684|1|0.0|546|cre:CHLREDRAFT_54359|DNA primase small subunit [EC:2.7.7.-]
red_GLEAN_10009002	1061	164.652	30.7239	-2.42198	2.95442e-23	2.22464e-21	Down	K01953|5|1e-34|145|dmo:Dmoj_GI13125|asparagine synthase (glutamine-hydrolysing) [EC:6.3.5.4]!K01953|1|1e-112|339|cre:CHLREDRAFT_140252|asparagine synthase (glutamine-hydrolysing) [EC:6.3.5.4]!K01953|1|5e-126|381|cre:CHLREDRAFT_140252|asparagine synthase (glutamine-hydrolysing) [EC:6.3.5.4]
red_GLEAN_10009634	3694	69.5329	30.5752	-1.18533	6.33172e-05	0.000598788	Down	K16911|2|5e-130|434|sasa:100194728|ATP-dependent RNA helicase DDX21 [EC:3.6.4.13]!K16911|1|0.0|714|cre:CHLREDRAFT_196585|ATP-dependent RNA helicase DDX21 [EC:3.6.4.13]!K14439|1|9e-08|59.3|cre:CHLREDRAFT_6783|SWI/SNF-related matrix-associated actin-dependent regulator of chromatin subfamily A containing DEAD/H box 1 [EC:3.6.4.12]
red_GLEAN_10018382	1449	121.644	30.3103	-2.00478	3.18408e-12	9.264e-11	Down	K02184|1|6e-14|78.2|csv:101215105|formin 2!K02184|1|3e-13|75.9|zma:103647807|formin 2!K02184|1|2e-11|71.2|zma:103647807|formin 2
red_GLEAN_10007155	2254	64.5949	29.7976	-1.11622	0.0002005	0.00167925	Down	K11421|1|1e-08|64.3|xtr:100490309|histone-lysine N-methyltransferase SETDB1 [EC:2.1.1.43]!K02184|1|7e-15|82.4|ppp:PHYPADRAFT_172341|formin 2!K02184|1|1e-14|82.4|ppp:PHYPADRAFT_172341|formin 2
red_GLEAN_10022854	864	60.5602	29.7914	-1.02348	0.00124194	0.00817434	Down	K15025|1|2e-11|62.8|amj:102558559|probable RNA-binding protein EIF1AD!K15025|1|2e-24|97.4|cvr:CHLNCDRAFT_27264|probable RNA-binding protein EIF1AD!K15025|1|2e-24|97.4|cvr:CHLNCDRAFT_27264|probable RNA-binding protein EIF1AD
red_GLEAN_10008958	3559	60.8995	29.5163	-1.04492	0.000991061	0.00675326	Down	K14863|1|2e-69|244|vcn:VOLCADRAFT_105104|ribosome biogenesis protein YTM1
BGI_novel_G004208	3417	63.4622	29.4432	-1.10797	0.00401222	0.022239	Down
BGI_novel_G002511	1660	2.74425	29.1	3.40654	4.17185e-10	9.71741e-09	Up
BGI_novel_G002510	1660	2.74425	29.1	3.40654	4.17185e-10	9.71741e-09	Up
BGI_novel_G003894	819	13.0627	28.971	1.14916	0.00758281	0.0377485	Up
red_GLEAN_10019652	1266	62.2665	28.8639	-1.10919	0.00043307	0.00327125	Down
BGI_novel_G005428	1221	119.142	28.8313	-2.04697	2.00018e-12	5.9868e-11	Down	K03294|1|4e-118|358|cre:CHLREDRAFT_205765|basic amino acid/polyamine antiporter, APA family
BGI_novel_G003454	1221	57.498	28.6148	-1.00675	0.00137496	0.0089296	Down	K11426|1|2e-16|84.3|cre:CHLREDRAFT_143611|SET and MYND domain-containing protein
red_GLEAN_10005273	1533	76.8141	28.5233	-1.42923	2.92137e-06	3.75481e-05	Down	K07179|1|1e-13|79.3|spu:579218|RIO kinase 2 [EC:2.7.11.1]!K07179|1|4e-31|129|vcn:VOLCADRAFT_106246|RIO kinase 2 [EC:2.7.11.1]!K07179|1|3e-31|132|vcn:VOLCADRAFT_106246|RIO kinase 2 [EC:2.7.11.1]!K07179|1|1e-143|437|vcn:VOLCADRAFT_106246|RIO kinase 2 [EC:2.7.11.1]
BGI_novel_G004972	493	2.48916	28.405	3.51242	8.12929e-11	2.0319e-09	Up	K05665|1|5e-21|92.0|cic:CICLE_v10018481mg|ATP-binding cassette, subfamily C (CFTR/MRP), member 1
red_GLEAN_10002199	1779	137.825	28.2731	-2.28534	4.23671e-18	2.19584e-16	Down	K14831|1|2e-61|204|hmg:100209629|protein MAK16!K14831|1|1e-133|397|cre:CHLREDRAFT_206198|protein MAK16
BGI_novel_G006692	1406	80.96	28.2163	-1.52068	5.51365e-07	8.17995e-06	Down
red_GLEAN_10009755	1137	162.235	28.1646	-2.52613	6.48073e-22	4.42111e-20	Down	K02541|1|4e-08|62.4|xma:102227469|DNA replication licensing factor MCM3 [EC:3.6.4.12]!K02541|1|2e-14|77.0|mdm:103446199|DNA replication licensing factor MCM3 [EC:3.6.4.12]!K02541|1|4e-14|77.0|mdm:103446199|DNA replication licensing factor MCM3 [EC:3.6.4.12]!K02541|1|2e-160|451|vcn:VOLCADRAFT_105056|DNA replication licensing factor MCM3 [EC:3.6.4.12]!K02541|1|1e-114|342|cre:CHLREDRAFT_115083|DNA r…
BGI_novel_G006731	1470	63.3757	28.1295	-1.17185	0.000166869	0.00142449	Down
BGI_novel_G006545	1247	65.9347	28.1287	-1.229	4.85641e-05	0.000472902	Down
red_GLEAN_10020786	4627	11.8772	28.0645	1.24056	0.00342981	0.0195116	Up	K13912|1|9e-08|61.2|vcn:VOLCADRAFT_107987|deleted in malignant brain tumors 1 protein!K15191|3|1e-07|59.7|sbi:SORBI_07g025380|La-related protein 7!K01180|4|2e-07|60.5|vcn:VOLCADRAFT_88258|endo-1,3(4)-beta-glucanase [EC:3.2.1.6]!K13912|1|7e-08|61.2|vcn:VOLCADRAFT_107987|deleted in malignant brain tumors 1 protein!K15191|3|1e-07|59.7|sbi:SORBI_07g025380|La-related protein 7!K01180|4|1e-07|60.5|vcn:…
red_GLEAN_10008282	10392	73.9189	28.0182	-1.39958	1.89042e-05	0.000203534	Down	K02184|1|1e-57|226|sot:102593556|formin 2
BGI_novel_G005510	1012	62.2031	27.9375	-1.15478	0.000387539	0.00296568	Down
red_GLEAN_10021104	2389	60.5814	27.9351	-1.1168	0.000709157	0.00504029	Down	K11883|5|6e-30|129|aec:105147115|RNA-binding protein NOB1!K11883|1|2e-64|226|csl:COCSUDRAFT_27529|RNA-binding protein NOB1
BGI_novel_G005571	2040	80.1038	27.7495	-1.52941	3.05003e-07	4.71181e-06	Down	K14823|1|3e-102|318|cre:CHLREDRAFT_162486|rRNA-processing protein EBP2
BGI_novel_G006797	474	10.4262	27.6762	1.40843	0.000884492	0.00614601	Up
BGI_novel_G006562	459	3.1269	27.6571	3.14485	1.01283e-09	2.24349e-08	Up
BGI_novel_G001888	873	96.0776	27.6557	-1.79663	5.03963e-10	1.16481e-08	Down	K10808|1|7e-59|194|csl:COCSUDRAFT_12792|ribonucleoside-diphosphate reductase subunit M2 [EC:1.17.4.1]
BGI_novel_G006847	1869	80.9031	27.5666	-1.55327	4.49377e-07	6.75748e-06	Down	K05747|1|7e-17|85.5|vcn:VOLCADRAFT_88194|Wiskott-Aldrich syndrome protein
BGI_novel_G005786	1272	57.6886	27.5567	-1.06588	0.00161905	0.0102806	Down	K01183|1|2e-06|53.5|bvg:104883960|chitinase [EC:3.2.1.14]!K00430|2|2e-06|53.5|sbi:SORBI_06g021550|peroxidase [EC:1.11.1.7]
red_GLEAN_10008637	1849	65.5539	27.5056	-1.25295	7.05987e-05	0.000658032	Down	K10904|1|1e-16|84.0|rcu:RCOM_0814320|TIMELESS-interacting protein!K14306|3|3e-16|85.9|vcn:VOLCADRAFT_105669|nuclear pore complex protein Nup62!K10904|1|3e-16|82.4|rcu:RCOM_0814320|TIMELESS-interacting protein!K14306|1|5e-17|88.6|vcn:VOLCADRAFT_105669|nuclear pore complex protein Nup62!K02184|3|1e-16|74.3|mus:103992904|formin 2
red_GLEAN_10019837	1794	10.7319	27.3822	1.35134	0.00140308	0.00908268	Up
BGI_novel_G001096	587	10.7625	27.2234	1.33884	0.00279482	0.0164226	Up	K03798|1|4e-23|99.4|cvr:CHLNCDRAFT_136599|cell division protease FtsH [EC:3.4.24.-]
red_GLEAN_10006195	1079	67.9713	27.1501	-1.32397	1.34186e-05	0.000149655	Down	K14855|3|3e-59|215|dse:Dsec_GM16656|ribosome assembly protein 4!K14855|1|8e-137|408|cre:CHLREDRAFT_178661|ribosome assembly protein 4!K14855|1|7e-137|408|cre:CHLREDRAFT_178661|ribosome assembly protein 4!K14855|1|8e-133|408|cre:CHLREDRAFT_178661|ribosome assembly protein 4!K14855|1|7e-81|270|csl:COCSUDRAFT_23469|ribosome assembly protein 4!K14855|1|4e-99|293|vcn:VOLCADRAFT_64079|ribosome assembly…
BGI_novel_G003810	467	64.7783	27.046	-1.2601	3.55941e-05	0.000357209	Down	K14856|1|9e-06|47.8|cre:CHLREDRAFT_108866|protein SDA1
red_GLEAN_10017326	3535	87.9678	27.0102	-1.70347	1.88592e-08	3.52342e-07	Down	K14546|1|5e-120|383|vcn:VOLCADRAFT_104876|U3 small nucleolar RNA-associated protein 5!K14546|1|2e-141|449|vcn:VOLCADRAFT_104876|U3 small nucleolar RNA-associated protein 5
BGI_novel_G002277	554	12.1048	26.9899	1.15684	0.00715871	0.0360103	Up
BGI_novel_G002863	2390	56.8246	26.9092	-1.07842	0.000647082	0.00465437	Down	K04371|1|3e-138|426|jcu:105631057|mitogen-activated protein kinase 1/3 [EC:2.7.11.24]
red_GLEAN_10003737	2165	54.6898	26.8777	-1.02486	0.00347447	0.0197287	Down	K01939|1|3e-146|436|tca:655403|adenylosuccinate synthase [EC:6.3.4.4]!K01939|1|0.0|700|vcn:VOLCADRAFT_105550|adenylosuccinate synthase [EC:6.3.4.4]!K01939|1|0.0|694|vcn:VOLCADRAFT_105550|adenylosuccinate synthase [EC:6.3.4.4]
red_GLEAN_10018565	2430	122.571	26.5773	-2.20535	6.05344e-15	2.40381e-13	Down
red_GLEAN_10008976	1973	68.1207	26.4702	-1.36372	8.46588e-06	9.9273e-05	Down	K01930|2|5e-12|73.9|rro:104665875|folylpolyglutamate synthase [EC:6.3.2.17]!K01930|1|8e-51|187|csl:COCSUDRAFT_43769|folylpolyglutamate synthase [EC:6.3.2.17]!K01930|1|1e-50|187|csl:COCSUDRAFT_43769|folylpolyglutamate synthase [EC:6.3.2.17]
BGI_novel_G006453	1524	79.7417	26.4132	-1.59408	8.37863e-07	1.19349e-05	Down
red_GLEAN_10018927	3171	58.1272	26.2536	-1.1467	0.000311763	0.00247273	Down	K03841|1|3e-43|166|cfo:105258752|fructose-1,6-bisphosphatase I [EC:3.1.3.11]
red_GLEAN_10021405	6520	55.9683	26.2464	-1.09249	0.000802474	0.00562836	Down	K02331|1|2e-15|89.4|tad:TRIADDRAFT_54659|DNA polymerase phi [EC:2.7.7.7]!K02331|1|2e-67|256|vcn:VOLCADRAFT_100034|DNA polymerase phi [EC:2.7.7.7]!K02331|1|2e-67|256|vcn:VOLCADRAFT_100034|DNA polymerase phi [EC:2.7.7.7]
red_GLEAN_10021718	3306	66.0848	26.1531	-1.33734	1.6595e-05	0.00018153	Down	K14844|1|5e-47|185|spu:757099|pumilio homology domain family member 6!K14844|1|0.0|615|vcn:VOLCADRAFT_121154|pumilio homology domain family member 6!K14844|1|0.0|620|vcn:VOLCADRAFT_121154|pumilio homology domain family member 6
BGI_novel_G000965	854	58.9514	26.0514	-1.17817	0.000263493	0.00212794	Down
BGI_novel_G001900	593	11.7823	26.0463	1.14445	0.00746202	0.0372324	Up
red_GLEAN_10016071	2643	79.2095	25.9733	-1.60864	5.12111e-07	7.63068e-06	Down	K16600|1|1e-19|99.0|nvi:100115848|tubulin polyglutamylase TTLL2 [EC:6.-.-.-]!K16582|1|2e-29|125|cre:CHLREDRAFT_148927|tubulin polyglutamylase TTLL6/13 [EC:6.-.-.-]!K16601|3|5e-24|108|csl:COCSUDRAFT_56415|tubulin polyglutamylase TTLL4 [EC:6.-.-.-]!K16603|4|5e-20|95.9|smo:SELMODRAFT_135958|tubulin polyglutamylase TTLL9 [EC:6.-.-.-]!K16582|1|2e-29|125|cre:CHLREDRAFT_148927|tubulin polyglutamylase TT…
BGI_novel_G003370	2682	53.0008	25.9401	-1.03083	0.00229834	0.0139185	Down	K17046|1|1e-09|65.1|cvr:CHLNCDRAFT_141548|protein DEK!K06677|3|1e-09|66.2|mpp:MICPUCDRAFT_56701|condensin complex subunit 1!K04520|4|2e-09|65.5|mpp:MICPUCDRAFT_51818|amyloid beta A4 protein!K05719|4|2e-09|65.5|mpp:MICPUCDRAFT_51818|integrin beta 1!K06236|4|2e-09|65.5|mpp:MICPUCDRAFT_51818|collagen, type I/II/III/V/XI/XXIV/XXVII, alpha!K06256|4|2e-09|65.5|mpp:MICPUCDRAFT_51818|CD44 antigen!K06257|…
BGI_novel_G000121	506	72.0071	25.5334	-1.49575	1.17808e-06	1.63153e-05	Down
red_GLEAN_10021130	11625	71.1996	25.4852	-1.48221	6.8634e-06	8.16819e-05	Down	K10801|1|1e-29|127|dre:101887128|methyl-CpG-binding domain protein 4 [EC:3.2.2.-]!K15283|1|5e-83|283|cre:CHLREDRAFT_182319|solute carrier family 35, member E1!K15283|1|5e-83|283|cre:CHLREDRAFT_182319|solute carrier family 35, member E1!K15283|1|5e-83|283|cre:CHLREDRAFT_182319|solute carrier family 35, member E1!K15283|1|5e-83|283|cre:CHLREDRAFT_182319|solute carrier family 35, member E1!K15283|1|…
red_GLEAN_10019597	3743	63.8023	25.4154	-1.3279	3.17539e-05	0.000321908	Down	K08106|1|4e-95|315|vcn:VOLCADRAFT_85926|N-acetylgalactosamine 4-sulfate 6-O-sulfotransferase [EC:2.8.2.33]!K08106|1|4e-95|315|vcn:VOLCADRAFT_85926|N-acetylgalactosamine 4-sulfate 6-O-sulfotransferase [EC:2.8.2.33]
red_GLEAN_10022933	2010	68.8687	25.1024	-1.45603	5.73153e-05	0.000548747	Down	K03251|1|2e-125|388|tca:657510|translation initiation factor 3 subunit D
BGI_novel_G000844	1405	52.4594	24.9289	-1.07338	0.0036887	0.0207046	Down
BGI_novel_G003245	1236	11.1078	24.9229	1.1659	0.00837016	0.0409028	Up	K02184|1|1e-16|86.3|cam:101505448|formin 2
red_GLEAN_10007151	2517	56.6355	24.8575	-1.18802	0.000212871	0.00176802	Down	K06685|2|2e-36|144|csab:103235761|MOB kinase activator 1!K01930|1|7e-73|251|csl:COCSUDRAFT_43769|folylpolyglutamate synthase [EC:6.3.2.17]!K01930|1|2e-72|250|csl:COCSUDRAFT_43769|folylpolyglutamate synthase [EC:6.3.2.17]!K01930|1|2e-71|251|csl:COCSUDRAFT_43769|folylpolyglutamate synthase [EC:6.3.2.17]
BGI_novel_G002359	1662	10.9252	24.8341	1.18467	0.00716196	0.0360103	Up	K14439|1|5e-14|79.3|cre:CHLREDRAFT_6783|SWI/SNF-related matrix-associated actin-dependent regulator of chromatin subfamily A containing DEAD/H box 1 [EC:3.6.4.12]
red_GLEAN_10017947	3338	64.1487	24.6992	-1.37696	1.18005e-05	0.000133159	Down	K14306|1|2e-09|65.9|pda:103704036|nuclear pore complex protein Nup62
red_GLEAN_10005894	3004	59.8813	24.6506	-1.28048	6.45984e-05	0.000609694	Down	K15503|1|2e-09|67.8|amj:102566523|serine/threonine-protein phosphatase 6 regulatory ankyrin repeat subunit B!K06694|1|2e-07|54.7|csl:COCSUDRAFT_83670|26S proteasome non-ATPase regulatory subunit 10!K19044|2|1e-06|56.2|bdi:100822438|E3 ubiquitin-protein ligase XBAT32/33 [EC:2.3.2.27]!K06867|3|1e-06|52.4|gsl:Gasu_49140|uncharacterized protein!K12271|5|2e-06|54.3|ppp:PHYPADRAFT_15522|signal recognit…
red_GLEAN_10010465	2074	55.7344	24.5907	-1.18045	0.000373338	0.00288095	Down	K02184|1|4e-10|67.0|obr:102716797|formin 2!K02184|1|2e-09|65.1|jcu:105640573|formin 2!K02184|1|6e-17|90.5|sot:102593556|formin 2
red_GLEAN_10007565	3397	62.329	24.5468	-1.34437	6.85154e-05	0.000642727	Down	K05236|3|0.0|610|apla:101803866|coatomer subunit alpha!K05236|1|0.0|877|vcn:VOLCADRAFT_77684|coatomer protein complex, subunit alpha (xenin)!K05236|1|0.0|877|vcn:VOLCADRAFT_77684|coatomer protein complex, subunit alpha (xenin)
red_GLEAN_10004308	2451	72.2227	24.5304	-1.55788	4.99677e-07	7.46115e-06	Down	K14835|1|1e-85|301|sasa:100380365|ribosomal RNA methyltransferase Nop2 [EC:2.1.1.-]!K14835|1|0.0|589|vcn:VOLCADRAFT_120224|ribosomal RNA methyltransferase Nop2 [EC:2.1.1.-]!K14835|1|1e-112|378|vcn:VOLCADRAFT_120224|ribosomal RNA methyltransferase Nop2 [EC:2.1.1.-]!K14835|1|3e-173|524|vcn:VOLCADRAFT_120224|ribosomal RNA methyltransferase Nop2 [EC:2.1.1.-]!K14835|1|8e-85|295|vcn:VOLCADRAFT_120224|r…
red_GLEAN_10006437	2603	58.5387	24.3483	-1.26557	0.000110998	0.000989517	Down	K13412|1|3e-07|57.8|dosa:Os05t0491900-00|calcium-dependent protein kinase [EC:2.7.11.1]!K11714|2|5e-06|53.1|csl:COCSUDRAFT_63537|rhamnogalacturonan II specific xylosyltransferase [EC:2.4.2.-]
red_GLEAN_10022081	3130	88.2183	24.1514	-1.86897	6.93428e-10	1.56201e-08	Down	K14835|1|4e-96|333|lcm:102349120|ribosomal RNA methyltransferase Nop2 [EC:2.1.1.-]!K14835|1|2e-125|421|vcn:VOLCADRAFT_120224|ribosomal RNA methyltransferase Nop2 [EC:2.1.1.-]!K14835|1|0.0|660|vcn:VOLCADRAFT_120224|ribosomal RNA methyltransferase Nop2 [EC:2.1.1.-]!K14835|1|0.0|665|vcn:VOLCADRAFT_120224|ribosomal RNA methyltransferase Nop2 [EC:2.1.1.-]
red_GLEAN_10003788	3072	49.8337	24.1006	-1.04805	0.00213555	0.0130916	Down
red_GLEAN_10013894	1778	48.3437	23.8631	-1.01855	0.00476787	0.0256785	Down	K02355|3|8e-112|357|bfo:BRAFLDRAFT_277030|elongation factor G!K02355|1|5e-172|508|vcn:VOLCADRAFT_68943|elongation factor G
red_GLEAN_10012152	2181	72.5028	23.8547	-1.60376	2.36845e-07	3.72864e-06	Down	K14709|1|6e-67|232|cre:CHLREDRAFT_168584|solute carrier family 39 (zinc transporter), member 1/2/3!K14709|1|2e-60|211|cre:CHLREDRAFT_168584|solute carrier family 39 (zinc transporter), member 1/2/3
BGI_novel_G003090	3033	61.2617	23.8001	-1.36402	3.94717e-05	0.000391853	Down
red_GLEAN_10015001	759	68.8474	23.7778	-1.53379	1.03996e-06	1.46224e-05	Down	K11550|1|3e-36|131|csl:COCSUDRAFT_64680|kinetochore protein Spc25, animal type
red_GLEAN_10017583	2563	48.6466	23.3597	-1.05832	0.00164204	0.0104124	Down
red_GLEAN_10022060	1969	49.2185	23.0518	-1.09432	0.00117248	0.00778725	Down	K14402|1|2e-67|249|tsp:Tsp_09183|cleavage and polyadenylation specificity factor subunit 2
red_GLEAN_10021726	402	50.4184	22.932	-1.13659	0.00129469	0.00847059	Down	K14565|1|5e-172|500|lgi:LOTGIDRAFT_144966|nucleolar protein 58!K14565|1|0.0|662|vcn:VOLCADRAFT_102990|nucleolar protein 58!K14565|1|0.0|691|vcn:VOLCADRAFT_102990|nucleolar protein 58!K11275|1|1e-09|57.0|csl:COCSUDRAFT_54749|histone H1/5!K14564|2|2e-09|57.4|csl:COCSUDRAFT_24894|nucleolar protein 56!K14565|3|7e-08|53.1|csl:COCSUDRAFT_28027|nucleolar protein 58!K03128|4|1e-07|52.4|mpp:MICPUCDRAFT_60…
red_GLEAN_10014529	1878	46.6857	22.9138	-1.02677	0.00255791	0.0152207	Down	K05747|1|2e-20|97.1|vcn:VOLCADRAFT_88194|Wiskott-Aldrich syndrome protein!K14306|1|2e-18|91.3|vcn:VOLCADRAFT_105669|nuclear pore complex protein Nup62
red_GLEAN_10007996	2337	5.3512	22.9019	2.09753	1.8696e-05	0.000201656	Up
red_GLEAN_10021581	3383	51.5757	22.8815	-1.17251	0.000812502	0.0056887	Down	K02184|1|3e-11|70.5|cam:101508170|formin 2!K14007|2|2e-10|68.2|pxb:103956602|protein transport protein SEC24!K02184|1|3e-10|70.5|cam:101508170|formin 2!K14007|2|1e-09|68.2|pxb:103956602|protein transport protein SEC24!K02184|1|2e-13|76.6|cam:101508170|formin 2
red_GLEAN_10010850	1425	49.3986	22.8411	-1.11284	0.00151789	0.00971037	Down	K17043|1|1e-10|65.9|pps:100979543|ATP-dependent RNA helicase DDX43 [EC:3.6.4.13]!K13179|1|2e-39|154|vcn:VOLCADRAFT_86719|ATP-dependent RNA helicase DDX18/HAS1 [EC:3.6.4.13]
red_GLEAN_10006106	2453	49.2255	22.7756	-1.11192	0.00293696	0.0171233	Down	K16812|1|2e-11|71.2|atr:18448126|targeting protein for Xklp2
red_GLEAN_10018304	5559	60.0744	22.7166	-1.403	2.97995e-05	0.000304156	Down	K05630|1|2e-06|59.7|phi:102113277|atrophin-1 interacting protein 2 (WW domain containing E3 ubiquitin protein ligase 2) [EC:2.3.2.26]!K14439|1|9e-16|87.8|cre:CHLREDRAFT_6783|SWI/SNF-related matrix-associated actin-dependent regulator of chromatin subfamily A containing DEAD/H box 1 [EC:3.6.4.12]!K14317|5|1e-15|87.0|mpp:MICPUCDRAFT_46822|nuclear pore complex protein Nup214!K14439|1|2e-15|87.8|cre:…
BGI_novel_G001472	3212	58.7176	22.4731	-1.38559	5.57093e-05	0.000534867	Down	K02184|1|4e-11|41.6|egu:105058012|formin 2!K05747|5|6e-11|69.3|mis:MICPUN_61337|Wiskott-Aldrich syndrome protein
red_GLEAN_10003548	2157	65.1298	22.2372	-1.55034	3.33746e-06	4.23731e-05	Down
red_GLEAN_10020479	2266	49.6949	22.1412	-1.16636	0.000914043	0.00632017	Down	K17046|1|1e-08|62.0|olu:OSTLU_32956|protein DEK
red_GLEAN_10017294	2851	87.9963	22.0118	-1.99917	7.52627e-10	1.69059e-08	Down	K14297|1|4e-07|58.2|mis:MICPUN_61047|nuclear pore complex protein Nup98-Nup96!K13162|2|7e-06|53.9|pper:PRUPE_ppa003484mg|poly(rC)-binding protein 2/3/4!K05747|3|8e-06|52.4|vcn:VOLCADRAFT_55197|Wiskott-Aldrich syndrome protein
BGI_novel_G004961	516	58.0613	21.9187	-1.40541	2.21163e-05	0.000234118	Down
red_GLEAN_10007567	1840	60.4325	21.9137	-1.46349	6.81953e-06	8.13463e-05	Down	K17043|1|6e-16|86.7|cbr:CBG20666|ATP-dependent RNA helicase DDX43 [EC:3.6.4.13]!K13982|5|7e-15|83.6|tng:GSTEN00027055G001|probable ATP-dependent RNA helicase DDX4 [EC:3.6.4.13]!K11594|1|1e-27|121|aly:ARALYDRAFT_486301|ATP-dependent RNA helicase DDX3X [EC:3.6.4.13]!K14810|2|4e-26|116|cic:CICLE_v10025201mg|ATP-dependent RNA helicase DDX56/DBP9 [EC:3.6.4.13]
red_GLEAN_10004044	2671	55.6164	21.5703	-1.36646	5.18853e-05	0.000501977	Down	K20989|1|8e-96|319|sko:100367327|urea-proton symporter
BGI_novel_G003223	2121	51.5261	21.5261	-1.25921	0.000287829	0.00229965	Down	K16459|1|3e-13|68.6|cvr:CHLNCDRAFT_137388|centrosomal protein CEP120!K09291|3|1e-07|55.8|cvr:CHLNCDRAFT_53284|nucleoprotein TPR
BGI_novel_G004502	845	47.0596	21.4174	-1.1357	0.00166742	0.010543	Down
BGI_novel_G004589	2138	2.09046	21.3949	3.35537	5.76128e-10	1.31385e-08	Up	K18749|1|1e-06|55.1|olu:OSTLU_28052|protein LSM14
BGI_novel_G004585	2138	2.09046	21.3949	3.35537	5.76128e-10	1.31385e-08	Up	K18749|1|1e-06|55.1|olu:OSTLU_28052|protein LSM14
BGI_novel_G004584	2138	2.09046	21.3949	3.35537	5.76128e-10	1.31385e-08	Up	K18749|1|1e-06|55.1|olu:OSTLU_28052|protein LSM14
BGI_novel_G004582	2138	2.09046	21.3949	3.35537	5.76128e-10	1.31385e-08	Up	K18749|1|1e-06|55.1|olu:OSTLU_28052|protein LSM14
BGI_novel_G004581	2138	2.09046	21.3949	3.35537	5.76128e-10	1.31385e-08	Up	K18749|1|1e-06|55.1|olu:OSTLU_28052|protein LSM14
BGI_novel_G004580	2138	2.09046	21.3949	3.35537	5.76128e-10	1.31385e-08	Up	K18749|1|1e-06|55.1|olu:OSTLU_28052|protein LSM14
BGI_novel_G004575	2138	2.09046	21.3949	3.35537	5.76128e-10	1.31385e-08	Up	K18749|1|1e-06|55.1|olu:OSTLU_28052|protein LSM14
BGI_novel_G004573	2138	2.09046	21.3949	3.35537	5.76128e-10	1.31385e-08	Up	K18749|1|1e-06|55.1|olu:OSTLU_28052|protein LSM14
BGI_novel_G004572	2138	2.09046	21.3949	3.35537	5.76128e-10	1.31385e-08	Up	K18749|1|1e-06|55.1|olu:OSTLU_28052|protein LSM14
BGI_novel_G004571	2138	2.09046	21.3949	3.35537	5.76128e-10	1.31385e-08	Up	K18749|1|1e-06|55.1|olu:OSTLU_28052|protein LSM14
BGI_novel_G004768	3294	2.23087	21.2371	3.25091	2.58439e-09	5.3625e-08	Up	K02184|1|2e-07|38.5|pop:POPTR_0015s072202|formin 2!K14306|4|3e-07|58.5|vcn:VOLCADRAFT_105669|nuclear pore complex protein Nup62
red_GLEAN_10018088	3122	46.7959	21.1355	-1.14671	0.0016557	0.01048	Down	K14439|1|2e-31|138|cre:CHLREDRAFT_6783|SWI/SNF-related matrix-associated actin-dependent regulator of chromatin subfamily A containing DEAD/H box 1 [EC:3.6.4.12]
BGI_novel_G000201	2362	4.46619	20.9996	2.23325	2.27568e-05	0.000239809	Up	K02184|1|5e-09|63.9|mus:103982162|formin 2!K13095|2|2e-08|62.0|pda:103723737|splicing factor 1
BGI_novel_G002474	956	47.619	20.9927	-1.18165	0.0017821	0.0111883	Down	K00656|1|1e-114|347|ota:Ot02g06590|formate C-acetyltransferase [EC:2.3.1.54]
BGI_novel_G004950	1005	58.5472	20.9298	-1.48404	8.77603e-06	0.000102458	Down	K11717|1|3e-13|73.9|bvg:104890128|cysteine desulfurase / selenocysteine lyase [EC:2.8.1.7 4.4.1.16]
BGI_novel_G001716	1030	42.2514	20.768	-1.02463	0.00343052	0.0195116	Down
red_GLEAN_10004819	2014	47.6949	20.6854	-1.20522	0.000662332	0.00474836	Down	K02184|1|2e-12|74.3|obr:102716797|formin 2!K02184|1|2e-12|74.3|obr:102716797|formin 2!K02184|1|6e-12|73.2|mdm:103437854|formin 2
BGI_novel_G005990	1889	52.8104	20.6011	-1.3581	0.000364705	0.00282252	Down
red_GLEAN_10006377	2530	47.484	20.5728	-1.20671	0.00108712	0.00730801	Down	K04520|1|2e-09|65.5|cre:CHLREDRAFT_153922|amyloid beta A4 protein!K05719|1|2e-09|65.5|cre:CHLREDRAFT_153922|integrin beta 1!K06236|1|2e-09|65.5|cre:CHLREDRAFT_153922|collagen, type I/II/III/V/XI/XXIV/XXVII, alpha!K06256|1|2e-09|65.5|cre:CHLREDRAFT_153922|CD44 antigen!K06257|1|2e-09|65.5|cre:CHLREDRAFT_153922|syndecan 1!K06493|1|2e-09|65.5|cre:CHLREDRAFT_153922|integrin beta 3!K12580|3|8e-09|63.2|…
red_GLEAN_10003746	8002	51.1434	20.4811	-1.32026	0.000166685	0.00142342	Down	K14832|1|0.0|647|vcn:VOLCADRAFT_87659|ribosome biogenesis protein MAK21
red_GLEAN_10001936	996	69.3293	20.3511	-1.76836	2.19109e-07	3.46537e-06	Down	K13863|2|7e-15|82.0|lav:100669487|solute carrier family 7 (cationic amino acid transporter), member 1!K13865|5|9e-12|72.4|asn:102380642|solute carrier family 7 (cationic amino acid transporter), member 3!K03294|1|5e-73|239|vcn:VOLCADRAFT_89329|basic amino acid/polyamine antiporter, APA family
red_GLEAN_10007219	3219	44.1937	20.2432	-1.1264	0.00163972	0.0104008	Down	K11883|4|1e-27|123|aec:105147115|RNA-binding protein NOB1
BGI_novel_G004341	309	45.8363	20.2341	-1.1797	0.000693731	0.00494681	Down	K17361|1|2e-06|48.1|ota:Ot05g04920|acyl-coenzyme A thioesterase 9 [EC:3.1.2.-]
BGI_novel_G006244	772	60.4807	20.2135	-1.58115	7.45746e-06	8.84442e-05	Down	K08287|1|5e-135|386|cre:CHLREDRAFT_130101|dual-specificity kinase [EC:2.7.12.1]
red_GLEAN_10015836	2430	98.247	20.1864	-2.28303	2.97735e-13	9.69968e-12	Down
BGI_novel_G003903	2890	2.07573	19.987	3.26737	1.89512e-09	3.98759e-08	Up	K19477|1|3e-33|128|cre:CHLREDRAFT_131695|cGMP-dependent protein kinase 2 [EC:2.7.11.12]
red_GLEAN_10020119	2516	46.765	19.9388	-1.22985	0.00103668	0.00702612	Down	K09604|4|5e-37|158|asn:102377403|adipocyte-derived leucine aminopeptidase [EC:3.4.11.-]!K08776|1|5e-34|146|pda:103696266|puromycin-sensitive aminopeptidase [EC:3.4.11.-]!K08776|1|5e-22|99.8|cvr:CHLNCDRAFT_56489|puromycin-sensitive aminopeptidase [EC:3.4.11.-]
BGI_novel_G005039	701	8.19159	19.8743	1.27869	0.00636462	0.0325991	Up
red_GLEAN_10005544	3415	53.0364	19.8073	-1.42095	3.47318e-05	0.000348848	Down	K11665|1|5e-31|134|lcm:106704539|DNA helicase INO80 [EC:3.6.4.12]!K15083|1|1e-49|183|pop:POPTR_0007s15350g|DNA repair protein RAD16!K15711|3|5e-48|183|csl:COCSUDRAFT_35050|SWI/SNF-related matrix-associated actin-dependent regulator of chromatin subfamily A3 [EC:3.6.4.- 2.3.2.27]!K15711|1|3e-47|181|csl:COCSUDRAFT_35050|SWI/SNF-related matrix-associated actin-dependent regulator of chromatin subfam…
red_GLEAN_10015407	4035	40.8961	19.7715	-1.04854	0.00346861	0.0197002	Down	K14407|1|1e-14|79.7|bfo:BRAFLDRAFT_216236|cleavage stimulation factor subunit 2!K14407|1|4e-19|95.9|egu:105051857|cleavage stimulation factor subunit 2!K12580|5|7e-14|80.1|vcn:VOLCADRAFT_92540|CCR4-NOT transcription complex subunit 3!K14407|1|2e-23|110|egu:105051857|cleavage stimulation factor subunit 2
red_GLEAN_10020746	5939	47.2483	19.7108	-1.26128	0.000421794	0.00320224	Down	K02999|1|6e-122|430|bfo:BRAFLDRAFT_201044|DNA-directed RNA polymerase I subunit RPA1 [EC:2.7.7.6]!K02999|1|0.0|681|vcn:VOLCADRAFT_105949|DNA-directed RNA polymerase I subunit RPA1 [EC:2.7.7.6]!K02999|1|0.0|681|vcn:VOLCADRAFT_105949|DNA-directed RNA polymerase I subunit RPA1 [EC:2.7.7.6]
red_GLEAN_10007994	675	94.4817	19.4613	-2.27942	6.74459e-10	1.52358e-08	Down	K02639|1|4e-14|72.8|bfo:BRAFLDRAFT_126940|ferredoxin
red_GLEAN_10016270	966	38.8999	19.4221	-1.00207	0.00688313	0.0348892	Down
red_GLEAN_10017239	2339	53.1838	19.1515	-1.47353	2.18477e-05	0.000231684	Down	K10839|1|4e-07|56.6|egu:105050755|UV excision repair protein RAD23!K12447|2|7e-07|56.6|cre:CHLREDRAFT_32796|UDP-sugar pyrophosphorylase [EC:2.7.7.64]!K11855|3|9e-07|56.2|bvg:104906049|ubiquitin carboxyl-terminal hydrolase 36/42 [EC:3.4.19.12]!K01674|4|3e-06|53.5|crb:CARUB_v10027638mg|carbonic anhydrase [EC:4.2.1.1]!K11863|5|7e-06|52.4|pper:PRUPE_ppa008320mg|Ataxin-3 [EC:3.4.22.-]
red_GLEAN_10018021	1747	64.8961	18.9761	-1.77395	9.24465e-08	1.55234e-06	Down	K07007|1|1e-70|237|csl:COCSUDRAFT_63643|uncharacterized protein!K07007|1|6e-74|254|vcn:VOLCADRAFT_106515|uncharacterized protein
red_GLEAN_10018396	3450	82.5203	18.9708	-2.12097	7.47544e-11	1.87434e-09	Down	K16914|1|5e-44|174|cvr:CHLNCDRAFT_142546|bifunctional lysine-specific demethylase and histidyl-hydroxylase NO66 [EC:1.14.11.- 1.14.11.27]!K16914|1|6e-51|195|cvr:CHLNCDRAFT_142546|bifunctional lysine-specific demethylase and histidyl-hydroxylase NO66 [EC:1.14.11.- 1.14.11.27]!K16914|1|5e-50|192|cvr:CHLNCDRAFT_142546|bifunctional lysine-specific demethylase and histidyl-hydroxylase NO66 [EC:1.14.11…
red_GLEAN_10002906	2551	59.6451	18.9314	-1.65562	1.08483e-06	1.51526e-05	Down
red_GLEAN_10001613	246	6.74718	18.8609	1.48304	0.00289521	0.0169211	Up
BGI_novel_G004038	1975	53.8964	18.8559	-1.51517	4.99567e-05	0.000485082	Down
red_GLEAN_10010208	1132	44.4976	18.8364	-1.24021	0.000452578	0.00340144	Down
red_GLEAN_10019702	7368	42.9469	18.8359	-1.18907	0.000922415	0.00637254	Down	K02184|1|1e-13|81.3|zma:103647807|formin 2
BGI_novel_G001030	857	40.5639	18.8019	-1.10932	0.00292631	0.0170737	Down	K00850|1|4e-09|60.8|cre:CHLREDRAFT_20801|6-phosphofructokinase 1 [EC:2.7.1.11]!K18404|2|9e-09|59.7|cvr:CHLNCDRAFT_59474|tudor domain-containing protein 3!K03254|4|1e-08|59.3|dosa:Os01t0120800-01|translation initiation factor 3 subunit A
BGI_novel_G004229	1907	113.882	18.6913	-2.60709	1.7746e-16	8.1093e-15	Down	K14810|1|1e-29|129|ota:Ot01g04880|ATP-dependent RNA helicase DDX56/DBP9 [EC:3.6.4.13]!K08669|2|6e-27|117|sita:101768487|HtrA serine peptidase 2 [EC:3.4.21.108]
red_GLEAN_10006124	3808	46.4949	18.5627	-1.32466	0.000548446	0.00402468	Down	K02184|1|2e-32|141|sot:102593556|formin 2
BGI_novel_G001233	1456	51.7336	18.3852	-1.49256	1.65497e-05	0.000181116	Down	K10808|1|6e-42|155|csl:COCSUDRAFT_12792|ribonucleoside-diphosphate reductase subunit M2 [EC:1.17.4.1]
BGI_novel_G004547	1311	38.545	18.3841	-1.06809	0.00858604	0.0417698	Down	K14823|1|1e-98|300|cre:CHLREDRAFT_162486|rRNA-processing protein EBP2
red_GLEAN_10006662	3400	40.973	18.3327	-1.16025	0.00250639	0.0149926	Down	K14790|1|9e-10|69.3|aec:105144684|nucleolar protein 9!K14790|1|1e-42|168|vcn:VOLCADRAFT_105407|nucleolar protein 9!K14790|1|2e-65|241|cre:CHLREDRAFT_35759|nucleolar protein 9
red_GLEAN_10013414	1375	48.6088	18.3181	-1.40795	6.36357e-05	0.00060085	Down	K14007|1|5e-14|78.2|cre:CHLREDRAFT_195690|protein transport protein SEC24!K16190|2|5e-08|58.9|bdi:100843360|glucuronokinase [EC:2.7.1.43]
red_GLEAN_10000537	342	78.2495	18.2338	-2.10147	1.75944e-08	3.29654e-07	Down
red_GLEAN_10003645	2790	37.3495	18.1621	-1.04016	0.0077748	0.0384882	Down	K02325|3|4e-67|237|ssc:100521651|DNA polymerase epsilon subunit 2 [EC:2.7.7.7]!K02325|1|3e-130|406|csl:COCSUDRAFT_63221|DNA polymerase epsilon subunit 2 [EC:2.7.7.7]
red_GLEAN_10011482	1297	37.2364	18.0011	-1.04863	0.00496958	0.026544	Down	K01367|4|5e-06|57.8|lav:100658150|calpain-1 [EC:3.4.22.52]!K04520|1|2e-13|73.6|ccp:CHC_T00010315001|amyloid beta A4 protein!K05719|1|2e-13|73.6|ccp:CHC_T00010315001|integrin beta 1!K06236|1|2e-13|73.6|ccp:CHC_T00010315001|collagen, type I/II/III/V/XI/XXIV/XXVII, alpha!K06256|1|2e-13|73.6|ccp:CHC_T00010315001|CD44 antigen!K06257|1|2e-13|73.6|ccp:CHC_T00010315001|syndecan 1!K06493|1|2e-13|73.6|ccp:…
BGI_novel_G001236	1917	42.2805	17.8552	-1.24365	0.000659856	0.00473393	Down	K02184|1|2e-13|54.7|bvg:104887255|formin 2
red_GLEAN_10002608	726	6.6664	17.8342	1.41967	0.00483477	0.0259571	Up
red_GLEAN_10021723	3878	38.3409	17.6908	-1.11588	0.00289334	0.016919	Down	K14805|1|5e-39|164|mze:101471910|ATP-dependent RNA helicase DDX24/MAK5 [EC:3.6.4.13]!K14805|1|7e-59|213|cvr:CHLNCDRAFT_25981|ATP-dependent RNA helicase DDX24/MAK5 [EC:3.6.4.13]
BGI_novel_G003610	1242	35.9895	17.3059	-1.05632	0.00571819	0.0298435	Down	K11434|1|6e-07|55.1|vcn:VOLCADRAFT_99370|protein arginine N-methyltransferase 1 [EC:2.1.1.-]
BGI_novel_G002584	509	39.7045	17.0701	-1.21783	0.00218502	0.0133367	Down
red_GLEAN_10021333	1755	56.9113	17.0431	-1.73953	7.4457e-06	8.83486e-05	Down	K15429|1|2e-62|211|adf:107334027|tRNA (guanine37-N1)-methyltransferase [EC:2.1.1.228]!K15429|1|2e-92|298|vcn:VOLCADRAFT_81828|tRNA (guanine37-N1)-methyltransferase [EC:2.1.1.228]!K15429|1|7e-53|189|cvr:CHLNCDRAFT_139113|tRNA (guanine37-N1)-methyltransferase [EC:2.1.1.228]!K15429|1|7e-115|345|vcn:VOLCADRAFT_81828|tRNA (guanine37-N1)-methyltransferase [EC:2.1.1.228]
red_GLEAN_10004495	1866	43.1191	17.0294	-1.3403	0.000476933	0.00356992	Down	K00560|2|1e-104|324|hmg:100209034|thymidylate synthase [EC:2.1.1.45]!K13998|1|0.0|535|cvr:CHLNCDRAFT_30873|dihydrofolate reductase / thymidylate synthase [EC:1.5.1.3 2.1.1.45]!K13998|1|0.0|659|cvr:CHLNCDRAFT_30873|dihydrofolate reductase / thymidylate synthase [EC:1.5.1.3 2.1.1.45]
red_GLEAN_10018958	3293	5.89096	16.882	1.51891	0.002281	0.0138205	Up
BGI_novel_G004689	1424	6.24559	16.8728	1.43379	0.006223	0.0320176	Up
BGI_novel_G002459	477	4.54382	16.8244	1.88857	0.000526145	0.00388364	Up
red_GLEAN_10006093	1953	42.2337	16.8002	-1.32991	0.000294344	0.00234654	Down	K14555|1|2e-96|326|cjo:107320734|U3 small nucleolar RNA-associated protein 13!K14555|1|1e-138|431|vvi:100252767|U3 small nucleolar RNA-associated protein 13!K14555|1|3e-173|530|vcn:VOLCADRAFT_70607|U3 small nucleolar RNA-associated protein 13!K14555|1|1e-150|469|vcn:VOLCADRAFT_70607|U3 small nucleolar RNA-associated protein 13!K14555|1|3e-152|474|vcn:VOLCADRAFT_70607|U3 small nucleolar RNA-associ…
red_GLEAN_10014480	3806	47.1928	16.6818	-1.50029	4.31261e-05	0.000425311	Down
red_GLEAN_10012984	1950	5.18054	16.5536	1.67597	0.00119821	0.00792431	Up	K19519|1|1e-06|57.0|lgi:LOTGIDRAFT_204337|transforming growth factor-beta-induced protein
BGI_novel_G002256	1411	46.2038	16.304	-1.50278	4.64494e-05	0.000453232	Down	K07007|1|3e-59|208|vcn:VOLCADRAFT_106515|uncharacterized protein
red_GLEAN_10002108	1110	33.9668	16.1934	-1.06872	0.00515417	0.0273288	Down	K15436|1|1e-20|97.4|cvr:CHLNCDRAFT_134668|transportin-3
red_GLEAN_10021041	7722	39.2376	16.1887	-1.27726	0.000878929	0.00611268	Down	K14772|1|3e-62|243|nve:NEMVE_v1g130178|U3 small nucleolar RNA-associated protein 20
red_GLEAN_10018087	3336	52.9795	16.1307	-1.71562	1.97268e-06	2.61694e-05	Down
red_GLEAN_10006831	876	6.66539	16.0217	1.26526	0.0101816	0.0482484	Up
red_GLEAN_10005342	2109	33.9207	16.01	-1.0832	0.00644077	0.0329328	Down	K14317|1|1e-07|59.3|mis:MICPUN_100470|nuclear pore complex protein Nup214
red_GLEAN_10010670	2529	46.4338	15.9474	-1.54186	2.57673e-05	0.000267679	Down	K14326|1|1e-34|145|cvr:CHLNCDRAFT_59413|regulator of nonsense transcripts 1 [EC:3.6.4.-]!K14326|1|6e-52|198|cvr:CHLNCDRAFT_59413|regulator of nonsense transcripts 1 [EC:3.6.4.-]
red_GLEAN_10002535	3465	43.4602	15.8996	-1.4507	9.74079e-05	0.000879499	Down	K14792|1|1e-66|251|adf:107349858|rRNA biogenesis protein RRP5!K14792|1|1e-146|486|csl:COCSUDRAFT_28807|rRNA biogenesis protein RRP5
red_GLEAN_10002988	2373	32.04	15.8177	-1.01833	0.00958375	0.0458507	Down	K01952|1|4e-19|99.0|acs:100559217|phosphoribosylformylglycinamidine synthase [EC:6.3.5.3]
BGI_novel_G006813	2102	37.7287	15.7924	-1.25643	0.0026249	0.0155385	Down
red_GLEAN_10020637	1742	38.1361	15.7896	-1.27218	0.000982639	0.00671045	Down
red_GLEAN_10015502	6504	53.8009	15.682	-1.77852	1.98167e-06	2.62741e-05	Down	K10801|1|6e-27|120|dre:101887128|methyl-CpG-binding domain protein 4 [EC:3.2.2.-]!K15283|1|1e-48|182|cre:CHLREDRAFT_182319|solute carrier family 35, member E1!K15283|1|5e-13|77.4|sbi:SORBI_09g005210|solute carrier family 35, member E1!K02184|2|3e-11|73.6|zma:103647807|formin 2
BGI_novel_G003410	2355	41.6405	15.6446	-1.41233	0.00030512	0.00242647	Down	K00430|1|1e-13|77.8|bdi:100822183|peroxidase [EC:1.11.1.7]
BGI_novel_G002697	2595	33.451	15.5705	-1.10323	0.0051323	0.0272429	Down	K14317|1|1e-16|89.0|mpp:MICPUCDRAFT_46822|nuclear pore complex protein Nup214
BGI_novel_G004339	785	32.068	15.5313	-1.04596	0.0089965	0.043458	Down
BGI_novel_G006848	4086	96.6077	15.2256	-2.66564	2.58433e-16	1.172e-14	Down	K11547|1|0.0|587|cre:CHLREDRAFT_141966|kinetochore protein NDC80
BGI_novel_G005868	841	31.587	15.222	-1.05318	0.00934252	0.044849	Down
BGI_novel_G001687	1272	34.795	15.1626	-1.19837	0.00342349	0.019486	Down
BGI_novel_G006746	1138	37.5475	15.0445	-1.31948	0.00135104	0.00880182	Down	K14832|1|5e-26|113|vcn:VOLCADRAFT_87659|ribosome biogenesis protein MAK21!K14306|3|2e-09|63.2|pda:103704036|nuclear pore complex protein Nup62!K02184|4|7e-09|46.2|pper:PRUPE_ppa000314mg|formin 2
red_GLEAN_10008496	2841	43.8199	14.9379	-1.55261	4.36344e-05	0.000429439	Down	K14544|1|9e-20|101|nve:NEMVE_v1g167381|U3 small nucleolar RNA-associated protein 22!K14544|1|7e-45|180|cre:CHLREDRAFT_144312|U3 small nucleolar RNA-associated protein 22
red_GLEAN_10013718	2313	41.356	14.9308	-1.46981	0.000147882	0.00128299	Down	K16603|2|6e-12|74.3|nvi:100123092|tubulin polyglutamylase TTLL9 [EC:6.-.-.-]!K16600|3|1e-11|73.9|tup:102501772|tubulin polyglutamylase TTLL2 [EC:6.-.-.-]!K16582|1|6e-41|159|cre:CHLREDRAFT_148927|tubulin polyglutamylase TTLL6/13 [EC:6.-.-.-]!K16601|2|9e-29|122|csl:COCSUDRAFT_56415|tubulin polyglutamylase TTLL4 [EC:6.-.-.-]!K16603|4|3e-21|101|ota:Ot07g03100|tubulin polyglutamylase TTLL9 [EC:6.-.-.-]
red_GLEAN_10018435	1923	47.7201	14.803	-1.68871	9.69285e-06	0.000111871	Down	K11294|3|4e-13|79.7|tng:GSTEN00022906G001|nucleolin!K11294|1|1e-93|301|cvr:CHLNCDRAFT_143267|nucleolin!K11294|1|6e-83|276|smo:SELMODRAFT_448081|nucleolin!K11294|1|3e-76|263|cvr:CHLNCDRAFT_143267|nucleolin!K11294|1|1e-77|263|cvr:CHLNCDRAFT_143267|nucleolin!K11294|1|2e-70|244|cvr:CHLNCDRAFT_143267|nucleolin!K11294|1|5e-61|221|smo:SELMODRAFT_448081|nucleolin
red_GLEAN_10019723	1374	31.9291	14.591	-1.12979	0.00526346	0.0278281	Down	K10268|3|4e-25|112|aga:AgaP_AGAP007807|F-box and leucine-rich repeat protein 2/20
red_GLEAN_10004251	1511	42.4461	14.2495	-1.57472	4.52426e-05	0.000443082	Down	K02540|1|0.0|631|xla:380451|DNA replication licensing factor MCM2 [EC:3.6.4.12]!K02540|1|0.0|821|cre:CHLREDRAFT_152683|DNA replication licensing factor MCM2 [EC:3.6.4.12]
BGI_novel_G004526	2005	34.5843	14.1926	-1.28497	0.00197329	0.0122461	Down	K04520|1|4e-16|86.3|cre:CHLREDRAFT_153922|amyloid beta A4 protein!K05719|1|4e-16|86.3|cre:CHLREDRAFT_153922|integrin beta 1!K06236|1|4e-16|86.3|cre:CHLREDRAFT_153922|collagen, type I/II/III/V/XI/XXIV/XXVII, alpha!K06256|1|4e-16|86.3|cre:CHLREDRAFT_153922|CD44 antigen!K06257|1|4e-16|86.3|cre:CHLREDRAFT_153922|syndecan 1!K06493|1|4e-16|86.3|cre:CHLREDRAFT_153922|integrin beta 3!K02184|3|7e-15|82.0|…
BGI_novel_G006231	2355	47.4522	13.9899	-1.76209	1.09663e-05	0.000124745	Down	K08624|1|3e-09|63.2|cvr:CHLNCDRAFT_33886|a disintegrin and metalloproteinase with thrombospondin motifs 9 [EC:3.4.24.-]
red_GLEAN_10011290	3463	41.3489	13.9794	-1.56455	7.13224e-05	0.000663654	Down	K02184|1|2e-07|59.7|csv:101215105|formin 2!K05747|2|4e-07|56.2|vcn:VOLCADRAFT_55197|Wiskott-Aldrich syndrome protein
BGI_novel_G006674	763	39.6526	13.8374	-1.51885	9.74857e-05	0.000879538	Down	K11131|1|3e-09|60.5|ccp:CHC_T00009542001|H/ACA ribonucleoprotein complex subunit 4 [EC:5.4.99.-]!K09291|2|3e-07|54.7|mis:MICPUN_62408|nucleoprotein TPR!K09566|3|5e-07|53.9|obr:102722229|peptidyl-prolyl isomerase G (cyclophilin G) [EC:5.2.1.8]!K15263|4|1e-06|51.6|mis:MICPUN_58052|cell growth-regulating nucleolar protein!K14565|5|2e-06|52.0|smo:SELMODRAFT_121625|nucleolar protein 58
BGI_novel_G000687	210	4.42457	13.6797	1.62843	0.00187378	0.0116843	Up
red_GLEAN_10007617	1544	29.7508	13.5248	-1.13732	0.0059501	0.0308166	Down	K09507|1|1e-59|207|ngi:103751843|DnaJ homolog subfamily B member 1!K09519|1|3e-176|502|vcn:VOLCADRAFT_80096|DnaJ homolog subfamily B member 13!K09510|5|1e-65|219|smo:SELMODRAFT_142303|DnaJ homolog subfamily B member 4
red_GLEAN_10006002	10487	35.0302	13.354	-1.39133	0.000513338	0.00380175	Down	K14772|1|3e-41|175|nve:NEMVE_v1g130178|U3 small nucleolar RNA-associated protein 20!K14772|1|2e-178|624|vcn:VOLCADRAFT_104545|U3 small nucleolar RNA-associated protein 20
red_GLEAN_10014084	1990	4.99863	13.3458	1.41678	0.00697278	0.0352317	Up	K13946|1|3e-116|360|csl:COCSUDRAFT_47845|auxin influx carrier (AUX1 LAX family)
red_GLEAN_10019846	2366	47.1527	13.3131	-1.8245	1.42299e-06	1.936e-05	Down	K14570|1|2e-36|121|mpp:MICPUCDRAFT_58112|RNA exonuclease 1 [EC:3.1.-.-]
red_GLEAN_10020335	5558	36.8126	13.2009	-1.47956	0.000317166	0.0025106	Down	K02327|1|0.0|591|vcn:VOLCADRAFT_67281|DNA polymerase delta subunit 1 [EC:2.7.7.7]
red_GLEAN_10003603	3597	40.2134	13.1697	-1.61045	3.61759e-05	0.00036244	Down	K14567|3|2e-18|97.4|lcm:102363293|U3 small nucleolar RNA-associated protein 14
red_GLEAN_10009333	1339	40.7277	13.1433	-1.63169	7.23514e-05	0.000672717	Down	K01213|1|7e-13|73.2|atr:18435664|galacturan 1,4-alpha-galacturonidase [EC:3.2.1.67]!K01184|2|1e-10|66.6|cmo:103487102|polygalacturonase [EC:3.2.1.15]
BGI_novel_G003834	348	30.0064	13.1179	-1.19374	0.00356192	0.0200967	Down	K01749|1|1e-57|184|cre:CHLREDRAFT_194475|hydroxymethylbilane synthase [EC:2.5.1.61]
BGI_novel_G003833	348	30.0064	13.1179	-1.19374	0.00356192	0.0200967	Down	K01749|1|1e-57|184|cre:CHLREDRAFT_194475|hydroxymethylbilane synthase [EC:2.5.1.61]
BGI_novel_G001760	2022	28.0259	13.0661	-1.10093	0.00803397	0.0394774	Down	K14509|1|2e-08|61.6|tcc:TCM_026253|ethylene receptor [EC:2.7.13.-]
BGI_novel_G001599	556	27.723	13.0185	-1.09052	0.00844883	0.0411947	Down
red_GLEAN_10008896	2896	32.6664	12.928	-1.33731	0.00103386	0.00700897	Down	K14570|1|6e-49|183|csl:COCSUDRAFT_40763|RNA exonuclease 1 [EC:3.1.-.-]!K14570|1|3e-28|122|csl:COCSUDRAFT_40763|RNA exonuclease 1 [EC:3.1.-.-]
red_GLEAN_10019787	3566	34.0971	12.8742	-1.40517	0.000912517	0.00631327	Down	K01179|4|6e-16|87.4|sko:102809254|endoglucanase [EC:3.2.1.4]!K01179|1|1e-10|70.1|eus:EUTSA_v10027420mg|endoglucanase [EC:3.2.1.4]!K04520|5|2e-09|67.4|vcn:VOLCADRAFT_118487|amyloid beta A4 protein!K05719|5|2e-09|67.4|vcn:VOLCADRAFT_118487|integrin beta 1!K06236|5|2e-09|67.4|vcn:VOLCADRAFT_118487|collagen, type I/II/III/V/XI/XXIV/XXVII, alpha!K06256|5|2e-09|67.4|vcn:VOLCADRAFT_118487|CD44 antigen!K…
BGI_novel_G004340	1769	30.1146	12.8289	-1.23107	0.00527995	0.0278941	Down	K01535|1|7e-147|454|cre:CHLREDRAFT_182602|H+-transporting ATPase [EC:3.6.3.6]
red_GLEAN_10007584	6027	29.6226	12.8027	-1.21025	0.00331574	0.0189533	Down
red_GLEAN_10019862	1849	96.3424	12.7651	-2.91597	4.55897e-18	2.34762e-16	Down	K02684|1|3e-76|257|tad:TRIADDRAFT_26575|DNA primase small subunit [EC:2.7.7.-]!K02684|1|0.0|550|cre:CHLREDRAFT_54359|DNA primase small subunit [EC:2.7.7.-]!K02684|1|2e-117|364|cre:CHLREDRAFT_54359|DNA primase small subunit [EC:2.7.7.-]!K02684|1|0.0|550|cre:CHLREDRAFT_54359|DNA primase small subunit [EC:2.7.7.-]
BGI_novel_G001141	1374	27.769	12.7555	-1.12236	0.00769204	0.0381488	Down	K02321|1|3e-107|349|vcn:VOLCADRAFT_107349|DNA polymerase alpha subunit B!K11718|2|9e-37|147|vcn:VOLCADRAFT_105823|UDP-glucose:glycoprotein glucosyltransferase [EC:2.4.1.-]
red_GLEAN_10019223	1584	50.3707	12.755	-1.98152	1.94829e-07	3.11219e-06	Down
red_GLEAN_10016465	3741	39.8175	12.5366	-1.66726	2.92918e-05	0.000299997	Down	K02184|1|4e-20|101|sot:102593556|formin 2
red_GLEAN_10016360	4587	27.2666	12.5093	-1.12413	0.0104548	0.0493086	Down	K15332|1|3e-11|74.7|smm:Smp_123520|tRNA (uracil-5-)-methyltransferase [EC:2.1.1.-]!K08874|1|6e-12|75.5|cre:CHLREDRAFT_141477|transformation/transcription domain-associated protein!K14317|2|2e-11|73.9|mpp:MICPUCDRAFT_46822|nuclear pore complex protein Nup214!K08874|1|4e-12|75.5|cre:CHLREDRAFT_141477|transformation/transcription domain-associated protein!K14317|2|1e-11|73.9|mpp:MICPUCDRAFT_46822|nu…
BGI_novel_G003343	1315	27.147	12.4998	-1.11889	0.00994337	0.0473066	Down	K06883|1|1e-76|243|vcn:VOLCADRAFT_81366|uncharacterized protein
red_GLEAN_10006228	2333	43.8962	12.4214	-1.82127	6.04763e-06	7.29524e-05	Down
red_GLEAN_10017284	3447	4.55637	12.357	1.43937	0.00623052	0.0320494	Up
BGI_novel_G002532	1175	80.3842	12.3002	-2.70823	7.63747e-15	2.98335e-13	Down	K02184|1|7e-09|61.6|zma:103647807|formin 2
BGI_novel_G001361	949	4.41251	12.0666	1.45135	0.00792551	0.039105	Up	K12813|1|4e-65|225|vcn:VOLCADRAFT_92322|pre-mRNA-splicing factor ATP-dependent RNA helicase DHX16 [EC:3.6.4.13]
BGI_novel_G000576	863	27.3832	12.0468	-1.18464	0.00469009	0.0253451	Down
red_GLEAN_10019977	1574	31.2312	12.0351	-1.37574	0.00119349	0.00790233	Down
BGI_novel_G006250	1061	29.3488	12.0197	-1.2879	0.00302398	0.017541	Down
red_GLEAN_10015500	1004	4.62211	11.9806	1.37407	0.00966457	0.0461737	Up	K13179|1|8e-06|51.2|cre:CHLREDRAFT_169389|ATP-dependent RNA helicase DDX18/HAS1 [EC:3.6.4.13]!K13179|1|7e-06|51.2|cre:CHLREDRAFT_169389|ATP-dependent RNA helicase DDX18/HAS1 [EC:3.6.4.13]
BGI_novel_G002430	431	4.371	11.9739	1.45386	0.00634392	0.0325093	Up
red_GLEAN_10018763	3006	25.2899	11.923	-1.08482	0.010403	0.0491319	Down	K12823|1|3e-24|116|cqu:CpipJ_CPIJ012512|ATP-dependent RNA helicase DDX5/DBP2 [EC:3.6.4.13]
red_GLEAN_10014035	1509	59.07	11.818	-2.32144	5.3627e-10	1.2359e-08	Down	K11294|1|2e-16|88.2|amj:102561157|nucleolin!K14837|3|2e-16|87.0|lcm:102360479|nucleolar protein 12!K11294|1|6e-90|287|cvr:CHLNCDRAFT_143267|nucleolin!K11294|1|6e-90|287|cvr:CHLNCDRAFT_143267|nucleolin
red_GLEAN_10010702	501	2.353	11.7686	2.32237	3.42446e-05	0.000344387	Up
red_GLEAN_10004038	925	33.3464	11.6447	-1.51785	0.000222923	0.00183904	Down	K11323|1|3e-20|94.4|vcn:VOLCADRAFT_121342|histone arginine demethylase JMJD6 [EC:1.14.11.-]!K18647|5|1e-16|83.6|sot:102606197|acidic leucine-rich nuclear phosphoprotein 32 family member B
BGI_novel_G005004	1263	27.6082	11.4367	-1.27142	0.00286071	0.0167727	Down	K01869|1|0.0|624|vcn:VOLCADRAFT_89222|leucyl-tRNA synthetase [EC:6.1.1.4]
red_GLEAN_10016672	4698	44.0371	11.4082	-1.94865	1.48544e-06	2.00841e-05	Down	K02184|1|2e-17|92.8|cam:101505448|formin 2
red_GLEAN_10007133	2304	45.5742	11.3968	-1.99958	5.61378e-07	8.30285e-06	Down	K05747|1|5e-06|52.4|vcn:VOLCADRAFT_55197|Wiskott-Aldrich syndrome protein!K02184|3|1e-05|53.1|zma:103633391|formin 2
red_GLEAN_10021729	5272	33.9968	11.3769	-1.57929	0.000135125	0.00118172	Down	K00962|1|5e-39|164|sasa:106607983|polyribonucleotide nucleotidyltransferase [EC:2.7.7.8]!K00962|1|2e-56|214|smo:SELMODRAFT_84724|polyribonucleotide nucleotidyltransferase [EC:2.7.7.8]!K00962|1|2e-61|228|smo:SELMODRAFT_84724|polyribonucleotide nucleotidyltransferase [EC:2.7.7.8]
red_GLEAN_10012458	1324	27.4058	11.2572	-1.28363	0.00349939	0.0198366	Down
BGI_novel_G001584	1638	69.6883	11.211	-2.63601	5.99102e-13	1.91529e-11	Down	K14611|1|1e-16|86.3|aly:ARALYDRAFT_495055|solute carrier family 23 (nucleobase transporter), member 1/2
BGI_novel_G005137	1003	2.04719	10.7825	2.39698	1.88693e-05	0.00020325	Up	K02184|1|3e-12|71.2|ppp:PHYPADRAFT_172341|formin 2
red_GLEAN_10010542	2795	24.2257	10.6735	-1.1825	0.00774269	0.0383384	Down	K17770|1|8e-23|112|smm:Smp_136210|mitochondrial import receptor subunit TOM20!K11143|2|7e-18|94.7|lgi:LOTGIDRAFT_110559|dynein intermediate chain 2, axonemal!K11143|1|1e-21|103|cvr:CHLNCDRAFT_135001|dynein intermediate chain 2, axonemal!K11143|1|1e-19|98.2|cvr:CHLNCDRAFT_135001|dynein intermediate chain 2, axonemal
BGI_novel_G000516	2562	2.60169	10.64	2.03198	0.000268872	0.00216554	Up	K11864|1|1e-12|72.8|cre:CHLREDRAFT_155147|BRCA1/BRCA2-containing complex subunit 3!K02184|2|5e-12|62.0|sot:102593556|formin 2
red_GLEAN_10007308	1858	29.7637	10.5424	-1.49736	0.000420617	0.00319431	Down
red_GLEAN_10015201	441	2.23094	10.5082	2.2358	6.25131e-05	0.000592118	Up
BGI_novel_G003800	1379	25.1389	10.4584	-1.26525	0.00478084	0.0257213	Down
red_GLEAN_10007406	2620	30.3216	10.2468	-1.56517	0.000543115	0.00399168	Down	K10405|5|5e-116|371|spu:588585|kinesin family member C1!K10405|1|0.0|780|vcn:VOLCADRAFT_127417|kinesin family member C1
red_GLEAN_10017315	1153	40.2486	10.2105	-1.97888	1.4192e-06	1.93414e-05	Down
red_GLEAN_10021065	2611	123.501	9.91824	-3.63829	1.95913e-24	1.59022e-22	Down	K09291|1|7e-08|60.5|cvr:CHLNCDRAFT_53284|nucleoprotein TPR!K16475|2|4e-06|54.7|csl:COCSUDRAFT_65314|leucine-rich repeat and coiled-coil domain-containing protein 1!K10400|3|4e-06|54.7|cme:CYME_CMO070C|kinesin family member 15!K06675|4|7e-06|53.9|cre:CHLREDRAFT_122088|structural maintenance of chromosome 4
red_GLEAN_10006415	3304	27.1857	9.91417	-1.45528	0.00103913	0.00703674	Down	K02184|1|7e-06|42.7|ppp:PHYPADRAFT_172341|formin 2
red_GLEAN_10013816	2480	40.1175	9.88633	-2.02073	1.0495e-06	1.47219e-05	Down	K16470|1|2e-09|65.1|smo:SELMODRAFT_409244|zinc finger protein DZIP1
red_GLEAN_10015259	1593	26.4839	9.85491	-1.4262	0.00130424	0.00852811	Down
BGI_novel_G002560	1118	3.13492	9.72818	1.63374	0.00299976	0.0174146	Up
red_GLEAN_10019029	6108	22.5642	9.68785	-1.21979	0.0080749	0.0396378	Down
red_GLEAN_10004614	1554	41.6094	9.58091	-2.11868	3.1352e-07	4.83092e-06	Down	K15276|1|4e-59|204|nve:NEMVE_v1g199897|solute carrier family 35 (adenosine 3'-phospho 5'-phosphosulfate transporter), member B2
red_GLEAN_10008217	2365	60.5904	9.12471	-2.73124	3.45186e-12	9.98246e-11	Down
BGI_novel_G002113	2052	25.912	9.0995	-1.50976	0.00130537	0.00853318	Down	K13667|1|1e-80|259|cre:CHLREDRAFT_150242|protein glucosyltransferase [EC:2.4.1.-]
red_GLEAN_10016046	2861	21.135	8.99171	-1.23297	0.00858342	0.0417659	Down	K00999|1|3e-27|115|hmg:105844917|CDP-diacylglycerol--inositol 3-phosphatidyltransferase [EC:2.7.8.11]!K00999|1|3e-69|233|cre:CHLREDRAFT_186369|CDP-diacylglycerol--inositol 3-phosphatidyltransferase [EC:2.7.8.11]!K00999|1|3e-70|169|vcn:VOLCADRAFT_127375|CDP-diacylglycerol--inositol 3-phosphatidyltransferase [EC:2.7.8.11]
BGI_novel_G005036	1073	28.1989	8.78207	-1.68301	0.000260745	0.00210859	Down
red_GLEAN_10016308	1315	23.0424	8.77118	-1.39345	0.00258052	0.0153136	Down	K10380|1|2e-06|58.9|hst:105189045|ankyrin!K14439|1|2e-39|164|cre:CHLREDRAFT_6783|SWI/SNF-related matrix-associated actin-dependent regulator of chromatin subfamily A containing DEAD/H box 1 [EC:3.6.4.12]!K02184|1|2e-10|65.5|pop:POPTR_0012s069802|formin 2
red_GLEAN_10002616	2020	73.6844	8.69628	-3.08289	6.59361e-15	2.59074e-13	Down	K19054|3|4e-25|107|sbq:101032553|frataxin [EC:1.16.3.1]!K19054|1|3e-38|138|pmum:103329488|frataxin [EC:1.16.3.1]!K03609|1|9e-117|358|cre:CHLREDRAFT_184923|septum site-determining protein MinD
red_GLEAN_10001028	430	22.214	8.67855	-1.35594	0.00334645	0.0190924	Down
red_GLEAN_10005271	693	28.5038	8.64297	-1.72156	0.000128316	0.00112629	Down	K01051|1|9e-06|49.3|brp:103837162|pectinesterase [EC:3.1.1.11]
red_GLEAN_10021301	1785	28.5437	8.60645	-1.72968	9.70186e-05	0.000876452	Down	K14546|5|7e-13|76.6|nve:NEMVE_v1g238105|U3 small nucleolar RNA-associated protein 5!K14546|1|6e-72|248|vcn:VOLCADRAFT_104876|U3 small nucleolar RNA-associated protein 5
red_GLEAN_10004253	749	2.87625	8.59523	1.57935	0.00463504	0.0250872	Up	K00430|1|2e-06|39.7|dosa:Os04t0498700-01|peroxidase [EC:1.11.1.7]
red_GLEAN_10004753	3333	27.7621	8.57254	-1.69532	0.000139751	0.00121951	Down	K10405|1|4e-73|262|ola:101167717|kinesin family member C1
red_GLEAN_10019599	2160	36.876	8.49266	-2.11839	2.87616e-06	3.70267e-05	Down
BGI_novel_G006571	394	24.2292	8.39494	-1.52915	0.000721269	0.00511727	Down	K00809|1|9e-27|105|cvr:CHLNCDRAFT_19955|deoxyhypusine synthase [EC:2.5.1.46]
BGI_novel_G001234	691	27.176	8.29418	-1.71216	0.000161928	0.00138825	Down	K10808|1|1e-90|273|pop:POPTR_0017s09610g|ribonucleoside-diphosphate reductase subunit M2 [EC:1.17.4.1]
red_GLEAN_10011224	4557	20.082	8.2854	-1.27726	0.00709224	0.0357599	Down
BGI_novel_G000863	2266	2.33409	8.26045	1.82336	0.000982817	0.00671045	Up	K03127|1|6e-26|111|vcn:VOLCADRAFT_91682|transcription initiation factor TFIID subunit 13
BGI_novel_G001298	4346	2.39466	8.23211	1.78144	0.00124556	0.0081914	Up	K12739|1|2e-56|197|vcn:VOLCADRAFT_75661|peptidyl-prolyl cis-trans isomerase-like 6 [EC:5.2.1.8]!K09567|2|1e-24|105|gsl:Gasu_01560|peptidyl-prolyl isomerase H (cyclophilin H) [EC:5.2.1.8]!K01802|3|6e-22|97.8|csv:101211992|peptidylprolyl isomerase [EC:5.2.1.8]!K03768|4|7e-22|98.6|vcn:VOLCADRAFT_81413|peptidyl-prolyl cis-trans isomerase B (cyclophilin B) [EC:5.2.1.8]
red_GLEAN_10007001	2039	20.4349	7.99147	-1.3545	0.00445526	0.0242712	Down	K00999|1|4e-25|108|hmg:105844917|CDP-diacylglycerol--inositol 3-phosphatidyltransferase [EC:2.7.8.11]!K00999|1|6e-72|233|cre:CHLREDRAFT_186369|CDP-diacylglycerol--inositol 3-phosphatidyltransferase [EC:2.7.8.11]!K00999|1|1e-78|254|vcn:VOLCADRAFT_127375|CDP-diacylglycerol--inositol 3-phosphatidyltransferase [EC:2.7.8.11]
red_GLEAN_10002334	1859	32.9035	7.95025	-2.04917	6.8216e-06	8.13463e-05	Down	K18468|4|7e-14|75.5|tsp:Tsp_09826|vacuolar protein sorting-associated protein 35!K05022|1|1e-33|132|brp:103851061|chloride intracellular channel protein 2!K18468|2|2e-33|140|cre:CHLREDRAFT_195541|vacuolar protein sorting-associated protein 35!K05021|5|4e-29|118|pvu:PHAVU_007G009800g|chloride intracellular channel protein 1
red_GLEAN_10014670	1358	166.669	7.90385	-4.39829	1.34569e-33	1.77047e-31	Down
red_GLEAN_10022563	2827	22.1405	7.73504	-1.51721	0.0021424	0.0131302	Down	K01179|1|6e-11|69.7|brp:103868753|endoglucanase [EC:3.2.1.4]!K08472|4|2e-10|68.6|tcc:TCM_028111|mlo protein!K02184|5|3e-10|68.6|sly:101262608|formin 2
BGI_novel_G002257	1411	28.9345	7.58347	-1.93186	1.60474e-05	0.000175861	Down	K07007|1|1e-59|209|vcn:VOLCADRAFT_106515|uncharacterized protein
BGI_novel_G005102	776	17.6497	7.25778	-1.28204	0.00922367	0.0443674	Down
red_GLEAN_10018144	2887	33.7365	7.22612	-2.22302	1.06701e-06	1.49288e-05	Down	K05868|1|2e-68|228|sko:100303572|cyclin B!K05868|1|1e-141|432|vcn:VOLCADRAFT_127276|cyclin B
BGI_novel_G004485	1495	18.7146	7.14774	-1.38861	0.00563682	0.0294895	Down	K09522|1|5e-33|136|cre:CHLREDRAFT_107210|DnaJ homolog subfamily C member 2
BGI_novel_G004484	1495	18.7146	7.14774	-1.38861	0.00563682	0.0294895	Down	K09522|1|5e-33|136|cre:CHLREDRAFT_107210|DnaJ homolog subfamily C member 2
red_GLEAN_10002113	2822	32.2467	7.08081	-2.18717	1.25576e-06	1.72712e-05	Down
red_GLEAN_10012799	3440	29.1455	7.04347	-2.04892	8.92087e-06	0.000103896	Down	K16475|1|1e-14|82.8|cvr:CHLNCDRAFT_133596|leucine-rich repeat and coiled-coil domain-containing protein 1!K11568|2|3e-09|65.5|vcn:VOLCADRAFT_121384|DASH complex subunit DAD3!K02184|5|1e-08|63.5|sot:102593556|formin 2
BGI_novel_G000365	231	31.2633	7.04167	-2.15048	2.04239e-06	2.70343e-05	Down	K03924|1|9e-31|115|csl:COCSUDRAFT_40953|MoxR-like ATPase [EC:3.6.3.-]
BGI_novel_G004153	2109	36.6568	7.025	-2.38351	1.81593e-07	2.92024e-06	Down	K13667|1|1e-79|257|cre:CHLREDRAFT_150242|protein glucosyltransferase [EC:2.4.1.-]
BGI_novel_G000320	475	19.8214	7.01097	-1.49937	0.00185385	0.0115781	Down
red_GLEAN_10021903	3483	19.1663	6.78747	-1.49763	0.00259612	0.0153948	Down	K05747|1|3e-06|53.5|mdm:103446553|Wiskott-Aldrich syndrome protein
BGI_novel_G002240	2206	2.38869	6.73568	1.49561	0.00745692	0.0372146	Up
BGI_novel_G002112	1357	19.1356	6.66571	-1.52143	0.00177986	0.0111772	Down	K13667|1|9e-63|206|cre:CHLREDRAFT_150242|protein glucosyltransferase [EC:2.4.1.-]
BGI_novel_G004436	519	22.0941	6.43873	-1.77882	0.000193942	0.00163034	Down	K14843|1|4e-78|248|cre:CHLREDRAFT_206018|pescadillo
red_GLEAN_10016830	1326	1660.18	6.28887	-8.04432	5.97714e-84	4.20949e-81	Down	K02694|1|2e-95|289|cre:CHLREDRAFT_130914|photosystem I subunit III
red_GLEAN_10003893	1143	17.6137	6.25312	-1.49405	0.00254144	0.0151493	Down	K03977|1|1e-118|354|cre:CHLREDRAFT_120661|GTPase
BGI_novel_G006012	1209	16.1814	6.1722	-1.39048	0.00798169	0.0393265	Down
BGI_novel_G001782	452	14.6872	5.87749	-1.32129	0.0105142	0.0495301	Down
red_GLEAN_10012174	1625	76.2115	5.7673	-3.72404	6.74286e-19	3.77238e-17	Down
red_GLEAN_10015050	2106	28.4052	5.66986	-2.32477	8.71053e-07	1.23563e-05	Down	K02541|1|1e-09|67.8|lve:103083845|DNA replication licensing factor MCM3 [EC:3.6.4.12]
BGI_novel_G006134	1489	14.9548	5.5648	-1.4262	0.00575727	0.0300051	Down	K14823|1|3e-96|296|cre:CHLREDRAFT_162486|rRNA-processing protein EBP2
BGI_novel_G006133	1489	14.9548	5.5648	-1.4262	0.00575727	0.0300051	Down	K14823|1|3e-96|296|cre:CHLREDRAFT_162486|rRNA-processing protein EBP2
BGI_novel_G001995	584	15.4295	5.5368	-1.47857	0.00379422	0.0212074	Down
BGI_novel_G002837	805	1.94605	5.52892	1.50645	0.00536039	0.0282657	Up
red_GLEAN_10019564	1026	1.60802	5.49831	1.7737	0.00137025	0.00890869	Up	K19013|3|1e-07|59.3|cfr:102517020|stabilin-2
BGI_novel_G005094	608	14.0354	5.45896	-1.36238	0.00822654	0.0402996	Down	K14544|1|1e-31|124|vcn:VOLCADRAFT_105649|U3 small nucleolar RNA-associated protein 22
red_GLEAN_10013713	2298	15.4795	5.36364	-1.52907	0.00333368	0.0190286	Down	K02184|1|1e-46|184|cam:101505448|formin 2
red_GLEAN_10020029	1818	21.0953	5.30312	-1.99201	8.07281e-05	0.000741194	Down
BGI_novel_G003051	849	1.92988	5.25152	1.44422	0.00719285	0.036126	Up
BGI_novel_G002683	2938	1.88396	5.18384	1.46025	0.00669393	0.0340455	Up
BGI_novel_G002682	2938	1.88396	5.18384	1.46025	0.00669393	0.0340455	Up
BGI_novel_G002677	2938	1.88396	5.18384	1.46025	0.00669393	0.0340455	Up
BGI_novel_G002676	2938	1.88396	5.18384	1.46025	0.00669393	0.0340455	Up
BGI_novel_G000684	470	14.7595	5.14246	-1.52111	0.00543976	0.0286212	Down	K12820|1|1e-96|296|vcn:VOLCADRAFT_72914|pre-mRNA-splicing factor ATP-dependent RNA helicase DHX15/PRP43 [EC:3.6.4.13]
red_GLEAN_10019416	2700	23.9085	5.10423	-2.22776	9.14881e-06	0.000106138	Down
red_GLEAN_10011386	1669	37.8538	4.93701	-2.93873	6.76781e-10	1.52738e-08	Down	K02684|1|7e-89|288|tad:TRIADDRAFT_26575|DNA primase small subunit [EC:2.7.7.-]!K02684|1|0.0|523|cre:CHLREDRAFT_54359|DNA primase small subunit [EC:2.7.7.-]
BGI_novel_G005909	486	14.2647	4.88103	-1.54719	0.00298187	0.0173387	Down
red_GLEAN_10016649	2634	17.6819	4.68834	-1.91512	0.00016492	0.00140936	Down
BGI_novel_G006372	2034	21.6056	4.63063	-2.22213	1.19863e-05	0.000134938	Down	K16914|1|2e-52|195|cvr:CHLNCDRAFT_142546|bifunctional lysine-specific demethylase and histidyl-hydroxylase NO66 [EC:1.14.11.- 1.14.11.27]
red_GLEAN_10012286	3299	14.2652	4.58405	-1.63781	0.00180101	0.0112805	Down	K01528|2|1e-08|65.1|hmg:100199205|dynamin GTPase [EC:3.6.5.5]!K17079|3|3e-08|63.9|tru:101068643|optic atrophy protein 1 [EC:3.6.5.5]!K17065|4|5e-08|63.2|dre:393896|dynamin 1-like protein [EC:3.6.5.5]!K01528|1|4e-11|70.9|atr:18439586|dynamin GTPase [EC:3.6.5.5]!K14754|2|1e-10|69.7|egr:104434878|interferon-induced GTP-binding protein Mx1!K17065|4|2e-10|68.9|mis:MICPUN_64379|dynamin 1-like protein […
red_GLEAN_10022861	621	1.6247	4.39263	1.43491	0.00766402	0.0380501	Up
red_GLEAN_10022658	5370	15.9007	4.37941	-1.86028	0.000368148	0.00284732	Down	K10400|1|2e-75|266|adf:107352299|kinesin family member 15
red_GLEAN_10006294	2412	11.4407	4.31394	-1.40709	0.0102454	0.0485075	Down	K16812|2|2e-26|122|fpg:101925015|targeting protein for Xklp2
red_GLEAN_10010987	1240	12.2255	4.14123	-1.56176	0.0034551	0.0196281	Down	K02184|1|8e-25|110|obr:102716797|formin 2
red_GLEAN_10008040	1881	26.9356	4.11057	-2.71211	2.37239e-07	3.73238e-06	Down
BGI_novel_G003672	967	14.0254	4.08859	-1.77837	0.00124238	0.00817497	Down
red_GLEAN_10015979	3465	10.9872	4.05961	-1.43641	0.00780047	0.0385834	Down	K10405|1|2e-91|311|mze:101484676|kinesin family member C1
red_GLEAN_10001656	1611	14.3247	3.96769	-1.85214	0.00047339	0.00354895	Down
BGI_novel_G002791	436	12.2356	3.84083	-1.6716	0.0027626	0.0162452	Down
red_GLEAN_10017036	1529	14.3194	3.69443	-1.95455	0.000256908	0.00208108	Down	K02542|2|3e-92|318|tru:101071397|DNA replication licensing factor MCM6 [EC:3.6.4.12]!K02542|1|1e-128|396|cre:CHLREDRAFT_127671|DNA replication licensing factor MCM6 [EC:3.6.4.12]
BGI_novel_G002531	712	25.8817	3.62262	-2.83683	2.13638e-08	3.93807e-07	Down	K02184|1|5e-13|71.6|mus:103982162|formin 2
BGI_novel_G003035	1050	18.424	3.48701	-2.40152	4.83884e-06	5.93272e-05	Down	K08106|1|2e-63|211|vcn:VOLCADRAFT_85926|N-acetylgalactosamine 4-sulfate 6-O-sulfotransferase [EC:2.8.2.33]
red_GLEAN_10009119	1395	29.5222	3.44871	-3.09767	1.35282e-09	2.91568e-08	Down	K14306|1|2e-07|58.2|pda:103704036|nuclear pore complex protein Nup62
red_GLEAN_10019516	3882	11.6515	3.42765	-1.76522	0.00140157	0.00907535	Down	K20093|1|5e-72|254|lgi:LOTGIDRAFT_104127|DNA excision repair protein ERCC-6-like [EC:3.6.4.12]
red_GLEAN_10003922	2676	12.087	3.41487	-1.82356	0.000909191	0.00629571	Down
BGI_novel_G003554	1031	23.3854	3.35626	-2.80068	8.4637e-08	1.43326e-06	Down	K02685|1|3e-66|219|csl:COCSUDRAFT_59627|DNA primase large subunit [EC:2.7.7.-]
BGI_novel_G004201	1983	55.5834	3.12258	-4.15384	1.76109e-15	7.39812e-14	Down
BGI_novel_G005751	1022	16.3159	3.12214	-2.38567	8.58775e-06	0.000100456	Down	K02184|1|4e-06|52.4|zma:103647807|formin 2
red_GLEAN_10017867	11952	8.37358	3.05061	-1.45675	0.00891478	0.0431503	Down
red_GLEAN_10004911	5553	9.3815	3.00169	-1.64404	0.0032673	0.0186988	Down	K17780|1|6e-16|79.7|hmg:105843138|mitochondrial import inner membrane translocase subunit TIM8
red_GLEAN_10021209	2838	9.97393	2.99417	-1.73601	0.00183514	0.0114732	Down
red_GLEAN_10015713	4182	10.7896	2.83514	-1.92814	0.000558042	0.00408384	Down
BGI_novel_G001125	633	8.30098	2.73756	-1.60039	0.00428496	0.0234844	Down	K00558|1|6e-43|152|csl:COCSUDRAFT_20657|DNA (cytosine-5)-methyltransferase 1 [EC:2.1.1.37]
red_GLEAN_10006038	2734	11.4209	2.66312	-2.10048	0.000149065	0.00129184	Down	K14398|1|3e-06|54.7|sbi:SORBI_07g028810|cleavage and polyadenylation specificity factor subunit 6/7
BGI_novel_G003438	2731	9.28712	2.60791	-1.83234	0.000949888	0.0065284	Down	K02927|1|2e-12|68.9|sbi:SORBI_02g022750|large subunit ribosomal protein L40e
BGI_novel_G003436	2731	9.28712	2.60791	-1.83234	0.000949888	0.0065284	Down	K02927|1|2e-12|68.9|sbi:SORBI_02g022750|large subunit ribosomal protein L40e
BGI_novel_G003435	2731	9.28712	2.60791	-1.83234	0.000949888	0.0065284	Down	K02927|1|2e-12|68.9|sbi:SORBI_02g022750|large subunit ribosomal protein L40e
BGI_novel_G001978	2575	8.56984	2.53445	-1.75759	0.00146069	0.0094149	Down	K02184|1|1e-21|105|sot:102593556|formin 2
BGI_novel_G002835	1403	7.68225	2.50516	-1.61663	0.0031122	0.017944	Down	K16628|1|2e-13|76.6|vcn:VOLCADRAFT_86489|collagen, type VII, alpha!K19332|2|3e-13|76.3|cre:CHLREDRAFT_20204|Meckel syndrome type 1 protein!K12580|5|5e-13|75.1|cvr:CHLNCDRAFT_142739|CCR4-NOT transcription complex subunit 3
red_GLEAN_10009096	1374	8.72335	2.50011	-1.80289	0.00113167	0.00755234	Down	K01638|3|2e-53|191|adf:107336879|malate synthase [EC:2.3.3.9]!K01638|1|4e-144|426|cre:CHLREDRAFT_196328|malate synthase [EC:2.3.3.9]
red_GLEAN_10005577	4989	12.4041	2.44318	-2.34398	2.46464e-05	0.000257038	Down	K02542|1|1e-64|242|dan:Dana_GF21421|DNA replication licensing factor MCM6 [EC:3.6.4.12]
BGI_novel_G005003	486	7.8815	2.44311	-1.68975	0.00255408	0.0152019	Down	K01869|1|9e-23|97.1|vcn:VOLCADRAFT_89222|leucyl-tRNA synthetase [EC:6.1.1.4]
BGI_novel_G002725	829	7.02614	2.43671	-1.5278	0.00640546	0.0327857	Down
BGI_novel_G006179	887	42.0013	2.41616	-4.11964	1.14344e-15	4.88924e-14	Down
red_GLEAN_10014292	2460	11.6907	2.39901	-2.28484	4.0435e-05	0.000401084	Down
red_GLEAN_10016757	1755	13.5223	2.38738	-2.50184	7.74579e-06	9.14111e-05	Down	K01511|3|1e-61|215|sasa:106576718|ectonucleoside triphosphate diphosphohydrolase 5/6 [EC:3.6.1.6]
red_GLEAN_10002820	2145	6.87824	2.33704	-1.55736	0.00546392	0.0287105	Down	K02604|5|4e-38|155|acs:100564675|origin recognition complex subunit 2
red_GLEAN_10022477	9462	7.83126	2.22863	-1.81309	0.00121536	0.00802589	Down
BGI_novel_G004908	5281	6.43099	2.17951	-1.56104	0.00420028	0.0230837	Down	K00382|1|2e-15|85.1|cre:CHLREDRAFT_57890|dihydrolipoamide dehydrogenase [EC:1.8.1.4]
BGI_novel_G005356	545	12.8838	2.16214	-2.57503	3.93306e-06	4.92301e-05	Down	K03609|1|3e-30|115|mpp:MICPUCDRAFT_56680|septum site-determining protein MinD
BGI_novel_G000494	449	7.24729	2.11954	-1.77369	0.00154951	0.00989153	Down
BGI_novel_G004590	211	13.2667	2.102	-2.65798	1.78035e-06	2.38826e-05	Down
red_GLEAN_10009383	2109	9.92522	2.05158	-2.27436	4.95023e-05	0.000480865	Down	K10398|1|3e-163|486|lgi:LOTGIDRAFT_119832|kinesin family member 11
BGI_novel_G002933	726	11.469	2.0272	-2.50019	7.61852e-06	9.00866e-05	Down	K03470|1|5e-48|160|smo:SELMODRAFT_450428|ribonuclease HII [EC:3.1.26.4]
BGI_novel_G001748	1522	7.3756	2.00693	-1.87777	0.000749169	0.00529326	Down
BGI_novel_G006535	2242	5.49498	2.00638	-1.45352	0.00712126	0.0358609	Down	K03127|1|2e-26|112|vcn:VOLCADRAFT_91682|transcription initiation factor TFIID subunit 13
BGI_novel_G002714	380	7.17773	1.97099	-1.86461	0.000813575	0.00569455	Down	K12621|1|1e-45|146|cvr:CHLNCDRAFT_24936|U6 snRNA-associated Sm-like protein LSm2
BGI_novel_G004810	598	5.8524	1.97052	-1.57045	0.00491197	0.0263244	Down
red_GLEAN_10018050	2787	9.72078	1.969	-2.30361	3.93334e-05	0.000390642	Down	K10398|1|7e-162|490|lgi:LOTGIDRAFT_119832|kinesin family member 11
BGI_novel_G003849	2314	7.19529	1.95049	-1.88322	0.000728166	0.00516314	Down	K14552|1|8e-38|155|vcn:VOLCADRAFT_107736|NET1-associated nuclear protein 1 (U3 small nucleolar RNA-associated protein 17)!K02184|2|4e-29|128|pvu:PHAVU_002G127300g|formin 2
BGI_novel_G000419	4250	7.47363	1.89167	-1.98214	0.000393104	0.00300251	Down
red_GLEAN_10018699	2697	5.24341	1.70708	-1.61898	0.00325641	0.0186677	Down	K02606|1|1e-26|119|obi:106870698|origin recognition complex subunit 4
BGI_novel_G004802	1596	5.19633	1.62642	-1.67579	0.00243536	0.0146299	Down
BGI_novel_G006359	479	4.39406	1.53334	-1.51887	0.00545249	0.0286715	Down	K08735|1|5e-60|202|csl:COCSUDRAFT_37328|DNA mismatch repair protein MSH2
BGI_novel_G006463	500	4.30691	1.51574	-1.50663	0.00578977	0.0301448	Down
red_GLEAN_10004524	1860	4.02316	1.4752	-1.44741	0.00767665	0.0380969	Down
