# Supplementary material for: Genome and Transcriptome Sequencing of the Astaxanthin-Producing Green Microalga, Haematococcus pluvialis
Source: Genome Biol Evol. 2018 Nov 29;11(1):166–73. doi: 10.1093/gbe/evy263 (PMC6330051; doi:10.1093/gbe/evy263)
Supplement: Supplementary Data [file evy263_supp.zip › Supplementary Table 5.xlsx]

## Sheet: LLMT-VS-HLST.DEseq2_Method
Pathway	No. of DEGs Enriched	No. of All Genes Enriched	P-value	Q-value	Pathway ID	Level 1	Level 2	Genes	KOs
Ribosome biogenesis in eukaryotes	35	306	6.20388e-07	6.39e-05	ko03008	Genetic Information Processing	Translation	red_GLEAN_10016406;red_GLEAN_10008496;red_GLEAN_10008896;red_GLEAN_10021578;BGI_novel_G003851;red_GLEAN_10013884;red_GLEAN_10008850;red_GLEAN_10006093;red_GLEAN_10016185;red_GLEAN_10019829;red_GLEAN_10020942;red_GLEAN_10003603;red_GLEAN_10017326;red_GLEAN_10006603;red_GLEAN_10015784;red_GLEAN_10021104;red_GLEAN_10007233;red_GLEAN_10006697;BGI_novel_G003850;red_GLEAN_10016251;red_GLEAN_10015472;re…	K14546+K14544+K14570+K07562+K14552+K11131+K14558+K14555+K14521+K14557+K11128+K14567+K11883+K14563+K07179+K14537+K14565+K11108+K14564
DNA replication	21	154	7.49332e-06	0.000385906	ko03030	Genetic Information Processing	Replication and repair	red_GLEAN_10015072;BGI_novel_G001141;red_GLEAN_10009755;red_GLEAN_10014312;red_GLEAN_10005577;red_GLEAN_10015050;red_GLEAN_10004251;BGI_novel_G002933;red_GLEAN_10003645;red_GLEAN_10007696;red_GLEAN_10010772;red_GLEAN_10010140;red_GLEAN_10019535;red_GLEAN_10017036;red_GLEAN_10003377;BGI_novel_G003554;red_GLEAN_10020335;red_GLEAN_10013373;red_GLEAN_10006881;red_GLEAN_10011386;red_GLEAN_10019862	K04802+K02321+K02541+K03505+K02542+K02540+K03470+K02325+K02326+K10739+K02684+K02685+K02327
Pyrimidine metabolism	41	455	2.96389e-05	0.0010176	ko00240	Metabolism	Nucleotide metabolism	BGI_novel_G005864;BGI_novel_G001141;red_GLEAN_10014312;red_GLEAN_10001615;red_GLEAN_10004812;red_GLEAN_10015389;red_GLEAN_10002095;red_GLEAN_10004663;red_GLEAN_10020746;red_GLEAN_10006321;red_GLEAN_10021755;red_GLEAN_10022024;red_GLEAN_10019881;red_GLEAN_10002139;red_GLEAN_10016757;red_GLEAN_10003645;red_GLEAN_10010772;red_GLEAN_10004495;red_GLEAN_10019535;red_GLEAN_10008342;red_GLEAN_10003377;re…	K03027+K02321+K03505+K10808+K00962+K03006+K00857+K02999+K01937+K09903+K00384+K01511+K02325+K02326+K00560+K13998+K02684+K02685+K02327+K01519+K03021
Glutathione metabolism	15	158	0.00605593	0.15594	ko00480	Metabolism	Metabolism of other amino acids	red_GLEAN_10016758;red_GLEAN_10001615;red_GLEAN_10021106;red_GLEAN_10019726;red_GLEAN_10013008;red_GLEAN_10010248;BGI_novel_G001957;BGI_novel_G006498;red_GLEAN_10011047;BGI_novel_G001233;red_GLEAN_10019276;red_GLEAN_10007501;red_GLEAN_10007221;BGI_novel_G001234;BGI_novel_G001888	K00036+K10808+K00799+K00797+K01256+K00432
Biosynthesis of unsaturated fatty acids	9	93	0.0265566	0.547065	ko01040	Metabolism	Lipid metabolism	red_GLEAN_10012197;red_GLEAN_10010487;red_GLEAN_10013950;BGI_novel_G002777;BGI_novel_G003796;red_GLEAN_10009614;red_GLEAN_10021016;BGI_novel_G005997;BGI_novel_G002776	K10256+K10257+K10255+K00232
Folate biosynthesis	6	55	0.0391601	0.643554	ko00790	Metabolism	Metabolism of cofactors and vitamins	red_GLEAN_10006310;red_GLEAN_10007151;red_GLEAN_10004495;red_GLEAN_10008478;red_GLEAN_10008976;red_GLEAN_10006229	K18482+K01930+K13998+K01307+K01113
Base excision repair	9	106	0.0541796	0.643554	ko03410	Genetic Information Processing	Replication and repair	red_GLEAN_10015072;red_GLEAN_10014312;red_GLEAN_10003645;red_GLEAN_10007696;red_GLEAN_10015502;red_GLEAN_10010772;red_GLEAN_10021130;red_GLEAN_10020335;red_GLEAN_10013373	K04802+K03505+K02325+K10801+K02326+K02327
Phenylpropanoid biosynthesis	28	444	0.0549619	0.643554	ko00940	Metabolism	Biosynthesis of other secondary metabolites	red_GLEAN_10005352;red_GLEAN_10018551;red_GLEAN_10021771;red_GLEAN_10008715;red_GLEAN_10004253;red_GLEAN_10011836;red_GLEAN_10020974;red_GLEAN_10016962;red_GLEAN_10003351;red_GLEAN_10021785;red_GLEAN_10006191;red_GLEAN_10004317;red_GLEAN_10019881;red_GLEAN_10011615;red_GLEAN_10018103;BGI_novel_G003410;red_GLEAN_10007344;red_GLEAN_10008309;BGI_novel_G006013;red_GLEAN_10010965;red_GLEAN_10018936;re…	K00430
Isoquinoline alkaloid biosynthesis	4	32	0.056883	0.643554	ko00950	Metabolism	Biosynthesis of other secondary metabolites	red_GLEAN_10020142;red_GLEAN_10005338;red_GLEAN_10015116;red_GLEAN_10004136	K14455+K00274+K15849
Other types of O-glycan biosynthesis	4	33	0.0624809	0.643554	ko00514	Metabolism	Glycan biosynthesis and metabolism	red_GLEAN_10020974;BGI_novel_G002112;BGI_novel_G004153;BGI_novel_G002113	K13667
Carotenoid biosynthesis	6	65	0.076588	0.675446	ko00906	Metabolism	Metabolism of terpenoids and polyketides	red_GLEAN_10003914;red_GLEAN_10012802;red_GLEAN_10020965;red_GLEAN_10019503;red_GLEAN_10010540;red_GLEAN_10020490	K02293+K15746+K02291
ABC transporters	16	239	0.0835272	0.675446	ko02010	Environmental Information Processing	Membrane transport	BGI_novel_G004973;red_GLEAN_10020404;BGI_novel_G003653;red_GLEAN_10019881;red_GLEAN_10019165;BGI_novel_G004624;red_GLEAN_10013171;red_GLEAN_10005146;red_GLEAN_10019885;red_GLEAN_10003052;red_GLEAN_10013070;red_GLEAN_10005614;BGI_novel_G004972;red_GLEAN_10015171;BGI_novel_G003655;BGI_novel_G003652	K05673+K05665+K05666+K05674+K05681+K05658+K05643
Amino sugar and nucleotide sugar metabolism	17	258	0.0852504	0.675446	ko00520	Metabolism	Carbohydrate metabolism	red_GLEAN_10017239;red_GLEAN_10009988;BGI_novel_G003357;red_GLEAN_10013414;BGI_novel_G004021;red_GLEAN_10003752;red_GLEAN_10005876;red_GLEAN_10006191;red_GLEAN_10021432;red_GLEAN_10008713;BGI_novel_G005786;red_GLEAN_10003272;red_GLEAN_10015084;BGI_novel_G004241;BGI_novel_G002322;red_GLEAN_10004695;red_GLEAN_10011585	K12447+K08679+K13379+K16190+K01711+K12450+K00012+K01183+K01835
Vitamin B6 metabolism	4	41	0.116852	0.832388	ko00750	Metabolism	Metabolism of cofactors and vitamins	BGI_novel_G005509;red_GLEAN_10002402;red_GLEAN_10012979;BGI_novel_G000162	K00831+K01733+K06215+K05275
Porphyrin and chlorophyll metabolism	11	161	0.121221	0.832388	ko00860	Metabolism	Metabolism of cofactors and vitamins	BGI_novel_G003834;red_GLEAN_10010390;red_GLEAN_10018154;BGI_novel_G003833;red_GLEAN_10002616;red_GLEAN_10012067;red_GLEAN_10015362;red_GLEAN_10009753;red_GLEAN_10010409;red_GLEAN_10008411;BGI_novel_G003835	K01749+K01698+K01599+K19054+K14735+K08099+K13071
Purine metabolism	40	737	0.151127	0.972882	ko00230	Metabolism	Nucleotide metabolism	BGI_novel_G005864;BGI_novel_G001141;red_GLEAN_10014312;red_GLEAN_10001615;red_GLEAN_10004812;red_GLEAN_10015389;BGI_novel_G001653;red_GLEAN_10003737;red_GLEAN_10004663;red_GLEAN_10020746;red_GLEAN_10019881;red_GLEAN_10016757;red_GLEAN_10003645;red_GLEAN_10010772;red_GLEAN_10019535;red_GLEAN_10008342;red_GLEAN_10003377;red_GLEAN_10018806;BGI_novel_G003554;BGI_novel_G001233;red_GLEAN_10020335;red_G…	K03027+K02321+K03505+K10808+K00962+K03006+K00856+K01939+K02999+K01511+K02325+K02326+K02684+K02685+K02327+K01519+K01835+K12319+K01952+K03021
Arachidonic acid metabolism	7	98	0.162456	0.984294	ko00590	Metabolism	Lipid metabolism	red_GLEAN_10013008;BGI_novel_G005823;BGI_novel_G001957;BGI_novel_G006498;BGI_novel_G005333;red_GLEAN_10019276;red_GLEAN_10016986	K01830+K00432+K15717
Linoleic acid metabolism	3	32	0.17931	1	ko00591	Metabolism	Lipid metabolism	red_GLEAN_10021680;red_GLEAN_10005409;red_GLEAN_10007328	K00100
Protein processing in endoplasmic reticulum	42	794	0.185263	1	ko04141	Genetic Information Processing	Folding, sorting and degradation	BGI_novel_G001141;red_GLEAN_10005352;red_GLEAN_10017239;red_GLEAN_10003648;BGI_novel_G002120;red_GLEAN_10019259;BGI_novel_G006318;BGI_novel_G002118;red_GLEAN_10008645;red_GLEAN_10013414;red_GLEAN_10010132;red_GLEAN_10002440;red_GLEAN_10014355;red_GLEAN_10019126;BGI_novel_G002850;red_GLEAN_10017993;BGI_novel_G002119;BGI_novel_G002123;BGI_novel_G003024;red_GLEAN_10015180;red_GLEAN_10010140;red_GLEA…	K11718+K10839+K11863+K10950+K10976+K04079+K09580+K13993+K10956+K14007+K08653+K09490+K03283+K09486+K10601+K09584+K14012+K09540+K09517+K10666+K14001+K08057
Ubiquinone and other terpenoid-quinone biosynthesis	4	52	0.214243	1	ko00130	Metabolism	Metabolism of cofactors and vitamins	red_GLEAN_10017257;red_GLEAN_10015905;red_GLEAN_10007037;red_GLEAN_10004695	K09834+K05928+K02548
Pantothenate and CoA biosynthesis	6	88	0.215723	1	ko00770	Metabolism	Metabolism of cofactors and vitamins	BGI_novel_G003334;BGI_novel_G004892;BGI_novel_G004947;red_GLEAN_10014542;BGI_novel_G003335;red_GLEAN_10006323	K00859+K02201+K01652
Starch and sucrose metabolism	16	288	0.248437	1	ko00500	Metabolism	Carbohydrate metabolism	red_GLEAN_10009988;red_GLEAN_10011238;red_GLEAN_10022563;red_GLEAN_10015328;red_GLEAN_10019761;red_GLEAN_10005876;red_GLEAN_10006191;red_GLEAN_10021432;red_GLEAN_10005271;red_GLEAN_10019787;red_GLEAN_10020564;red_GLEAN_10020186;red_GLEAN_10003272;red_GLEAN_10005653;red_GLEAN_10011585;red_GLEAN_10009333	K08679+K01193+K01179+K00703+K00012+K01051+K01835+K00696+K01213+K01184
Pentose phosphate pathway	8	133	0.265334	1	ko00030	Metabolism	Carbohydrate metabolism	red_GLEAN_10016758;red_GLEAN_10018927;BGI_novel_G001030;red_GLEAN_10005369;red_GLEAN_10014849;red_GLEAN_10003272;red_GLEAN_10004055;red_GLEAN_10011585	K00036+K03841+K00850+K00616+K01835
Phenylalanine metabolism	4	58	0.274466	1	ko00360	Metabolism	Amino acid metabolism	red_GLEAN_10020142;red_GLEAN_10005338;red_GLEAN_10015116;red_GLEAN_10004136	K14455+K00274+K15849
Phagosome	11	195	0.282349	1	ko04145	Cellular Processes	Transport and catabolism	red_GLEAN_10011396;red_GLEAN_10008645;red_GLEAN_10021487;BGI_novel_G005399;red_GLEAN_10004904;red_GLEAN_10013373;red_GLEAN_10022865;red_GLEAN_10004905;red_GLEAN_10008436;red_GLEAN_10021489;red_GLEAN_10020330	K07375+K10956+K08057
Photosynthesis - antenna proteins	5	78	0.28626	1	ko00196	Metabolism	Energy metabolism	red_GLEAN_10018797;red_GLEAN_10018423;red_GLEAN_10003688;red_GLEAN_10004246;red_GLEAN_10014023	K08912+K08910+K08907+K08908
Metabolic pathways	198	4180	0.304211	1	ko01100	Metabolism	Global and overview maps	BGI_novel_G003834;red_GLEAN_10011436;BGI_novel_G003334;BGI_novel_G005864;red_GLEAN_10017114;BGI_novel_G001141;red_GLEAN_10009096;red_GLEAN_10016758;red_GLEAN_10005352;red_GLEAN_10017239;red_GLEAN_10018551;red_GLEAN_10021771;red_GLEAN_10014312;red_GLEAN_10001615;red_GLEAN_10008715;red_GLEAN_10009988;red_GLEAN_10011238;red_GLEAN_10022563;red_GLEAN_10020142;red_GLEAN_10012761;red_GLEAN_10007001;red_…	K01749+K00486+K00859+K03027+K01595+K02321+K01638+K00036+K00430+K12447+K03505+K10808+K08679+K01193+K01179+K14455+K07748+K00999+K00703+K00382+K00831+K03006+K01792+K01733+K03841+K01698+K00856+K00797+K09834+K01953+K08912+K00640+K01939+K02535+K00857+K01830+K16190+K05928+K01711+K02999+K01599+K00850+K02293+K00737+K14484+K00616+K01710+K00012+K11153+K00100+K15746+K00627+K00162+K03542+K01937+K01930+K01051+…
RNA polymerase	11	201	0.316021	1	ko03020	Genetic Information Processing	Transcription	BGI_novel_G005864;red_GLEAN_10015389;red_GLEAN_10004663;red_GLEAN_10020746;red_GLEAN_10019881;red_GLEAN_10008342;red_GLEAN_10018806;red_GLEAN_10013886;red_GLEAN_10022616;red_GLEAN_10020044;red_GLEAN_10019231	K03027+K03006+K02999+K03021
Selenocompound metabolism	5	83	0.331514	1	ko00450	Metabolism	Metabolism of other amino acids	red_GLEAN_10002139;BGI_novel_G004947;red_GLEAN_10004136;BGI_novel_G004950;red_GLEAN_10015602	K00384+K11717+K00816
Fructose and mannose metabolism	7	123	0.333581	1	ko00051	Metabolism	Carbohydrate metabolism	red_GLEAN_10018927;BGI_novel_G004021;BGI_novel_G001030;red_GLEAN_10021680;red_GLEAN_10005409;red_GLEAN_10007328;red_GLEAN_10004695	K03841+K01711+K00850+K00100
Pyruvate metabolism	13	250	0.359693	1	ko00620	Metabolism	Carbohydrate metabolism	red_GLEAN_10017114;red_GLEAN_10009096;BGI_novel_G003259;BGI_novel_G004908;red_GLEAN_10009645;red_GLEAN_10021785;BGI_novel_G003258;red_GLEAN_10005109;BGI_novel_G003257;red_GLEAN_10020880;red_GLEAN_10018660;red_GLEAN_10018408;BGI_novel_G002474	K01595+K01638+K01069+K00382+K00102+K00627+K00162+K01895+K00656
Mismatch repair	7	127	0.363597	1	ko03430	Genetic Information Processing	Replication and repair	red_GLEAN_10015072;BGI_novel_G006359;red_GLEAN_10014312;red_GLEAN_10007696;red_GLEAN_10010140;red_GLEAN_10020335;red_GLEAN_10013373	K04802+K08735+K03505+K10739+K02327
Butanoate metabolism	5	88	0.37736	1	ko00650	Metabolism	Carbohydrate metabolism	red_GLEAN_10021680;red_GLEAN_10005409;red_GLEAN_10007328;BGI_novel_G002474;red_GLEAN_10006323	K00100+K00656+K01652
Plant-pathogen interaction	19	382	0.3893	1	ko04626	Organismal Systems	Environmental adaptation	red_GLEAN_10020950;BGI_novel_G002120;BGI_novel_G000228;BGI_novel_G002118;red_GLEAN_10010132;BGI_novel_G002863;red_GLEAN_10009756;BGI_novel_G002119;BGI_novel_G002123;red_GLEAN_10022522;red_GLEAN_10006437;red_GLEAN_10019881;BGI_novel_G000943;red_GLEAN_10020979;red_GLEAN_10015051;BGI_novel_G002122;red_GLEAN_10014872;BGI_novel_G002121;BGI_novel_G000227	K13412+K04079+K13448+K02183+K04371+K13457
RNA degradation	23	467	0.390359	1	ko03018	Genetic Information Processing	Folding, sorting and degradation	red_GLEAN_10013633;red_GLEAN_10004812;red_GLEAN_10009072;red_GLEAN_10013008;BGI_novel_G002714;BGI_novel_G001030;red_GLEAN_10017993;red_GLEAN_10003091;red_GLEAN_10022522;red_GLEAN_10017887;red_GLEAN_10015407;red_GLEAN_10010140;red_GLEAN_10019570;red_GLEAN_10005235;red_GLEAN_10021729;red_GLEAN_10016028;red_GLEAN_10017301;red_GLEAN_10003678;red_GLEAN_10006377;BGI_novel_G002835;red_GLEAN_10021064;red…	K12605+K00962+K03679+K04043+K12621+K00850+K12623+K12606+K12591+K03514+K12580+K13126+K12608
Photosynthesis	7	133	0.40892	1	ko00195	Metabolism	Energy metabolism	red_GLEAN_10004030;red_GLEAN_10016830;red_GLEAN_10007994;red_GLEAN_10011710;BGI_novel_G004544;red_GLEAN_10003441;red_GLEAN_10021523	K03542+K02694+K02639+K02717
Nucleotide excision repair	11	217	0.409243	1	ko03420	Genetic Information Processing	Replication and repair	red_GLEAN_10015072;red_GLEAN_10005352;red_GLEAN_10017239;red_GLEAN_10014312;red_GLEAN_10020259;red_GLEAN_10003645;red_GLEAN_10007696;red_GLEAN_10010772;red_GLEAN_10010140;red_GLEAN_10020335;red_GLEAN_10013373	K04802+K10839+K03505+K10838+K02325+K02326+K10739+K02327
mRNA surveillance pathway	24	498	0.428684	1	ko03015	Genetic Information Processing	Translation	red_GLEAN_10019750;red_GLEAN_10005352;red_GLEAN_10015389;red_GLEAN_10010670;red_GLEAN_10013008;red_GLEAN_10016359;red_GLEAN_10006038;BGI_novel_G005544;red_GLEAN_10015407;red_GLEAN_10010140;red_GLEAN_10002776;BGI_novel_G006498;red_GLEAN_10015362;red_GLEAN_10020148;red_GLEAN_10012823;red_GLEAN_10019570;red_GLEAN_10019276;red_GLEAN_10017301;BGI_novel_G000262;red_GLEAN_10017009;BGI_novel_G003926;red_…	K14407+K14408+K15542+K14326+K14401+K06100+K14398+K12881+K14399+K06269+K14404+K13126+K12812+K13171+K03267+K14402
Other glycan degradation	1	15	0.505224	1	ko00511	Metabolism	Glycan biosynthesis and metabolism	red_GLEAN_10014355	K01191
Tyrosine metabolism	4	81	0.511832	1	ko00350	Metabolism	Amino acid metabolism	red_GLEAN_10020142;red_GLEAN_10005338;red_GLEAN_10015116;red_GLEAN_10004136	K14455+K00274+K15849
Glycosphingolipid biosynthesis - globo series	1	16	0.527908	1	ko00603	Metabolism	Glycan biosynthesis and metabolism	red_GLEAN_10019126	K07407
Alanine, aspartate and glutamate metabolism	7	150	0.534585	1	ko00250	Metabolism	Amino acid metabolism	red_GLEAN_10020142;red_GLEAN_10019110;red_GLEAN_10003737;red_GLEAN_10018089;red_GLEAN_10009002;red_GLEAN_10019331;red_GLEAN_10010498	K14455+K01953+K01939
Fatty acid metabolism	9	195	0.539017	1	ko01212	Metabolism	Global and overview maps	red_GLEAN_10012197;red_GLEAN_10010487;red_GLEAN_10013950;BGI_novel_G002777;BGI_novel_G003796;red_GLEAN_10009614;red_GLEAN_10021016;BGI_novel_G005997;BGI_novel_G002776	K10256+K10257+K10255+K00232
N-Glycan biosynthesis	5	107	0.546319	1	ko00510	Metabolism	Glycan biosynthesis and metabolism	red_GLEAN_10017632;red_GLEAN_10015253;BGI_novel_G000044;BGI_novel_G002350;red_GLEAN_10017472	K00737+K14484+K00729+K07441+K00717
Biotin metabolism	3	63	0.555964	1	ko00780	Metabolism	Metabolism of cofactors and vitamins	red_GLEAN_10003194;red_GLEAN_10014477;red_GLEAN_10020900	K01942
Tryptophan metabolism	4	90	0.595656	1	ko00380	Metabolism	Amino acid metabolism	red_GLEAN_10011436;red_GLEAN_10005338;red_GLEAN_10015116;red_GLEAN_10004136	K00486+K00274+K00816
Pentose and glucuronate interconversions	7	160	0.603375	1	ko00040	Metabolism	Carbohydrate metabolism	red_GLEAN_10017239;red_GLEAN_10013414;red_GLEAN_10005876;red_GLEAN_10006191;red_GLEAN_10021432;red_GLEAN_10005271;red_GLEAN_10009333	K12447+K16190+K00012+K01051+K01213+K01184
Tropane, piperidine and pyridine alkaloid biosynthesis	2	44	0.604917	1	ko00960	Metabolism	Biosynthesis of other secondary metabolites	red_GLEAN_10020142;red_GLEAN_10004136	K14455+K15849
Galactose metabolism	6	139	0.616991	1	ko00052	Metabolism	Carbohydrate metabolism	red_GLEAN_10017239;red_GLEAN_10011238;BGI_novel_G001030;red_GLEAN_10019126;red_GLEAN_10003272;red_GLEAN_10011585	K12447+K01193+K00850+K07407+K01835
Cutin, suberine and wax biosynthesis	1	21	0.626664	1	ko00073	Metabolism	Lipid metabolism	red_GLEAN_10003917	K15403
Steroid biosynthesis	2	47	0.640952	1	ko00100	Metabolism	Lipid metabolism	red_GLEAN_10012761;red_GLEAN_10006025	K07748
beta-Alanine metabolism	3	74	0.665156	1	ko00410	Metabolism	Metabolism of other amino acids	red_GLEAN_10019726;red_GLEAN_10005338;red_GLEAN_10015116	K00797+K17839
Glycolysis / Gluconeogenesis	12	287	0.668302	1	ko00010	Metabolism	Carbohydrate metabolism	BGI_novel_G004908;red_GLEAN_10006020;red_GLEAN_10018927;BGI_novel_G001030;red_GLEAN_10021785;red_GLEAN_10005109;red_GLEAN_10020880;red_GLEAN_10003272;red_GLEAN_10018660;red_GLEAN_10018408;red_GLEAN_10007347;red_GLEAN_10011585	K00382+K01792+K03841+K00850+K00627+K00162+K01895+K01835
C5-Branched dibasic acid metabolism	1	24	0.675712	1	ko00660	Metabolism	Carbohydrate metabolism	red_GLEAN_10006323	K01652
Arginine and proline metabolism	6	148	0.676933	1	ko00330	Metabolism	Amino acid metabolism	red_GLEAN_10020142;red_GLEAN_10019726;red_GLEAN_10005338;BGI_novel_G005581;red_GLEAN_10015116;red_GLEAN_10017260	K14455+K00797+K00274+K17839+K00472
Thiamine metabolism	1	25	0.690587	1	ko00730	Metabolism	Metabolism of cofactors and vitamins	red_GLEAN_10002294	K03147
Ascorbate and aldarate metabolism	4	103	0.700246	1	ko00053	Metabolism	Carbohydrate metabolism	red_GLEAN_10017239;red_GLEAN_10013414;red_GLEAN_10005876;red_GLEAN_10021432	K12447+K16190+K00012
Homologous recombination	4	104	0.707421	1	ko03440	Genetic Information Processing	Replication and repair	red_GLEAN_10014312;red_GLEAN_10010140;red_GLEAN_10020335;red_GLEAN_10013373	K03505+K10739+K02327
Glycine, serine and threonine metabolism	8	205	0.72728	1	ko00260	Metabolism	Amino acid metabolism	red_GLEAN_10009988;BGI_novel_G004908;BGI_novel_G005509;red_GLEAN_10002402;red_GLEAN_10005338;red_GLEAN_10002776;red_GLEAN_10015116;red_GLEAN_10003917	K15789+K00382+K00831+K01733+K00274+K00133+K00108
Insulin resistance	5	134	0.740441	1	ko04931	Human Diseases	Endocrine and metabolic diseases	red_GLEAN_10018551;red_GLEAN_10013463;red_GLEAN_10012823;red_GLEAN_10009753;red_GLEAN_10013930	K06276+K14497+K06269+K07198
Propanoate metabolism	4	110	0.747845	1	ko00640	Metabolism	Carbohydrate metabolism	BGI_novel_G004908;red_GLEAN_10020880;red_GLEAN_10018660;BGI_novel_G002474	K00382+K01895+K00656
RNA transport	70	1654	0.778468	1	ko03013	Genetic Information Processing	Translation	red_GLEAN_10020468;red_GLEAN_10019312;BGI_novel_G003223;red_GLEAN_10018551;red_GLEAN_10004812;BGI_novel_G004768;red_GLEAN_10021578;red_GLEAN_10017947;red_GLEAN_10003088;red_GLEAN_10006553;red_GLEAN_10016920;red_GLEAN_10017257;red_GLEAN_10010670;red_GLEAN_10005342;red_GLEAN_10012785;red_GLEAN_10010394;red_GLEAN_10022046;BGI_novel_G001030;red_GLEAN_10007904;red_GLEAN_10016360;red_GLEAN_10013487;red…	K14317+K14306+K09291+K07562+K03253+K14326+K13131+K03260+K03254+K12881+K03231+K14293+K14297+K13126+K03241+K03243+K12812+K03251+K12878+K13171
Histidine metabolism	2	62	0.783298	1	ko00340	Metabolism	Amino acid metabolism	red_GLEAN_10005338;red_GLEAN_10015116	K00274
Sphingolipid metabolism	2	62	0.783298	1	ko00600	Metabolism	Lipid metabolism	red_GLEAN_10019126;red_GLEAN_10021934	K07407+K01080
Endocytosis	42	1023	0.793623	1	ko04144	Cellular Processes	Transport and catabolism	red_GLEAN_10002334;red_GLEAN_10008715;red_GLEAN_10009988;BGI_novel_G004415;red_GLEAN_10006020;red_GLEAN_10021578;red_GLEAN_10020974;BGI_novel_G004230;red_GLEAN_10017993;red_GLEAN_10004317;red_GLEAN_10007740;BGI_novel_G001473;red_GLEAN_10022807;red_GLEAN_10022808;BGI_novel_G002953;red_GLEAN_10016574;red_GLEAN_10015051;red_GLEAN_10021903;red_GLEAN_10013926;BGI_novel_G006847;red_GLEAN_10015116;red_G…	K18468+K19476+K05747+K10396+K17917+K03283+K12471+K12199+K12196+K04646+K01528
Basal transcription factors	9	258	0.840797	1	ko03022	Genetic Information Processing	Transcription	BGI_novel_G000864;red_GLEAN_10009469;red_GLEAN_10020958;red_GLEAN_10010965;red_GLEAN_10015362;BGI_novel_G000863;red_GLEAN_10013446;red_GLEAN_10021726;BGI_novel_G006535	K03127+K03126+K14651+K03130+K03128
Protein export	3	101	0.847324	1	ko03060	Genetic Information Processing	Folding, sorting and degradation	red_GLEAN_10008645;BGI_novel_G002850;BGI_novel_G004967	K10956+K09490+K09540
Glycosylphosphatidylinositol(GPI)-anchor biosynthesis	1	43	0.867174	1	ko00563	Metabolism	Glycan biosynthesis and metabolism	red_GLEAN_10015709	K05291
Ether lipid metabolism	1	45	0.879093	1	ko00565	Metabolism	Lipid metabolism	red_GLEAN_10021934	K01080
Biosynthesis of secondary metabolites	86	2097	0.880636	1	ko01110	Metabolism	Global and overview maps	BGI_novel_G003834;red_GLEAN_10009096;red_GLEAN_10016758;red_GLEAN_10005352;red_GLEAN_10018551;red_GLEAN_10021771;red_GLEAN_10008715;red_GLEAN_10009634;red_GLEAN_10020142;red_GLEAN_10015328;BGI_novel_G004908;red_GLEAN_10019761;red_GLEAN_10006020;red_GLEAN_10004253;red_GLEAN_10002402;red_GLEAN_10018927;red_GLEAN_10010390;red_GLEAN_10011836;red_GLEAN_10017257;red_GLEAN_10020974;red_GLEAN_10019110;BG…	K01749+K01638+K00036+K00430+K16911+K14455+K00703+K00382+K01792+K01733+K03841+K01698+K09834+K01953+K00640+K05928+K01599+K00850+K02293+K00616+K15746+K00627+K00162+K00274+K00133+K08099+K00232+K15849+K01895+K13071+K02291+K01835+K01952+K18693+K01080+K01652+K05356+K02548
Phenylalanine, tyrosine and tryptophan biosynthesis	2	79	0.882572	1	ko00400	Metabolism	Amino acid metabolism	red_GLEAN_10020142;red_GLEAN_10004136	K14455+K15849
alpha-Linolenic acid metabolism	1	47	0.889943	1	ko00592	Metabolism	Lipid metabolism	red_GLEAN_10021016	K00232
Inositol phosphate metabolism	3	112	0.892292	1	ko00562	Metabolism	Carbohydrate metabolism	red_GLEAN_10007001;red_GLEAN_10013446;red_GLEAN_10016046	K00999+K00010
Phosphatidylinositol signaling system	5	171	0.897031	1	ko04070	Environmental Information Processing	Signal transduction	BGI_novel_G000228;red_GLEAN_10007001;red_GLEAN_10022522;BGI_novel_G000227;red_GLEAN_10016046	K02183+K00999
Terpenoid backbone biosynthesis	2	87	0.912951	1	ko00900	Metabolism	Metabolism of terpenoids and polyketides	red_GLEAN_10019252;red_GLEAN_10008247	K06013+K05356
Nitrogen metabolism	2	87	0.912951	1	ko00910	Metabolism	Energy metabolism	red_GLEAN_10017239;red_GLEAN_10015374	K01674+K01672
Citrate cycle (TCA cycle)	4	151	0.919609	1	ko00020	Metabolism	Carbohydrate metabolism	BGI_novel_G004908;red_GLEAN_10021785;red_GLEAN_10005109;red_GLEAN_10018408	K00382+K00627+K00162
Monobactam biosynthesis	1	54	0.920811	1	ko00261	Metabolism	Biosynthesis of other secondary metabolites	red_GLEAN_10002776	K00133
One carbon pool by folate	1	56	0.927921	1	ko00670	Metabolism	Metabolism of cofactors and vitamins	red_GLEAN_10004495	K00560+K13998
Sulfur metabolism	2	92	0.928016	1	ko00920	Metabolism	Energy metabolism	BGI_novel_G002480;red_GLEAN_10011309	K00640+K05907
Spliceosome	31	854	0.929801	1	ko03040	Genetic Information Processing	Transcription	red_GLEAN_10020468;BGI_novel_G001298;red_GLEAN_10020515;red_GLEAN_10008715;red_GLEAN_10007035;BGI_novel_G001116;red_GLEAN_10014401;red_GLEAN_10020974;BGI_novel_G000684;BGI_novel_G002714;red_GLEAN_10019126;red_GLEAN_10019303;red_GLEAN_10020958;red_GLEAN_10017993;BGI_novel_G004892;red_GLEAN_10009062;BGI_novel_G005544;red_GLEAN_10016002;red_GLEAN_10011135;red_GLEAN_10016790;BGI_novel_G004293;red_GLE…	K12815+K09567+K12862+K12826+K12821+K12741+K12891+K12820+K12621+K12890+K12885+K12623+K03283+K12881+K12812+K12878+K12823+K12813
Valine, leucine and isoleucine biosynthesis	1	57	0.931233	1	ko00290	Metabolism	Amino acid metabolism	red_GLEAN_10006323	K01652
Plant hormone signal transduction	7	244	0.934174	1	ko04075	Environmental Information Processing	Signal transduction	red_GLEAN_10019259;red_GLEAN_10017632;red_GLEAN_10013463;red_GLEAN_10014084;red_GLEAN_10013930;BGI_novel_G001760;red_GLEAN_10010795	K14510+K00737+K14484+K14497+K13946+K14509+K14486
Aminoacyl-tRNA biosynthesis	5	191	0.941126	1	ko00970	Genetic Information Processing	Translation	BGI_novel_G005003;red_GLEAN_10008735;red_GLEAN_10021785;red_GLEAN_10004569;BGI_novel_G005004	K01869+K01889+K01872+K02433
Peroxisome	8	280	0.946278	1	ko04146	Cellular Processes	Transport and catabolism	red_GLEAN_10003091;BGI_novel_G001308;red_GLEAN_10006495;BGI_novel_G002643;red_GLEAN_10015082;BGI_novel_G004967;red_GLEAN_10021016;red_GLEAN_10010882	K13337+K13348+K13347+K13343+K00232+K11187
Lysine biosynthesis	1	66	0.954974	1	ko00300	Metabolism	Amino acid metabolism	red_GLEAN_10002776	K00133
Glycerophospholipid metabolism	4	177	0.964359	1	ko00564	Metabolism	Lipid metabolism	red_GLEAN_10007001;red_GLEAN_10012561;red_GLEAN_10021934;red_GLEAN_10016046	K00999+K06124+K18693+K01080
Glycerolipid metabolism	2	113	0.968249	1	ko00561	Metabolism	Lipid metabolism	red_GLEAN_10019126;red_GLEAN_10021934	K07407+K18693+K01080
2-Oxocarboxylic acid metabolism	3	158	0.977882	1	ko01210	Metabolism	Global and overview maps	red_GLEAN_10020142;red_GLEAN_10002776;red_GLEAN_10006323	K14455+K00133+K01652
Cysteine and methionine metabolism	5	227	0.980147	1	ko00270	Metabolism	Amino acid metabolism	red_GLEAN_10020142;red_GLEAN_10019726;BGI_novel_G002480;red_GLEAN_10002776;BGI_novel_G001125	K14455+K00797+K00640+K00133+K00558
Proteasome	2	126	0.981128	1	ko03050	Genetic Information Processing	Folding, sorting and degradation	red_GLEAN_10010666;red_GLEAN_10013461	K03062+K03064
Fatty acid degradation	1	85	0.981597	1	ko00071	Metabolism	Lipid metabolism	red_GLEAN_10021016	K00232
Carbon fixation in photosynthetic organisms	3	166	0.983468	1	ko00710	Metabolism	Energy metabolism	red_GLEAN_10017114;red_GLEAN_10020142;red_GLEAN_10018927	K01595+K14455+K03841
Arginine biosynthesis	1	92	0.986768	1	ko00220	Metabolism	Amino acid metabolism	red_GLEAN_10020142	K14455
Regulation of autophagy	1	93	0.987377	1	ko04140	Cellular Processes	Transport and catabolism	red_GLEAN_10009753	K07198
Carbon metabolism	17	617	0.992959	1	ko01200	Metabolism	Global and overview maps	red_GLEAN_10017114;red_GLEAN_10009096;red_GLEAN_10016758;red_GLEAN_10020142;BGI_novel_G004908;BGI_novel_G005509;red_GLEAN_10018927;BGI_novel_G002480;BGI_novel_G001030;red_GLEAN_10005369;red_GLEAN_10021785;red_GLEAN_10014849;red_GLEAN_10005109;red_GLEAN_10020880;red_GLEAN_10018660;red_GLEAN_10018408;red_GLEAN_10004055	K01595+K01638+K00036+K14455+K00382+K00831+K03841+K00640+K00850+K00616+K00627+K00162+K01895
Valine, leucine and isoleucine degradation	1	109	0.994064	1	ko00280	Metabolism	Amino acid metabolism	BGI_novel_G004908	K00382
Glyoxylate and dicarboxylate metabolism	2	168	0.99666	1	ko00630	Metabolism	Carbohydrate metabolism	red_GLEAN_10009096;BGI_novel_G004908	K01638+K00382
Ubiquitin mediated proteolysis	6	347	0.998852	1	ko04120	Genetic Information Processing	Folding, sorting and degradation	red_GLEAN_10005082;BGI_novel_G001465;red_GLEAN_10014780;red_GLEAN_10015180;red_GLEAN_10011107;red_GLEAN_10010795	K10615+K03872+K10601+K10144
Biosynthesis of amino acids	11	549	0.999633	1	ko01230	Metabolism	Global and overview maps	red_GLEAN_10020142;BGI_novel_G005509;red_GLEAN_10002402;BGI_novel_G002480;BGI_novel_G001030;red_GLEAN_10005369;red_GLEAN_10014849;red_GLEAN_10002776;red_GLEAN_10004136;red_GLEAN_10004055;red_GLEAN_10006323	K14455+K00831+K01733+K00640+K00850+K00616+K00133+K15849+K01652
Oxidative phosphorylation	3	281	0.999815	1	ko00190	Metabolism	Energy metabolism	BGI_novel_G004340;red_GLEAN_10011772;red_GLEAN_10010239	K01535+K03934+K03941
Lysine degradation	2	241	0.999854	1	ko00310	Metabolism	Amino acid metabolism	red_GLEAN_10010965;red_GLEAN_10005235	K09187
Ribosome	7	628	1	1	ko03010	Genetic Information Processing	Translation	BGI_novel_G005936;BGI_novel_G004383;BGI_novel_G003438;BGI_novel_G003435;BGI_novel_G002953;BGI_novel_G005974;BGI_novel_G003436	K02968+K02945+K02927+K02943
