# Supplementary material for: Genome and Transcriptome Sequencing of the Astaxanthin-Producing Green Microalga, Haematococcus pluvialis
Source: Genome Biol Evol. 2018 Nov 29;11(1):166–73. doi: 10.1093/gbe/evy263 (PMC6330051; doi:10.1093/gbe/evy263)
Supplement: Supplementary Data [file evy263_supp.zip › Supplementary Table 6.xlsx]

## Sheet: Sheet1
Pathways	KEGG Orthology Category Discription	Gene_ID	Length	LLMT4_FPKM	LLMT5_FPKM	LLMT6_FPKM	HLSTA_FPKM	HLSTB_FPKM	HLSTC_FPKM	LLMT-Expression	HLST-Expression	log2FoldChange(HLST/LLMT)	P-value	Padj	Up/Down -Regulation
Carotenoid biosynthesis	15-cis-phytoene synthase [EC:2.5.1.32]	red_GLEAN_10019503	3626	4.66	4.16	4.58	12.07	12.21	12.48	171.937	470.037	1.4509	5.76504e-28	5.80016e-26	Up
	15-cis-phytoene desaturase [EC:1.3.5.5]	red_GLEAN_10003914	7366	3.59	3.23	3.81	7.67	6.93	7.59	283.161	590.926	1.06135	2.5478e-20	1.54058e-18	Up
	15-cis-phytoene desaturase [EC:1.3.5.5]	red_GLEAN_10020490	6940	3.05	2.48	2.8	5.72	5.29	5.14	199.263	400.143	1.00584	7.91079e-14	2.73339e-12	Up
	15-cis-phytoene desaturase [EC:1.3.5.5]	red_GLEAN_10021702	2235	6.57	5.84	6.69	7.06	7.05	6.45	141.873	160.338	0.176512	0.318192	0.621063	*
	15-cis-phytoene desaturase [EC:1.3.5.5]	red_GLEAN_10015875	1569	5.82	5.92	4.41	6.01	5.35	4.51	82.0829	85.3035	0.0555234	0.817026	0.934957	*
	15-cis-phytoene desaturase [EC:1.3.5.5]	red_GLEAN_10019365	4749	28.95	28.33	30.58	31.96	30.42	31.9	1449.14	1634.99	0.174082	0.0141232	0.0632232	*
	zeta-carotene desaturase [EC:1.3.5.6]	red_GLEAN_10023089	3943	7.08	7.16	7.79	12.23	10	10.25	291.107	453.717	0.640243	2.17728e-07	3.44581e-06	*
	zeta-carotene desaturase [EC:1.3.5.6]	red_GLEAN_10019528	3244	10.81	9.87	9.34	16.92	14.55	15.78	324.885	541.614	0.737335	2.56958e-10	6.11617e-09	*
	zeta-carotene desaturase [EC:1.3.5.6]	red_GLEAN_10017493	1575	11.8	11.6	10.54	13.76	14.17	13.39	174.213	224.716	0.367252	0.0201786	0.0845158	*
	lycopene beta-cyclase [EC:5.5.1.19]	red_GLEAN_10012366	2178	11.33	12.49	10.44	17.25	16.37	14.12	244.609	362.377	0.567012	5.15062e-05	0.000498915	*
	lycopene beta-cyclase [EC:5.5.1.19]	red_GLEAN_10017785	3080	6.16	5.52	5.13	10.33	11.27	9.89	184.617	333.994	0.855285	3.0038e-09	6.17921e-08	*
	lycopene beta-cyclase [EC:5.5.1.19]	red_GLEAN_10008751	1635	11.47	9.92	11.11	41.18	34.55	34.59	174.998	622.302	1.83028	1.02856e-47	2.32348e-45	Up
	beta-carotene ketolase (CrtO type)	red_GLEAN_10016356	2431	48.55	50.26	54.85	60.34	61.05	59.69	1154.17	1531.44	0.408031	1.75445e-07	2.83088e-06	*
	beta-carotene ketolase (CrtO type)	red_GLEAN_10016156	3116	6.58	7.16	7.4	15.4	14.72	15.47	292.928	512.318	0.806494	3.51645e-12	1.0157e-10	*
	beta-carotene hydroxylase [EC:1.14.13.-]	red_GLEAN_10010540	2088	26.6	20.15	24.48	70.73	67.42	70.9	493.174	1527.54	1.63104	1.05028e-60	3.86905e-58	Up
	beta-carotene hydroxylase [EC:1.14.13.-]	red_GLEAN_10020965	2003	8.29	6.59	8.91	32.78	28.82	33.15	160.08	662.659	2.04947	3.88772e-53	1.13094e-50	Up
	beta-carotene hydroxylase [EC:1.14.13.-]	red_GLEAN_10009259	3353	38.93	37.98	38.37	45.87	47.37	46.55	1292.25	1666.73	0.367138	8.27386e-07	1.17927e-05	*
MVA pathway	acetyl-CoA C-acetyltransferase [EC:2.3.1.9]	red_GLEAN_10006024	3444	7.83	8	9.25	8.27	6.37	7.47	288.041	270.093	-0.0928177	0.517225	0.784155	*
	acetyl-CoA C-acetyltransferase [EC:2.3.1.9]	red_GLEAN_10012760	1639	22.47	18.97	27.96	19.72	17.4	14.81	360.817	290.593	-0.312268	0.0411167	0.149513	*
	hydroxymethylglutaryl-CoA synthase [EC:2.3.3.10]	red_GLEAN_10004859	2354	4	4.45	4.7	5.21	5.96	6	102.992	141.684	0.460135	0.021224	0.0880016	*
	hydroxymethylglutaryl-CoA synthase [EC:2.3.3.10]	red_GLEAN_10009079	1731	4.13	4.99	3.15	8.94	7.19	7.2	72.9698	134.115	0.8781	0.000123625	0.00108831	*
	hydroxymethylglutaryl-CoA synthase [EC:2.3.3.10]	red_GLEAN_10005969	2955	2.13	2.04	1.42	2.15	1.63	1.96	55.4216	59.5446	0.103521	0.713576	0.890019	*
	hydroxymethylglutaryl-CoA reductase (NADPH) [EC:1.1.1.34]	Missing
	mevalonate kinase [EC:2.7.1.36]	Missing
	phosphomevalonate kinase [EC:2.7.4.2]	Missing
	diphosphomevalonate decarboxylase [EC:4.1.1.33]	Missing
MEP pathway	1-deoxy-D-xylulose-5-phosphate synthase [EC:2.2.1.7]	red_GLEAN_10008447	2633	29.47	27.12	32.83	28.42	25.8	24.83	876.322	727.044	-0.269418	0.0041288	0.022743	*
	1-deoxy-D-xylulose-5-phosphate synthase [EC:2.2.1.7]	red_GLEAN_10019811	3181	22.75	20.49	22.41	13.84	11.96	11.6	710.124	424.088	-0.743708	1.27439e-12	3.94254e-11	*
	1-deoxy-D-xylulose-5-phosphate synthase [EC:2.2.1.7]	red_GLEAN_10012503	4886	11.91	11.7	12.59	10.61	10.1	8.9	625.079	517.362	-0.272865	0.00885532	0.042907	*
	1-deoxy-D-xylulose-5-phosphate reductoisomerase [EC:1.1.1.267]	red_GLEAN_10021021	1105	26.66	22.2	27.38	27.78	21.49	26.15	293.067	291.711	-0.00669101	0.960882	0.987836	*
	1-deoxy-D-xylulose-5-phosphate reductoisomerase [EC:1.1.1.267]	red_GLEAN_10006277	4824	10.02	10.24	10.95	10.58	9.65	9.64	505.134	514.129	0.0254625	0.807502	0.931787	*
	1-deoxy-D-xylulose-5-phosphate reductoisomerase [EC:1.1.1.267]	red_GLEAN_10021020	1167	32.09	32.74	30.32	29.09	31.93	30.97	355.693	366.046	0.0413926	0.743273	0.904577	*
	2-C-methyl-D-erythritol 4-phosphate cytidylyltransferase [EC:2.7.7.60]	red_GLEAN_10006821	11710	20.19	18.09	18.73	16.81	16.12	15.16	1884.61	2005.99	0.0900505	0.175179	0.431639	*
	2-C-methyl-D-erythritol 4-phosphate cytidylyltransferase [EC:2.7.7.60]	red_GLEAN_10020636	2870	76.67	76.18	80.33	60.39	55.29	57.39	2173.78	1772.74	-0.294225	6.15519e-06	7.3989e-05	*
	4-diphosphocytidyl-2-C-methyl-D-erythritol kinase [EC:2.7.1.148]	red_GLEAN_10012051	1474	17.96	20.83	20.33	20.15	20.33	18.4	282.981	299.142	0.080126	0.558972	0.812686	*
	4-diphosphocytidyl-2-C-methyl-D-erythritol kinase [EC:2.7.1.148]	red_GLEAN_10012429	2506	11.92	12.22	15.7	8.59	8.11	6.75	326.88	207.035	-0.658887	2.64994e-05	0.000274213	*
	2-C-methyl-D-erythritol 2,4-cyclodiphosphate synthase [EC:4.6.1.12]	red_GLEAN_10013609	741	64.49	74.21	77.99	82.68	78.05	65.36	496.371	548.285	0.143505	0.222736	0.50123	*
	2-C-methyl-D-erythritol 2,4-cyclodiphosphate synthase [EC:4.6.1.12]	red_GLEAN_10013611	2526	98.17	101.63	104.54	153.53	150.1	156.94	2546.62	4084.57	0.681602	2.23146e-27	2.18985e-25	*
	(E)-4-hydroxy-3-methylbut-2-enyl-diphosphate synthase [EC:1.17.7.3 1.17.7.1]	red_GLEAN_10017692	5413	6.36	6.44	5.62	7.84	6.67	6.3	334.327	400.149	0.259278	0.0425391	0.15345	*
	(E)-4-hydroxy-3-methylbut-2-enyl-diphosphate synthase [EC:1.17.7.3 1.17.7.1]	red_GLEAN_10006317	2609	13.35	12.96	11.95	14.29	10.6	11.28	326.985	331.405	0.0193691	0.88884	0.965748	*
	4-hydroxy-3-methylbut-2-en-1-yl diphosphate reductase [EC:1.17.7.4]	red_GLEAN_10007689	4120	25.24	23.57	21.95	45.9	41.87	42.47	970.847	1915.45	0.980368	3.48674e-35	5.12209e-33	*
	4-hydroxy-3-methylbut-2-en-1-yl diphosphate reductase [EC:1.17.7.4]	red_GLEAN_10015064	3202	33.06	29.71	30.71	56.31	49.35	52.35	1016.44	1800.53	0.824902	2.38317e-27	2.32918e-25	*
	4-hydroxy-3-methylbut-2-en-1-yl diphosphate reductase [EC:1.17.7.4]	red_GLEAN_10017566	2062	52.14	46.97	41.5	76.07	72.52	71.66	956.267	1588.07	0.731791	1.04349e-15	4.48589e-14	*
	isopentenyl-diphosphate Delta-isomerase [EC:5.3.3.2]	red_GLEAN_10019229	2685	43.11	41.47	37.62	39.87	42.37	43.23	1089.99	1190.79	0.127598	0.162358	0.410265	*
	isopentenyl-diphosphate Delta-isomerase [EC:5.3.3.2]	red_GLEAN_10015841	3807	29.21	28.71	28.07	29.94	29.79	30.35	1092.76	1218.94	0.157641	0.045965	0.162912	*
	isopentenyl-diphosphate Delta-isomerase [EC:5.3.3.2]	red_GLEAN_10018556	1801	88.84	81.43	81.04	90.54	96.82	101.74	1494.4	1827.47	0.290278	0.00048445	0.00361826	*
	farnesyl diphosphate synthase [EC:2.5.1.10 2.5.1.1]	red_GLEAN_10017701	5208	14.91	14.5	14.14	16.81	18.02	16.97	780.244	968.885	0.3124	0.00062729	0.00453106	*
	farnesyl diphosphate synthase [EC:2.5.1.10 2.5.1.1]	red_GLEAN_10006871	2955	32.99	31.75	33.62	32.43	33.44	34.18	961.456	1048.02	0.124371	0.140223	0.371606	*
	farnesyl diphosphate synthase [EC:2.5.1.10 2.5.1.1]	red_GLEAN_10005670	5988	12.76	13.49	14.37	13.96	13.11	13.62	811.793	870.368	0.100514	0.256503	0.547948	*
	geranyl diphosphate synthase [EC:2.5.1.1]	red_GLEAN_10015959	2309	80.89	80.46	82.81	90.29	92.43	95.43	1861.6	2257.02	0.277873	7.58682e-05	0.000701144	*
	geranyl diphosphate synthase [EC:2.5.1.1]	red_GLEAN_10008834	2905	18.31	19.3	20.63	20.26	23	19.87	557.79	629.678	0.174893	0.0792195	0.246672	*
	geranylgeranyl diphosphate synthase, type II [EC:2.5.1.29 2.5.1.10 2.5.1.1]	red_GLEAN_10017708	4767	11.54	10.49	10.65	11.15	10.62	9.7	521.155	536.357	0.0414802	0.696153	0.879976	*
	geranylgeranyl diphosphate synthase, type II [EC:2.5.1.29 2.5.1.10 2.5.1.1]	red_GLEAN_10018245	4632	11.42	12.08	12.18	11.45	12.45	10.49	553.919	569.223	0.0393183	0.719221	0.892459	*
	geranylgeranyl diphosphate synthase, type II [EC:2.5.1.29 2.5.1.10 2.5.1.1]	red_GLEAN_10006863	2460	48.35	42.74	45.84	43	42.85	41.23	1110.98	1095.17	-0.0206777	0.80129	0.929247	*
Unsaturated fatty acids	ferredoxin	red_GLEAN_10011710	1204	1746.43	1678.76	1760.64	3223.58	3446.92	3229.4	19767.9	40457.7	1.03325	1.29062e-70	6.57532e-68	Up
	omega-6 fatty acid desaturase / acyl-lipid omega-6 desaturase (Delta-12 desaturase) [EC:1.14.19.6 1.14.19.22]	red_GLEAN_10012197	1938	11.32	10.9	12.58	25.36	26.37	22.73	222.338	502.185	1.17547	7.81671e-20	4.5988e-18	Up
	omega-6 fatty acid desaturase / acyl-lipid omega-6 desaturase (Delta-12 desaturase) [EC:1.14.19.6 1.14.19.22]	red_GLEAN_10010487	2070	18.67	20.5	23.04	56.71	48.48	52.3	419.938	1137.98	1.43822	6.56535e-49	1.55651e-46	Up
	acyl-lipid omega-6 desaturase (Delta-12 desaturase) [EC:1.14.19.23 1.14.19.45]	red_GLEAN_10009614	1976	147.14	155.39	146.92	301.08	305.08	277.14	3000.16	6092	1.02188	3.85833e-56	1.26559e-53	Up
	omega-3 fatty acid desaturase (delta-15 desaturase) [EC:1.14.19.-]	red_GLEAN_10013950	2268	17.14	17.07	16.61	46.12	42.65	45.19	403.372	1062.6	1.39741	1.1157e-50	2.90385e-48	Up
Photosystem II system	photosystem II 22kDa protein	red_GLEAN_10021523	1274	116.23	111.9	87.7	985.79	951.3	916.37	1315.75	12447.4	3.24188	4.10274e-307	3.27467e-303	Up
	photosystem II 22kDa protein	red_GLEAN_10003441	1997	22.71	22.67	25.03	102.9	97.64	100.78	463.657	2112.58	2.18788	7.50734e-160	1.63421e-156	Up
	photosystem II 22kDa protein	red_GLEAN_10004030	1606	3.11	2.9	3.39	54.74	51.7	54.5	51.6345	894.005	4.11388	2.27286e-166	6.04706e-163	Up
Arachidonic acid metabolism	prostaglandin-H2 D-isomerase [EC:5.3.99.2]	red_GLEAN_10013008	1217	99.15	97.65	115.39	439.56	490.85	404.12	1267.01	5547.46	2.1304	1.39548e-134	2.08842e-131	Up
	prostamide/prostaglandin F2alpha synthase [EC:1.11.1.20]	red_GLEAN_10016986	576	18.67	24.26	12.62	95.92	105.73	112.9	100.344	573.509	2.51486	1.59285e-42	2.97976e-40	Up
Ribosome biogenesis in eukaryotes	H/ACA ribonucleoprotein complex subunit 1	red_GLEAN_10020942	2531	7.58	7.49	10.16	4.15	4.4	4.94	270.036	134.651	-1.00393	3.06872e-09	6.30734e-08	Down
	H/ACA ribonucleoprotein complex subunit 1	red_GLEAN_10013835	2382	5.22	4.72	5.42	1	1.41	1.51	118.262	34.4096	-1.7811	1.34328e-11	3.62625e-10	Down
	H/ACA ribonucleoprotein complex subunit 4 [EC:5.4.99.-]	red_GLEAN_10013884	2751	20.95	18.8	21.45	9.04	7.97	7.62	555.834	239.84	-1.21258	2.87423e-23	2.17109e-21	Down
	H/ACA ribonucleoprotein complex subunit 4 [EC:5.4.99.-]	red_GLEAN_10008850	1854	6.19	6.18	7.7	2.34	2.65	2.5	123.501	52.1254	-1.24446	1.52036e-07	2.46814e-06	Down
	N-acetyltransferase 10 [EC:2.3.1.-]	red_GLEAN_10016185	1839	4.46	2.44	6.38	2.55	1.6	1.36	69.5633	31.5894	-1.13889	0.00100868	0.0068694	Down
	nonsense-mediated mRNA decay protein 3	red_GLEAN_10021578	4302	46.5	44.92	39.54	33.57	29.38	30.1	3405.11	1447.11	-1.23452	1.26318e-63	4.87852e-61	Down
	nuclear GTP-binding protein	red_GLEAN_10016251	3104	10.27	9.92	13.77	3.6	3.4	2.67	348.773	109.471	-1.67174	1.22902e-20	7.64384e-19	Down
	nucleolar protein 58	red_GLEAN_10021069	2142	36.17	32.93	42.08	13.28	12.8	12.01	781.661	288.287	-1.43904	6.57833e-34	9.10509e-32	Down
	nucleolar protein 58	red_GLEAN_10021726	402	19.06	13.58	13.28	4.43	8.11	5.41	50.4184	22.932	-1.13659	0.00129469	0.00847059	Down
	periodic tryptophan protein 2	red_GLEAN_10006603	3988	7.45	5.42	6.71	2.81	1.64	2.13	231.217	98.5578	-1.23021	7.26338e-11	1.82308e-09	Down
	RIO kinase 2 [EC:2.7.11.1]	red_GLEAN_10006697	1877	3.41	3.27	4.59	1.63	1.74	1.6	72.2995	34.5817	-1.06398	0.000393076	0.00300251	Down
	RIO kinase 2 [EC:2.7.11.1]	red_GLEAN_10005273	1533	4.38	4.24	5.56	1.74	1.91	1.13	76.8141	28.5233	-1.42923	2.92137e-06	3.75481e-05	Down
	RIO kinase 2 [EC:2.7.11.1]	red_GLEAN_10013745	2177	5.53	4.94	6.07	2.99	2.34	2.02	115.984	56.9084	-1.02721	1.68471e-05	0.000184035	Down
	RNA 3'-terminal phosphate cyclase-like protein	red_GLEAN_10008952	2004	20.34	19.69	22.97	8.51	9.45	9.27	403.106	188.438	-1.09707	6.30186e-15	2.49007e-13	Down
	rRNA 2'-O-methyltransferase fibrillarin [EC:2.1.1.-]	red_GLEAN_10007233	3526	21.21	18.85	21.93	8.49	7.64	8.14	744.318	310.068	-1.26334	1.17349e-30	1.34446e-28	Down
	rRNA 2'-O-methyltransferase fibrillarin [EC:2.1.1.-]	red_GLEAN_10019038	5965	15.21	14.29	16.51	5.28	4.9	5.08	929.918	328.479	-1.5013	2.6412e-48	6.14014e-46	Down
	U3 small nucleolar RNA-associated protein 6	red_GLEAN_10019829	3214	4.81	4.97	7.61	2.35	2.11	1.84	182.602	72.9862	-1.323	4.71432e-09	9.48608e-08	Down
	U3 small nucleolar RNA-associated protein 6	red_GLEAN_10015472	3194	13.33	12.64	16.84	4.57	3.99	3.34	449.994	134.395	-1.74343	6.77392e-28	6.7584e-26	Down
DNA replication	DNA polymerase alpha subunit B	red_GLEAN_10003377	2331	1.32	0.99	0.71	3.2	3.94	3.59	25.1172	86.6265	1.78613	2.96175e-09	6.10319e-08	Up
	DNA polymerase alpha subunit B	red_GLEAN_10006881	2705	2.76	1.94	1.16	7.86	5.94	6.89	54.9202	193.707	1.81846	2.27272e-13	7.52702e-12	Up
	DNA polymerase delta subunit 1 [EC:2.7.7.7]	red_GLEAN_10013373	2847	5.07	6.04	5.28	2.4	2.3	2.39	172.805	77.2587	-1.16138	1.10751e-08	2.12494e-07	Down
	DNA polymerase delta subunit 4	red_GLEAN_10014312	2558	4.37	6.03	6.07	10.94	11.89	10.2	137.909	292.965	1.08701	1.98966e-10	4.79299e-09	Up
	DNA polymerase epsilon subunit 3 [EC:2.7.7.7]	red_GLEAN_10010772	1112	6.92	5.51	8.07	2.35	2.75	2.58	72.2403	33.1257	-1.12485	0.000131411	0.0011522	Down
	DNA primase small subunit [EC:2.7.7.-]	red_GLEAN_10019535	1605	5.58	6.31	7.53	2.12	1.48	1.68	103.705	30.7599	-1.75336	1.61785e-10	3.94495e-09	Down
	DNA replication licensing factor MCM3 [EC:3.6.4.12]	red_GLEAN_10009755	1137	13	15.61	19.53	2.89	2.26	2.05	162.235	28.1646	-2.52613	6.48073e-22	4.42111e-20	Down
	proliferating cell nuclear antigen	red_GLEAN_10015072	807	60.74	56.22	58.8	16.45	34.73	17.55	430.527	195.52	-1.13879	0.000616994	0.00446747	Down
	proliferating cell nuclear antigen	red_GLEAN_10007696	807	15.61	26.14	29.57	8.45	9.44	11.67	176.696	80.8292	-1.12832	3.8843e-06	4.86721e-05	Down
	replication factor A2	red_GLEAN_10010140	2037	11.63	12.68	15.42	7.07	7.09	8.02	322.591	160.443	-1.00765	1.95631e-09	4.1055e-08	Down
Amino sugar and nucleotide sugar metabolism	chitinase [EC:3.2.1.14]	red_GLEAN_10006191	771	3.72	2.93	2.89	35.05	30.75	32.7	25.1737	247.753	3.29891	4.22211e-47	9.10797e-45	Up
	chitinase [EC:3.2.1.14]	red_GLEAN_10015084	1708	30.97	31.02	42.73	14.03	14.02	11.58	524.232	235.173	-1.15649	2.30739e-15	9.59211e-14	Down
	GDPmannose 4,6-dehydratase [EC:4.2.1.47]	red_GLEAN_10004695	2067	34.57	35.32	45.85	10.69	9.89	11.4	630.141	244.915	-1.36339	1.36171e-26	1.28878e-24	Down
	glucuronokinase [EC:2.7.1.43]	red_GLEAN_10013414	1375	3.73	3.29	4.33	1.22	1.11	1.38	48.6088	18.3181	-1.40795	6.36357e-05	0.00060085	Down
	phosphoglucomutase [EC:5.4.2.2]	red_GLEAN_10003272	1091	129.42	132.96	125.83	319.56	329.68	295.26	1355.92	3497.6	1.3671	2.42851e-79	1.53028e-76	Up
	phosphoglucomutase [EC:5.4.2.2]	red_GLEAN_10011585	981	112.99	111.65	107.06	253.52	278.85	257.25	1034.66	2607.92	1.33374	1.38766e-61	5.1918e-59	Up
	threonine 3-dehydrogenase [EC:1.1.1.103]	red_GLEAN_10009988	2479	3.41	2.62	3.53	1.67	1.77	0.7	65.9729	32.6076	-1.01667	0.00179339	0.0112415	Down
	UDP-glucose 4,6-dehydratase [EC:4.2.1.76]	red_GLEAN_10003752	1862	16.39	19.28	21.89	1.55	2.23	2.4	348.087	43.1529	-3.01192	4.78982e-47	1.02404e-44	Down
	UDP-glucose 4,6-dehydratase [EC:4.2.1.76]	red_GLEAN_10008713	1248	16.48	16.63	19.27	3.49	3.24	2.13	177.155	36.4468	-2.28115	2.31291e-22	1.63854e-20	Down
	UDPglucose 6-dehydrogenase [EC:1.1.1.22]	red_GLEAN_10005876	1455	25.07	27.33	37.49	11.69	12.1	10.71	420.959	175.48	-1.26237	1.38527e-14	5.27349e-13	Down
	UDPglucose 6-dehydrogenase [EC:1.1.1.22]	red_GLEAN_10021432	1814	105.79	107.95	140.26	59.76	56.07	49	2098.48	1045.25	-1.0055	2.17357e-22	1.5444e-20	Down
